# Supplementary material for: Patient-derived organoids recapitulate glioma-intrinsic immune program and progenitor populations of glioblastoma
Source: PNAS Nexus. 2024 Feb 2;3(2):pgae051. doi: 10.1093/pnasnexus/pgae051 (PMC10879747; doi:10.1093/pnasnexus/pgae051)
Supplement: pgae051_Supplementary_Data [file pgae051_supplementary_data.zip]

Archive with 2 entries (2 files):
- PNASNEXUS-PNASNEXUS-2022-00087R-s01.xlsx
- PNASNEXUS-PNASNEXUS-2022-00087R-s02.pdf
