# Supplementary material for: Patient-derived organoids recapitulate glioma-intrinsic immune program and progenitor populations of glioblastoma
Source: PNAS Nexus. 2024 Feb 2;3(2):pgae051. doi: 10.1093/pnasnexus/pgae051 (PMC10879747; doi:10.1093/pnasnexus/pgae051)
Supplement: pgae051_Supplementary_Data [file pgae051_supplementary_data.zip › PNASNEXUS-PNASNEXUS-2022-00087R-s01.xlsx]

## Sheet: STable1
SUPPLEMENTARY TABLE 1. Clinical Information Describing Patient Donors of Primary Glioblastoma Cells, Related to Figure 1.
	sample	diagnosis	age	gender	tumor location	time to recurrance	overall survival	molecular subtype	references	EGF FGF2 Neurosphere formation assay	lethal xenograft	MGMT status
	221	GBM	71	F	left temporal	1.8	1.8	mesenchymal	8	yes
	253	GBM	53	F	left temporal	0.1	10.7	mesenchymal	5, 8	yes	yes
	318	GBM	67	M	left frontal	6.1	9.9	mesenchymal	2, 8	yes
	319	GBM	74	M	right parietal lobe	7.6	18.5	N/A	8	yes
	501	GBM	52	M	right temporal	9.3	19.77	proneural	2, 8	yes	yes
	612	GBM	56	F	right frontal	11.2581	23.5806	proneural	1, 2, 4, 5, 6,7, 9	yes	yes
	640	GBM	60	F	right frontal	1.3	2	N/A	9	yes	yes	negative
	651	GBM prior AA	49	M	multifocal, left frontal	3.7	8.5	N/A	6, 9	yes
	847	GBM	50	F	right frontoparietal	5.3	6.3	N/A	2	yes
	911	GBM	24	M	periventricular	11.9	11.9	mesenchymal		yes	yes
	965	GBM	60	F	corpus callosum-septum		1.81	classical	1, 2, 3, 7	yes	yes	negative
	1201	GBM	68	M	left frontal lobe		N/A	classical		yes	yes	positive
	GBM1B	GBM							10, 11, 12
	GBM 30	GBM	60	M	right parietal	N/A	N/A	mesenchymal	13, 14	yes	yes	n/a
	108	GBM			left frontal lobe				15	yes	yes
	120	GBM			left frontal lobe				15	yes	yes
	References:
	1	Schiapparelli P, Guerrero-Cazares H, Magana-Maldonado R, et al. NKCC1 Regulates Migration Ability of Glioblastoma Cells by Modulation of Actin Dynamics and Interacting with Cofilin. EBioMedicine. 2017 PMID: 28679472 PMCID: PMC5514434 DOI: 10.1016/j.ebiom.2017.06.020
	2	Sheng Wong B, Shah SR, Yankasas Cl, et al. A microfluidic cell-migration assay for the prediction of progression-free survival and recurrence time of patients with glioblastoma. Nat Biomed Eng. 2020. PMID: 32989283 DOI: 10.1038/s41551-020-00621-9
	3	Plummer S, Wallace S, Ball G, Lloyd R, Schiapparelli P, Quiñones-Hinojosa A, Hartung T, Pamies D. A Human iPSC-derived 3D platform using primary brain cancer cells to study drug development and personalized medicine. Sci Rep. 2019 Feb 5;9(1):1407. doi: 10.1038/s41598-018-38130-0
	4	Smith CL, Kilic O, Schiapparelli P, Guerrero-Cazares H, Kim DH, Sedora-Roman NI, Gupta S, O'Donnell T, Chaichana KL, Rodriguez FJ, Abbadi S, Park J, Quiñones-Hinojosa A, Levchenko A. Migration Phenotype of Brain-Cancer Cells Predicts Patient Outcomes. Cell Rep. 2016 Jun 21;15(12):2616-24. doi: 10.1016/j.celrep.2016.05.042. Epub 2016 Jun 9
	5	Kondapalli KC, Llongueras JP, Capilla-González V, Prasad H, Hack A, Smith C, Guerrero-Cázares H, Quiñones-Hinojosa A, Rao R. A leak pathway for luminal protons in endosomes drives oncogenic signalling in glioblastoma. Nat Commun. 2015 Feb 9;6:6289. doi: 10.1038/ncomms7289
	6	Abbadi S, Rodarte JJ, Abutaleb A, Lavell E, Smith CL, Ruff W, Schiller J, Olivi A, Levchenko A, Guerrero-Cazares H, Quinones-Hinojosa A. Glucose-6-phosphatase is a key metabolic regulator of glioblastoma invasion. Mol Cancer Res. 2014 Nov;12(11):1547-59. doi: 10.1158/1541-7786.MCR-14-0106-T. Epub 2014 Jul 7.
	7	Lara-Velazquez M, Zarco N, Carrano A, Phillipps J, Norton ES, Schiapparelli P, Alkharboosh R, Rincon-Torroella J, Jeanneret S, Corona T, Segovia J, Jentoft ME, Chaichana KL, Asmann YW, Quinones-Hinojosa A, Guerrero-Cazares H.Alpha 1-antichymotrypsin contributes to stem cell characteristics and enhances tumorigenicity of Glioblastoma Neuro Oncol. 2020 Nov 29;noaa264. doi: 10.1093/neuonc/noaa264. O…
	8	Garzon-Muvdi T, Schiapparelli P, ap Rhys C, Guerrero-Cazares H, Smith C, Kim DH, Kone L, Farber H, Lee DY, An SS, Levchenko A, Quiñones-Hinojosa. Regulation of brain tumor dispersal by NKCC1 through a novel role in focal adhesion regulation.PLoS Biol. 2012;10(5):e1001320. doi: 10.1371/journal.pbio.1001320. Epub 2012 May 1.
	9	Sagar R. Shah, Nathaniel Tippens, JinSeok Park, Ahmed Mohyeldin, Shuyan Wang, Guillermo Vela, Juan C. Martinez-Gutierrez, Seth S. Margolis, Susanne Schmidt, Shuli Xia, Andre Levchenko, Alfredo Quiñones-Hinojosa doi: https://doi.org/10.1101/602052. YAP controls cell migration and invasion through a Rho-GTPase switch. bioRxiv
	10	Galli R, Binda E, Orfanelli U, Cipelletti B, Gritti A, De Vitis S, et al. Isolation and characterization of tumorigenic, stem-like neural precursors from human glioblastoma. Cancer Res 2004;64:7011–21.
	11	Tilghman J, Schiapparelli P, Lal B, Ying M, Quinones-Hinojosa A, Xia S, Laterra J. Regulation of Glioblastoma Tumor-Propagating Cells by the Integrin Partner Tetraspanin CD151.Neoplasia. 2016 Mar;18(3):185-98. doi: 10.1016/j.neo.2016.02.003.
	12	Tilghman J,Wu H, Sang Y, Shi X, Guerrero-Cazares H, Quinones-Hinojosa A, Eberhart CG, Laterra J, Ying M. HMMR maintains the stemness and tumorigenicity of glioblastoma stem-like cells. Cancer Res. 2014 Jun 1;74(11):3168-79. doi: 10.1158/0008-5472.CAN-13-2103. Epub 2014 Apr 7
	13	Banasavadi-Siddegowda YK, Welker AM, An M, Yang X, Zhou W, Shi G, Imitola J, Li C, Hsu S, Wang J, Phelps M, Zhang J, Beattie CE, Baiocchi R, Kaur B. PRMT5 as a druggable target for glioblastoma therapy. Neuro Oncol. 2018 May 18;20(6):753-763. doi: 10.1093/neuonc/nox206. PMID: 29106602
	14	Banasavadi-Siddegowda YK, Russell L, Frair E, Karkhanis VA, Relation T, Yoo JY, Zhang J, Sif S, Imitola J, Baiocchi R, Kaur B. PRMT5-PTEN molecular pathway regulates senescence and self-renewal of primary glioblastoma neurosphere cells. Oncogene. 2017 Jan 12;36(2):263-274. doi: 10.1038/onc.2016.199. Epub 2016 Jun 13. PMID: 27292259
	15	Garcia CA, Bhargav AG, Brooks M, Suarez-Meade P, Mondal SK, Zarco N, ReFaey K, Jentoft M, Middlebrooks EH, Snuderl M, Carrano A, Guerrero-Cazares H, Schiapparelli P, Sarabia-Estrada R, Quiñones-Hinojosa A. Functional Characterization of Brain Tumor-Initiating Cells and Establishment of GBM Preclinical Models that Incorporate Heterogeneity, Therapy, and Sex Differences. Mol Cancer Ther. 2021 Aug 3…

## Sheet: STable2
SUPPLEMENTARY TABLE 2. Specific Coverage Metrics for Targeted Panel Sequencing and Copy-Number Variation, Related to Figure 2. HumRef, human reference; Coverage ratio = Targeted Panel:CNV
Sample	Panel	Bait Territory	% Aligned Bases with Bait	Mean Coverage	Coverage Ratio	20X Coverage	50X Coverage	100X Coverage
GBMO-30	CNV &Targets	14149531	0.684	215		0.9225	0.8775	0.6115
	CNV	12468212	0.5785	192.8		0.914	0.866	0.5765
	Targeted Panel	1714068	0.1195	376	1.95	0.9825	0.9575	0.8665
GBMO-640	CNV &Targets	14149531	0.751253	245.25		0.932678	0.898021	0.696483
	CNV	12468212	0.575414	197.196		0.924422	0.886052	0.660555
	Targeted Panel	1714068	0.187171	597.989	3	0.989519	0.981215	0.956775
GBMO-965	CNV &Targets	14149531	0.759002	193.214		0.929515	0.875862	0.574702
	CNV	12468212	0.589456	157.617		0.92141	0.86221	0.525841
	Targeted Panel	1714068	0.180265	454.46	2.9	0.984967	0.97137	0.930853
GBMO-1201	CNV & Targets	14149531	0.742483	146.486		0.948995	0.803298	0.371356
	CNV	12468212	0.573268	118.748		0.942634	0.780642	0.300282
	Targeted Panel	1714068	0.180251	350.146	2.94866	0.991896	0.965251	0.892489
NSCO-01	CNV & Targets	14149531	0.7005	204.1		0.9305	0.896	0.628
	CNV	12468212	0.592	184.95		0.9215	0.886	0.594
	Targeted Panel	1714068	0.117	345.2	1.85	0.9885	0.964	0.8765
NSCO-02	CNV & Targets	14149531	0.761765	223.011		0.941002	0.910993	0.721328
	CNV	12468212	0.595088	183.853		0.933209	0.90025	0.688226
	Targeted Panel	1714068	0.17842	510.907	2.77888	0.994829	0.98506	0.96061
HumRef	CNV &Targets	14149531	0.666	180.8		0.814	0.716	0.507
	CNV	12468212	0.538	155.7		0.8	0.697	0.471
	Targeted Panel	1714068	0.137	365.5	2.3	0.909	0.857	0.768

## Sheet: STable3
SUPPLEMENTARY TABLE 3. Genomic Coverage Metrics for Sequencing, Related to Figure 2.
Sample	Library Size (bp)	Sequenced reads (bp)	Mapped reads (bp)	Mapping percentage	Duplication Rate	Median Insert Size
GBMO-30	80795613	47703325	46189421	0.968	0.1395	182
GBMO-640		48571753	48500420	0.999
GBMO-965		38608929	38534883	0.998082
GBMO-1201		29765072	29689076	0.997447
NSCO-01	72260532	46494551	43849907	0.9425	0.1465	189
NSCO-02		43694567	43622208	0.9983
HumRef	75622949	40079554	38192674	0.953	0.124	168

## Sheet: STable4
SUPPLEMENTARY TABLE 4. Wide-Scale Copy Number Alterations of GBMO-30 and NSCO, Related to Figure 2.
Sample	Chromosome	Start	End	Gene(s)	Log2	Depth	Bins
GBM Org1	1	11601	672083	LOC729737	-0.455578	82.5666	58
GBM Org1	1	675195	26197133	LINC01128,LOC100130417,SAMD11,SAMD11,NOC2L,KLHL17,AGRN,LOC100288175,TTLL10,UBE2J2,SCNN1D,ACAP3,PUSL1,INTS11,CPTP,TAS1R3,MXRA8,ATAD3B,MIB2,CDK11B,SLC35E2B,CDK11A,NADK,GNB1,CFAP74,PRKCZ,FAAP20,SKI,MORN1,PEX10,LOC100996583,TTC34,PRDM16,MEGF6,WRAP73,TP73,TP73-AS1,LRRC47,CEP104,LINC01646,AJAP1,NPHP4,KCNAB2,CHD5,RNF207,ACOT7,PLEKHG5,NOL9,PHF13,DNAJC11,CAMTA1,CAMTA1,LOC102725193,VAMP3,PER3,TNFRSF9,PARK7…	-0.15421	61.7139	1185
GBM Org1	1	26197633	33166339	CEP85,UBXN11,ZNF683,LIN28A,DHDDS,HMGN2,RPS6KA1,ARID1A,KDF1,FAM46B,SLC9A1,WDTC1,WASF2,FAM76A,STX12,THEMIS2,SMPDL3B,EYA3,DNAJC8,ATP5IF1,PHACTR4,YTHDF2,OPRD1,EPB41,SRSF4,MECR,PTPRU,LINC01648,MATN1-AS1,LINC01778,SDC3,PUM1,NKAIN1,SNRNP40,ZCCHC17,PEF1,ADGRB2,PTP4A2,KHDRBS1,TMEM39B,KPNA6,TXLNA,LCK,HDAC1,BSDC1,ZBTB8A,ZBTB8OS,RBBP4,KIAA1522,YARS,S100PBP,HPCA	0.332606	82.8577	292
GBM Org1	1	33166839	43903783	TRIM62,ZNF362,PHC2,CSMD2,CSMD2,CSMD2-AS1,C1orf94,DLGAP3,ZMYM6,ZMYM1,ZMYM4,KIAA0319L,TFAP2E,PSMB2,AGO1,AGO3,COL8A2,MAP7D1,THRAP3,STK40,MRPS15,GRIK3,MEAF6,EPHA10,C1orf122,MTF1,INPP5B,SF3A3,FHL3,RRAGC,RHBDL2,MACF1,BMP8A,PPIEL,PPIE,BMP8B,TRIT1,PPT1,RLF,SMAP2,ZFP69,NFYC,KCNQ4,CTPS1,SLFNL1-AS1,SLFNL1,SCMH1,HIVEP3,FOXJ3,RIMKLA,CCDC30,PPCS,CCDC30,YBX1,LOC105378683,LOC339539,SLC2A1,SLC2A1-AS1,EBNA1BP2,CFA…	-0.217593	55.6602	447
GBM Org1	1	43904283	44116416	B4GALT2	1.03342	70.088	7
GBM Org1	1	44116916	45327804	KLF17,ERI3,ERI3-IT1,ERI3,RNF220,TMEM53,KIF2C,EIF2B3,ZSWIM5,HPDL	-0.273979	55.9348	53
GBM Org1	1	45328304	61550361	NASP,GPBP1L1,IPP,MAST2,PIK3R3,LOC110117498-PIK3R3,RAD54L,NSUN4,FAAH,FAAHP1,MKNK1,EFCAB14-AS1,EFCAB14,CYP4Z2P,CYP4X1,CYP4Z1,TAL1,STIL,CMPK1,LINC01389,TRABD2B,SKINT1L,SLC5A9,SPATA6,AGBL4,AGBL4,BEND5,AGBL4,AGBL4-IT1,ELAVL4,FAF1,LINC01562,RNF11,EPS15,OSBPL9,NRDC,RAB3B,TXNDC12,BTF3L4,ZFYVE9,CC2D1B,ORC1,ZCCHC11,COA7,ZYG11B,ZYG11A,ECHDC2,SCP2,SLC1A7,LRP8,GLIS1,NDC1,YIPF1,HSPB11,TCEANC2,CYB5RL,MRPL37,SSB…	-0.0627245	64.0103	664
GBM Org1	1	61556342	61904250	MGC34796,TM2D1,PATJ	0.307807	256.941	107
GBM Org1	1	61904459	71325383	PATJ,L1TD1,KANK4,DOCK7,ATG4C,LINC00466,ALG6,ITGB3BP,EFCAB7,PGM1,ROR1,CACHD1,RAVER2,JAK1,JAK1,LINC01359,AK4,DNAJC6,LEPROT,LEPR,LEPR,PDE4B,SGIP1,TCTEX1D1,WDR78,SLC35D1,C1orf141,IL23R,IL12RB2,SERBP1,GNG12,GNG12-AS1,GNG12-AS1,WLS,DEPDC1,DEPDC1-AS1,LINC01707,LRRC7,LRRC40,SRSF11,ANKRD13C,LINC01788,PTGER3,ZRANB2-AS2	-0.0111635	67.7689	400
GBM Org1	1	71325883	72038581	NEGR1,NEGR1,NEGR1-IT1	-0.772848	38.5463	27
GBM Org1	1	72039081	72499374	NEGR1	-4.3806	6.83557	12
GBM Org1	1	72499874	73311590	LINC01360	-0.627198	41.5206	33
GBM Org1	1	73312090	78201819	LRRIQ3,FPGT-TNNI3K,TNNI3K,ERICH3,ERICH3-AS1,ERICH3,CRYZ,LHX8,SLC44A5,MSH4,ST6GALNAC3,ST6GALNAC5,PIGK,AK5,ZZZ3,MIGA1,FUBP1,DNAJB4,GIPC2	-0.06233	59.0547	184
GBM Org1	1	78202319	91139700	MGC27382,PTGFR,IFI44L,LINC01781,LOC101927434,ADGRL2,LINC01362,LINC01712,LINC01725,LINC01725,LOC101927560,TTLL7,PRKACB,SAMD13,UOX,DNASE2B,GNG5,LPAR3,MCOLN2,WDR63,DDAH1,ZNHIT6,COL24A1,CLCA4,LOC105378828,LOC105378828,HS2ST1,LINC01140,LMO4,LINC01364,PKN2-AS1,PKN2,GTF2B,KYAT3,GBP2,GBP7,GBP5,GBP6,LRRC8B,LRRC8C,LRRC8D,ZNF326,LOC105378853,ZNF644	0.6935	103.568	514
GBM Org1	1	91140200	121227070	HFM1,CDC7,TGFBR3,BRDT,BTBD8,KIAA1107,C1orf146,GLMN,RPAP2,EVI5,FAM69A,MTF2,CCDC18,CCDC18-AS1,FNBP1L,BCAR3,ABCA4,ARHGAP29,ABCD3,F3,SLC44A3-AS1,SLC44A3,LOC729970,TMEM56,TMEM56-RWDD3,TMEM56-RWDD3,LOC101928118,LINC01787,PTBP2,DPYD,DPYD-AS1,DPYD,MIR137HG,SNX7,PLPPR5,LOC100129620,LINC01708,MIR548N,MIR548N,PALMD,FRRS1,SLC35A3,DBT,RTCA,CDC14A,VCAM1,EXTL2,SLC30A7,DPH5,LOC102606465,LINC01307,OLFM3,COL11A1,L…	0.484837	98.8293	1286
GBM Org1	1	121236203	121330078	SRGAP2C	-1.04897	40.9618	8
GBM Org1	1	142586761	151694713	FCGR1CP,FAM72C,SRGAP2D,LOC101927429,NBPF15,SRGAP2-AS1,LOC101927429,SRGAP2-AS1,SRGAP2B,LOC103091866,PPIAL4E,PPIAL4D,PPIAL4F,NBPF20,NBPF25P,GPR89A,PDZK1,RNF115,POLR3C,ITGA10,LIX1L-AS1,POLR3GL,LINC01719,NBPF10,NOTCH2NL,HYDIN2,NBPF12,CHD1L,CHD1L,FMO5,LINC00624,BCL9,GPR89B,PDZK1P1,LOC101927468,NBPF14,NUDT4P2,NUDT4B,PDE4DIP,NBPF9,NBPF19,LINC00869,HIST2H2BF,FCGR1A,HIST2H2BF,HIST2H2AA3,HIST2H2AA4,SF3B4,O…	-0.0888889	98.2623	574
GBM Org1	1	151695213	164230980	SNX27,CELF3,RIIAD1,MRPL9,OAZ3,RORC,THEM4,LOC100131107,HRNR,FLG,FLG-AS1,FLG2,SMCP,LOC101928009,PGLYRP3,S100A8,NPR1,INTS3,GATAD2B,CREB3L4,NUP210L,TPM3,UBAP2L,ATP8B2,IL6R,TDRD10,NB2,KCNN3,PMVK,PYGO2,DCST2,EFNA4,THBS3,FAM189B,ASH1L,ASH1L,POU5F1P4,MSTO1,MSTO2P,DAP3,GON4L,RIT1,ARHGEF2,UBQLN4,MEX3A,SMG5,TSACC,IQGAP3,TTC24,LOC101928177,BCAN,ISG20L2,RRNAD1,NTRK1,LRRC71,ARHGEF11,ETV3,FCRL5,FCRL4,FCRL3,KIRR…	0.547663	96.4708	524
GBM Org1	1	164232112	164948351	PBX1	-0.133275	62.7828	29
GBM Org1	1	164948851	165685289	LMX1A,LOC400794,ALDH9A1	0.530929	111.417	31
GBM Org1	1	165685789	166243360	UCK2,FAM78B	0.015537	74.7661	22
GBM Org1	1	166243860	167937013	TADA1,ILDR2,MAEL,DUSP27,POU2F1,CD247,RCSD1,MPZL1,ADCY10	0.537576	83.1989	68
GBM Org1	1	167937513	168417696	DCAF6,GPR161,SFT2D2,TBX19,LOC100505918	1.05505	140.365	21
GBM Org1	1	168418196	170451040	LOC101928565,DPT,LINC00970,NME7,F5,C1orf112,SCYL3,KIFAP3,LINC01681	1.3764	166.879	80
GBM Org1	1	170452164	176411041	LOC101928650,GORAB,PRRX1,MROH9,FMO3,FMO2,FMO1,PRRC2C,MYOC,DNM3,LOC100506023,LOC100506023,LOC101928673,SLC9C2,ANKRD45,KLHL20,RC3H1,LOC102724601,RABGAP1L,CACYBP,TNN,KIAA0040,TNR,COP1	0.552851	92.372	239
GBM Org1	1	176411541	189512711	PAPPA2,ASTN1,BRINP2,LINC01645,SEC16B,CRYZL2P-SEC16B,CRYZL2P-SEC16B,RASAL2,TEX35,RALGPS2,RALGPS2,ANGPTL1,ABL2,SOAT1,AXDND1,TDRD5,FAM163A,TOR1AIP2,TOR1AIP1,CEP350,QSOX1,LHX4,ACBD6,OVAAL,XPR1,KIAA1614-AS1,STX6,CACNA1E,LINC01344,RGSL1,LINC01688,DHX9,SHCBP1L,LAMC1,LAMC2,NMNAT2,SMG7,NCF2,RGL1,COLGALT2,C1orf21,EDEM3,FAM129A,LINC01633,TRMT1L,SWT1,LINC01350,HMCN1,TPR,LOC102724919,PTGS2,PLA2G4A,LINC01036,L…	-0.0312958	65.0111	532
GBM Org1	1	189513835	191259301	BRINP3,LINC01720	0.460454	79.3079	65
GBM Org1	1	191259801	192540892	RGS18,RGS21	-0.00121385	61.8224	49
GBM Org1	1	192541392	193291304	UCHL5,TROVE2,CDC73	-1.00644	40.6585	27
GBM Org1	1	193291804	193769395	-	0.0066461	65.6802	18
GBM Org1	1	193769895	194356930	-	0.63425	81.3647	21
GBM Org1	1	194357430	194707015	-	0.0496029	53.9644	13
GBM Org1	1	194707515	195393051	-	0.542021	99.8506	24
GBM Org1	1	195393551	198084255	LINC01724,KCNT2,CFH,F13B,ZBTB41,CRB1,DENND1B,LHX9	-0.00228633	64.3791	107
GBM Org1	1	198084755	199357806	NEK7,ATP6V1G3,PTPRC,MIR181A1HG,LINC01222,LOC400800	-0.854318	30.9316	46
GBM Org1	1	199358306	213434475	LOC400800,NR5A2,DDX59,LOC101929224,CAMSAP2,MROH3P,KIF21B,CACNA1S,IGFN1,PKP1,NAV1,IPO9-AS1,IPO9,LMOD1,LGR6,PPP1R12B,SYT2,KDM5B,LOC148709,RABIF,ADIPOR1,LOC100506747,PPFIA4,MYBPH,CHIT1,OPTC,ATP2B4,SNRPE,SOX13,ETNK2,KISS1,PLEKHA6,PIK3C2B,MDM4,LRRN2,NFASC,CNTN2,DSTYK,TMCC2,LEMD1-AS1,LEMD1,LEMD1,LOC284577,CDK18,LOC284578,NUCKS1,SLC41A1,LOC284581,SLC26A9,RHEX,AVPR1B,FAM72A,SRGAP2,IKBKE,RASSF5,EIF2D,MAPK…	-0.0888163	67.6102	602
GBM Org1	1	213434975	214292213	PROX1-AS1,PROX1,SMYD2	-0.558536	48.9852	38
GBM Org1	1	214292713	221157948	SMYD2,PTPN14,CENPF,KCNK2,KCTD3,USH2A,ESRRG,GPATCH2,SPATA17,LINC00210,LINC01653,RRP15,MIR548F3,MIR548F3,C1orf143,LYPLAL1-AS1,LYPLAL1,LOC102723886,EPRS,BPNT1,IARS2,RAB3GAP2,MARK1,MARC2,MARC1,HLX-AS1	-1.03298	34.1867	275
GBM Org1	1	221158448	224281940	DUSP10,LINC02257,TAF1A,MIA3,AIDA,DISP1,TLR5,SUSD4,CAPN8,CAPN2,TP53BP2,GTF2IP20,FBXO28,NVL	-0.106681	72.5377	156
GBM Org1	1	224282440	224533985	NVL,WDR26,CNIH3	1.28267	174.151	12
GBM Org1	1	224534485	231775051	CNIH3,DNAH14,ENAH,SRP9,EPHX1,ACBD3,PARP1,STUM,ITPKB,ITPKB-IT1,ITPKB,COQ8A,CDC42BPA,ZNF678,SNAP47,WNT3A,ARF1,GJC2,IBA57-AS1,IBA57,OBSCN-AS1,OBSCN,RHOU,CCSAP,NUP133,ABCB10,URB2,LINC01682,GALNT2,PGBD5,COG2,AGT,CAPN9,TTC13,TRIM67,C1orf131,SPRTN,EGLN1,TSNAX-DISC1,TSNAX-DISC1,DISC1	-0.0989142	59.8751	299
GBM Org1	1	231779471	249240121	TSNAX-DISC1,DISC1,TSNAX-DISC1,DISC1,DISC2,TSNAX-DISC1,DISC1,DISC1-IT1,SIPA1L2,PCNX2,MAP3K21,KCNK1,SLC35F3,TARBP1,LOC101927787,LOC101927851,TOMM20,ARID4B,TBCE,B3GALNT2,MIR5096,MIR5096,GNG4,LYST,NID1,GPR137B,ERO1B,EDARADD,LGALS8,HEATR1,ACTN2,MTR,RYR2,LOC100130331,ZP4,LOC100130331,M3,FMN2,GREM2,RGS7,KMO,OPN3,WDR64,EXO1,PLD5,CEP170,SDCCAG8,AKT3,LOC339529,ZBTB18,ADSS,CATSPERE,DESI2,EFCAB2,KIF26B,KIF26…	0.515206	119.448	832
GBM Org1	2	10500	12133728	FAM110C,SH3YL1,LINC01865,LINC01115,SNTG2,TPO,PXDN,MYT1L,LINC01250,EIPR1,TRAPPC12,ADI1,RPS7,COLEC11,ALLC,DCDC2C,LINC01304,LINC01249,LINC01248,LINC01105,NRIR,CMPK2,RNF144A,LOC100506274,LINC00298,LINC00299,LINC01814,KIDINS220,MBOAT2,ASAP2,CPSF3,ADAM17,YWHAQ,TAF1B,GRHL1,CYS1,C2orf48,HPCAL1,ODC1,NOL10,ATP6V1C2,PDIA6,FLJ33534,ROCK2,GREB1,LPIN1,MIR3681HG	0.926134	143.579	539
GBM Org1	2	12134228	89902552	MIR3681HG,TRIB2,LOC100506474,LINC00276,FAM84A,NBAS,DDX1,GACAT3,FAM49A,VSNL1,SMC6,GEN1,KCNS3,NT5C1B-RDH14,NT5C1B,LINC01376,WDR35,LOC101928222,MATN3,LAPTM4A,PUM2,HS1BP3,GDF7,LDAH,TDRD15,LINC01822,KLHL29,ATAD2B,UBXN2A,FKBP1B,FAM228B,ITSN2,NCOA1,CENPO,ADCY3,DNAJC27-AS1,EFR3B,DNMT3A,DTNB,ASXL2,KIF3C,RAB10,HADHA,HADHB,SELENOI,OTOF,C2orf70,CIB4,KCNK3,SLC35F6,CENPA,DPYSL5,MAPRE3,LOC100129724,AGBL5,CAD,TR…	-0.0293911	77.8377	3548
GBM Org1	2	89903052	90229749	-	-4.00963	5.70731	19
GBM Org1	2	90238007	92258888	LOC654342	-0.741676	82.9635	29
GBM Org1	2	95335116	141519350	KCNIP3,LINC00342,ANKRD36C,ASTL,STARD7-AS1,SNRNP200,NCAPH,ARID5A,KANSL3,FER1L5,LMAN2L,CNNM3,ANKRD23,FAM178B,LOC101927053,FAM178B,FAHD2B,ANKRD36,ANKRD36B,ACTR1B,C2orf92,ZAP70,TMEM131,VWA3B,INPP4A,MGAT4A,KIAA1211L,TSGA10,TSGA10,C2orf15,MRPL30,TXNDC9,EIF5B,REV1,AFF3,LINC01104,LONRF2,NMS,NPAS2,RPL31,TBC1D8,TBC1D8,RNF149,CREG2,RFX8,MAP4K4,IL1R2,IL1R1,IL1RL2,IL1RL1,IL18R1,IL18RAP,SLC9A4,SLC9A2,TMEM182,L…	-0.0221449	72.0236	2148
GBM Org1	2	141576551	142274988	LRP1B	-6.08125	0.883825	15
GBM Org1	2	142320919	163131496	KYNU,ARHGAP15,GTDC1,ZEB2,LINC01412,LOC105373656,TEX41,ACVR2A,ORC4,MBD5,EPC2,KIF5C,LYPD6B,LYPD6,MMADHC,LOC101929231,LOC101929231,LINC01931,RND3,LINC01920,RBM43,LOC101929319,RIF1,NEB,CACNB4,STAM2,FMNL2,PRPF40A,ARL6IP6,GALNT13,KCNJ3,LINC01876,GPD2,GALNT5,ERMN,CYTIP,ACVR1C,ACVR1,UPP2,CCDC148-AS1,CCDC148,CCDC148,PKP4,PKP4-AS1,TANC1,WDSUB1,BAZ2B,CD302,LY75-CD302,LY75-CD302,LY75,PLA2R1,ITGB6,RBMS1,TANK,…	-0.0816138	76.7239	904
GBM Org1	2	163131996	174202969	FIGN,GRB14,COBLL1,SLC38A11,SCN3A,SCN2A,CSRNP3,GALNT3,TTC21B,SCN1A,SCN1A,LOC101929680,LOC101929680,LOC101929680,SCN9A,SCN9A,SCN7A,XIRP2,LOC105616981,B3GALT1,LOC105616981,STK39,CERS6,CERS6,CERS6-AS1,NOSTRIN,ABCB11,DHRS9,LRP2,BBS5,FASTKD1,PPIG,CCDC173,PHOSPHO2-KLHL23,UBR3,MYO3B,MYO3B,LOC101929753,LOC101926913,ERICH2,GORASP2,TLK1,METTL8,DCAF17,CYBRD1,DYNC1I2,SLC25A12,HAT1,METAP1D,ITGA6,PDK1,RAPGEF4,M…	0.466901	106.433	499
GBM Org1	2	174203469	177198288	OLA1,CIR1,SCRN3,GPR155,WIPF1,NA1,CHN1,ATF2,HOXD12,HAGLR,MTX2	0.788589	146.093	139
GBM Org1	2	177198788	180259866	NFE2L2,LOC100130691,AGPS,PDE11A,LOC105373764,PDE11A,OSBPL6,PJVK,TTN-AS1,TTN,TTN,CCDC141,SESTD1,ZNF385B,CWC22	0.454195	89.3703	119
GBM Org1	2	180260366	187195298	SCHLAP1,UBE2E3,LINC01934,ITGA4,CERKL,PPP1R1C,PDE1A,DNAJC10,FRZB,NCKAP1,DUSP19,ZNF804A,LOC105373782,LOC101927196,FSIP2,FSIP2-AS1,ZC3H15,ITGAV,FAM171B,ZSWIM2	-0.0821288	57.5699	276
GBM Org1	2	187196434	187663767	CALCRL,TFPI	0.661466	81.1714	17
GBM Org1	2	187664919	187704950	-	-5.91025	1.13982	2
GBM Org1	2	187705450	201924455	LINC01090,GULP1,DIRC1,COL3A1,COL5A2,SLC40A1,PMS1,HIBCH,MFSD6,NAB1,GLS,STAT1,STAT4,MYO1B,LOC105747689,TMEFF2,PCGEM1,LINC01821,SLC39A10,DNAH7,HECW2,GTF3C3,PGAP1,ANKRD44,ANKRD44,ANKRD44-IT1,SF3B1,HSPE1-MOB4,HSPE1-MOB4,MOB4,RFTN2,BOLL,PLCL1,LINC01923,SATB2,SATB2,SATB2-AS1,FTCDNL1,C2orf69,TYW5,MAIP1,SPATS2L,SGO2,AOX1,AOX3P-AOX2P,LINC01792,AOX3P-AOX2P,LOC101927795,LOC101927795,ORC2,FAM126B,CFLAR,CFLAR-…	-0.0560684	69.7515	587
GBM Org1	2	201924955	203424597	KIAA2012,LOC729224,KIAA2012,NOP58,BMPR2,FAM117B,ICA1L,CARF,NBEAL1,CYP20A1,ABI2	0.41798	104.86	84
GBM Org1	2	203424597	205803119	ABI2,RAPH1,PARD3B,NRP2	-0.0391062	66.6988	92
GBM Org1	2	205833848	205989462	-	-3.93001	0.946345	5
GBM Org1	2	205990588	212654616	INO80D,NDUFS1,GPR1,GPR1-AS,ZDBF2,ADAM23,DYTN,FASTKD2,CPO,KLF7,LOC101927865,CREB1,LINC01857,CCNYL1,PLEKHM3,LOC100507443,PIKFYVE,PTH2R,LOC101927960,MAP2,UNC80,KANSL1L,LOC101928020,KANSL1L,ACADL,MYL1,LANCL1-AS1,CPS1,ERBB4	-0.0407319	64.0208	259
GBM Org1	2	212655116	242627986	LINC01878,IKZF2,LINC01953,SPAG16,VWC2L,LOC101928103,LOC101928103,ABCA12,ABCA12,ATIC,FN1,LINC00607,MREG,PECR,XRCC5,MARCH4,SMARCAL1,IGFBP2,DIRC3-AS1,DIRC3,DIRC3,TNS1,RUFY4,ARPC2,AAMP,PNKD,PNKD,CATIP-AS2,USP37,CNOT9,PLCD4,STK36,TTLL4,CYP27A1,WNT6,NHEJ1,CNPPD1,GLB1L,PTPRN,DES,SPEG,OBSL1,STK11IP,EPHA4,PAX3,PAX3,CCDC140,SGPP2,FARSB,MOGAT1,ACSL3,AP1S3,WDFY1,MRPL44,SERPINE2,CUL3,DOCK10,NYAP2,LOC646736,IR…	0.344709	98.7875	1327
GBM Org1	2	242628486	242901037	-	-6.07058	0.74598	15
GBM Org1	2	242904960	243181604	-	0.185593	137.373	33
GBM Org1	3	68434	60320546	CHL1-AS2,CHL1,CHL1,CHL1-AS1,LINC01266,CNTN6,CNTN4,CNTN4-AS2,CNTN4,CNTN4,CNTN4-AS1,CNTN4-AS1,IL5RA,TRNT1,CRBN,LOC100130207,LRRN1,SUMF1,ITPR1-AS1,ITPR1,BHLHE40-AS1,BHLHE40,ARL8B,EDEM1,GRM7-AS3,GRM7,LOC101927394,LMCD1-AS1,LMCD1,SSUH2,CAV3,RAD18,SRGAP3,THUMPD3,SETD5,LHFPL4,CPNE9,BRPF1,TADA3,CIDEC,IL17RC,EMC3,CIDECP,FANCD2,FANCD2OS,BRK1,IRAK2,SEC13,ATP2B2,SLC6A11,SLC6A1,HRH1,ATG7,VGLL4,TAMM41,SYN2,SYN…	0.00847957	81.016	2720
GBM Org1	3	60321670	61039886	FHIT	-5.84625	0.222791	14
GBM Org1	3	61041010	90504354	FHIT,PTPRG,PTPRG,PTPRG-AS1,PTPRG-AS1,CADPS,SYNPR,SYNPR,SYNPR-AS1,SNTN,C3orf49,THOC7,ATXN7,PRICKLE2,ADAMTS9,ADAMTS9-AS2,MAGI1,MAGI1,MAGI1-IT1,MAGI1,MAGI1-IT1,MAGI1-AS1,SLC25A26,SLC25A26,LRIG1,LRIG1,SUCLG2,SUCLG2-AS1,FAM19A1,FAM19A4,TMF1,UBA3,ARL6IP5,FRMD4B,MITF,SAMMSON,FOXP1,FOXP1,FOXP1-AS1,EIF4E3,PROK2,LINC00877,RYBP,SHQ1,GXYLT2,PPP4R2,PDZRN3,LINC02005,CNTN3,FAM86DP,LINC02018,ROBO2,ROBO1,ROBO1,LO…	-0.0549194	74.0189	1240
GBM Org1	3	93505354	174675244	PROS1,ARL13B,NSUN3,LINC00879,EPHA6,ARL6,CRYBG3,GABRR3,OR5K4,ST3GAL6-AS1,ST3GAL6,DCBLD2,COL8A1,CMSS1,CMSS1,FILIP1L,TBC1D23,TOMM70,LNP1,TMEM45A,ADGRG7,ABI3BP,IMPG2,SENP7,PCNP,CEP97,NXPE3,NFKBIZ,LINC02085,ZPLD1,ALCAM,CBLB,LINC00882,DUBR,LINC01990,BBX,LINC00635,LINC00636,CD47,LINC01215,IFT57,HHLA2,MYH15,CIP2A,DZIP3,TRAT1,GUCA1C,MORC1,DPPA4,LINC01205,NECTIN3-AS1,NECTIN3,CD96,ZBED2,CD96,PLCXD2,PLCXD2,P…	-0.0353089	66.4715	3283
GBM Org1	3	174675744	175073975	NAALADL2	-5.58622	0.30571	10
GBM Org1	3	175074475	193653622	NAALADL2,NAALADL2,NAALADL2-AS2,LINC01208,TBL1XR1,LINC00501,LINC00578,LINC02015,KCNMB2-AS1,KCNMB2,KCNMB2-AS1,ZMAT3,LOC101928739,PIK3CA,KCNMB3,ZNF639,MFN1,GNB4,MRPL47,USP13,PEX5L,PEX5L,PEX5L-AS2,CCDC39,LOC101928882,FXR1,SOX2-OT,SOX2-OT,LOC102724604,LINC01206,ATP11B,MCCC1,LAMP3,MCF2L2,KLHL6,YEATS2,PARL,ABCC5,HTR3D,EIF2B5,DVL3,EEF1AKMT4-ECE2,EIF4G1,LINC02054,VPS8,C3orf70,EHHADH-AS1,EHHADH,MAP3K13,LIP…	-0.0979211	71.1719	808
GBM Org1	3	193654122	195656652	LINC02026,LINC02028,ATP13A3,TMEM44-AS1,TMEM44,LSG1,LINC01968,XXYLT1,ACAP2,PPP1R2	0.390738	84.8837	89
GBM Org1	3	195663601	196687475	SDHAP2,MUC20,MUC4,TNK2,SDHAP1,ZDHHC19,SLC51A,PCYT1A,TCTEX1D2,UBXN7,RNF168,SMCO1,WDR53	1.08838	204.4	55
GBM Org1	3	196687975	197961280	PIGX,PAK2,SENP5,PIGZ,MELTF,DLG1,BDH1,LOC220729,RUBCN,FYTTD1,LRCH3,IQCG,IQCG,RPL35A,LMLN	0.360125	128.343	83
GBM Org1	4	49770	2310633	ZNF595,ZNF718,ZNF876P,ZNF732,ZNF141,ABCA11P,PIGG,LOC105374338,SLC49A3,PCGF3,CPLX1,GAK,SLC26A1,IDUA,RNF212,CTBP1,MAEA,UVSSA,FAM53A,TMEM129,TACC3,LETM1,NSD2,NELFA,POLN,MXD4,ZFYVE28	-0.0301997	113.312	125
GBM Org1	4	2311133	5314873	ZFYVE28,CFAP99,RNF4,FAM193A,ADD1,NOP14,GRK4,HTT,RGS12,DOK7,LRPAP1,LINC00955,OTOP1,ZBTB49,NSG1,STX18,STX18-AS1,LINC01396,MSX1,LOC101928306,STK32B	0.554847	106.903	137
GBM Org1	4	5315373	7437954	STK32B,LINC01587,EVC2,EVC,CRMP1,JAKMIP1,LINC02495,WFS1,PPP2R2C,KIAA0232,TBC1D14,TADA2B,SORCS2	-0.0181641	67.1371	99
GBM Org1	4	7438454	7830042	SORCS2,AFAP1-AS1,AFAP1,AFAP1	-1.00515	35.8635	19
GBM Org1	4	7830542	9187982	AFAP1,ABLIM2,SH3TC1,HTRA3,ACOX3,TRMT44,GPR78	0.0503323	81.6949	61
GBM Org1	4	9215826	9358953	USP17L18,USP17L11,USP17L20,USP17L15,USP17L18,USP17L11,USP17L22,USP17L11,USP17L20,USP17L21,USP17L12,USP17L22,USP17L20,USP17L5,USP17L24,USP17L25,USP17L26,USP17L27,USP17L28,USP17L29,USP17L30,USP17L24,USP17L5,USP17L25,USP17L26,USP17L27,USP17L28,USP17L29,USP17L30,USP17L9P	1.20586	432.117	29
GBM Org1	4	9359034	49659617	USP17L9P,USP17L24,USP17L5,USP17L25,USP17L26,USP17L27,USP17L28,USP17L29,USP17L30,USP17L6P,SLC2A9,WDR1,ZNF518B,CLNK,HS3ST1,RAB28,LINC01097,BOD1L1,LINC01182,LINC01085,LINC00504,CPEB2-AS1,LOC101929095,LOC101929095,C1QTNF7,CC2D2A,FBXL5,BST1,PROM1,TAPT1,LDB2,CLRN2,FAM184B,DCAF16,LCORL,SLIT2,PACRGL,KCNIP4,KCNIP4,KCNIP4,LOC105374516,ADGRA3,GBA3,PPARGC1A,DHX15,CCDC149,SEPSECS,PI4K2B,ZCCHC4,ANAPC4,LOC10192…	-0.0399738	64.5044	1615
GBM Org1	4	52684544	91426641	DANCR,ERVMER34-1,LINC01618,SCFD2,LNX1,LNX1,LNX1-AS1,LINC02283,KIT,CLOCK,PDCL2,NMU,EXOC1L,EXOC1,CEP135,KIAA1211,AASDH,PPAT,PAICS,THEGL,HOPX,REST,POLR2B,IGFBP7-AS1,ADGRL3,ADGRL3-AS1,TECRL,LINC02232,EPHA5,EPHA5-AS1,CENPC,STAP1,UBA6-AS1,TMPRSS11D,TMPRSS11F,LOC550113,FTLP10,TMPRSS11BNL,TMPRSS11E,UGT2B17,UGT2B15,UGT2B7,UGT2A2,UGT2A1,SULT1E1,CSN1S1,CSN1S2BP,ODAM,MUC7,RUFY3,MOB1B,DCK,SLC4A4,GC,NPFFR2,ADA…	-0.0341276	63.8394	1527
GBM Org1	4	91480151	92428907	CCSER1,GRID2	-3.12383	10.2419	21
GBM Org1	4	92430033	190969132	GRID2,PDLIM5,BMPR1B,UNC5C,LINC02267,STPG2-AS1,STPG2,RAP1GDS1,TSPAN5,METAP1,LOC100507053,LOC100507053,ADH4,LOC100507053,ADH6,ADH7,C4orf17,TRMT10A,LOC285556,DAPP1,DNAJB14,LOC256880,EMCN,PPP3CA,BANK1,SLC39A8,LOC105377621,NFKB1,MANBA,UBE2D3,SLC9B1,BDH2,CENPE,LINC02428,TACR3,CXXC4,CXXC4-AS1,CXXC4-AS1,TET2,TET2-AS1,TET2-AS1,PPA2,ARHGEF38,GSTCD,GSTCD,LOC101929529,NPNT,TBCK,DKK2,PAPSS1,SGMS2,SGMS2,LOC101…	-0.0637268	60.7547	3877
GBM Org1	5	10500	46405141	PLEKHG4B,LRRC14B,CCDC127,SDHA,PDCD6,PDCD6,AHRR,AHRR,EXOC3,SLC9A3,SLC9A3-AS1,SLC9A3,LOC100996325,TPPP,ZDHHC11B,ZDHHC11,BRD9,TRIP13,LOC100506688,NKD2,SLC12A7,TERT,CLPTM1L,SLC6A3,LPCAT1,SDHAP3,LOC728613,IRX2,LINC01377,LINC01019,LINC01017,LINC01020,ADAMTS16,ICE1,LINC02145,MED10,UBE2QL1,NSUN2,SRD5A1,LINC02102,MIR4278,ADCY2,MTRR,LINC02226,LINC02199,SEMA5A,LINC02112,FAM173B,CCT5,MARCH6,ROPN1L,LINC02213,…	0.518115	101.562	2006
GBM Org1	5	49562322	61829887	EMB,PARP8,ISL1,LINC02118,ITGA1,ITGA2,MOCS2,FST,NDUFS4,LINC02105,ARL15,LINC01033,SNX18,LOC102467080,LOC102467081,CDC20B,MCIDAS,DHX29,MTREX,PLPP1,SLC38A9,DDX4,IL31RA,FLJ31104,ANKRD55,C5orf67,MAP3K1,MIER3,GPBP1,LOC101928505,LINC02108,RAB3C,PDE4D,PART1,DEPDC1B,ELOVL7,ERCC8,NDUFAF2,SMIM15-AS1,ZSWIM6,C5orf64	-1.04658	33.0552	508
GBM Org1	5	61830387	105375564	KIF2A,DIMT1,IPO11,IPO11,IPO11-LRRC70,RNF180,RGS7BP,SREK1IP1,CWC27,ADAMTS6,CENPK,TRIM23,TRAPPC13,SGTB,NLN,ERBIN,SREK1,MAST4,PIK3R1,LINC02198,SLC30A5,CCNB1,CENPH,MRPS36,CDK7,CCDC125,RAD17,MARVELD2,OCLN,GTF2H2C_2,GTF2H2B,GTF2H2C,GUSBP3,LOC653080,SMA4,LOC653080,SMN1,SMN2,SMA4,SMA4,GUSBP3,GUSBP3,GTF2H2B,GTF2H2,GUSBP3,SMA5,GUSBP3,SMA5,GUSBP9,NAIP,LOC653080,GUSBP9,LINC02197,BDP1,MCCC2,MAP1B,MRPS27,ZNF36…	-0.143249	57.3621	1786
GBM Org1	5	105376064	115356244	LINC01950,EFNA5,FBXL17,FER,LOC285638,PJA2,MAN2A1,TMEM232,CAMK4,STARD4-AS1,NREP,NREP,NREP-AS1,NREP-AS1,EPB41L4A,EPB41L4A,LOC101927023,EPB41L4A-AS2,APC,SRP19,DCP2,MCC,YTHDC2,KCNN2,KCNN2,LOC101927078,LOC101927078,TRIM36,PGGT1B,CCDC112	0.938511	140.166	416
GBM Org1	5	115356744	118027022	FEM1C,LOC102467217,ATG12,AP3S1,LVRN,COMMD10,SEMA6A,SEMA6A-AS1,SEMA6A,LINC00992,LINC02147	1.36965	187.229	107
GBM Org1	5	118027522	123619524	LINC02147,LINC02208,LINC02215,DTWD2,LOC105379143,DMXL1,TNFAIP8,HSD17B4,PRR16,ZNF474,SNCAIP,SNCAIP,MGC32805,LINC02201,SNX2,SNX24,PRDM6,CEP120,CSNK1G3	0.556911	90.5254	217
GBM Org1	5	123620670	124253954	LINC01170	1.32939	157.651	27
GBM Org1	5	124255106	147170002	LINC01170,ZNF608,LOC101927421,LINC02240,LINC02039,GRAMD2B,ALDH7A1,PHAX,LMNB1-DT,MARCH3,MEGF10,PRRC1,CCDC192,LINC01184,SLC12A2,FBN2,SLC27A6,ISOC1,ADAMTS19-AS1,ADAMTS19,ADAMTS19,KIAA1024L,CHSY3,CDC42SE2,RAPGEF6,FNIP1,MEIKIN,ACSL6,PDLIM4,SLC22A4,MIR3936HG,C5orf56,RAD50,IL4,LOC105379176,KIF3A,SEPT8,AFF4,HSPA4,FSTL4,VDAC1,TCF7,SKP1,CDKL3,JADE2,SAR1B,SEC24A,DDX46,PCBD2,CATSPER3,C5orf66,H2AFY,SLC25A48,L…	0.525477	97.7837	958
GBM Org1	5	147170502	149704880	STK32A-AS1,STK32A,DPYSL3,JAKMIP2-AS1,JAKMIP2,JAKMIP2,SPINK1,SPINK5,LOC102546294,FBXO38,HTR4,SH3TC2,ABLIM3,AFAP1L1,GRPEL2,GRPEL2-AS1,CARMN,MIR145,CSNK1A1,ARHGEF37	1.28613	168.907	107
GBM Org1	5	149705380	150032809	PPARGC1B,PDE6A,SLC26A2	2.34894	682.148	26
GBM Org1	5	150033309	151683761	HMGXB3,CSF1R,CAMK2A,TCOF1,NDST1,RBM22,DCTN4,IRGM,ZNF300P1,TNIP1,ANXA6,CCDC69,GM2A,SLC36A2,SLC36A1	0.697805	103.731	65
GBM Org1	5	151684261	152726482	SPARC,CLMAT3,ATOX1,GLRA1,LINC01933,LINC01470	1.22153	181.861	41
GBM Org1	5	152726982	159283105	LINC01470,GRIA1,FAM114A2,MFAP3,GALNT10,SAP30L-AS1,SAP30L,LARP1,CNOT8,GEMIN5,MRPL22,SGCD,TIMD4,ITK,CYFIP2,CYFIP2,LOC102724404,LOC102724404,ADAM19,LSM11,LINC02227,EBF1,RNF145,LINC01932	0.577883	105.941	265
GBM Org1	5	159283605	159525083	UBLCP1,LOC285626	1.22163	161.487	12
GBM Org1	5	159526219	160124532	LINC01847,ADRA1B,TTC1	1.73227	221.131	26
GBM Org1	5	160125660	178885720	FABP6,ATP10B,GABRB2,GABRA1,LINC01202,HMMR,HMMR,HMMR-AS1,LOC102546299,TENM2,WWC1,RARS,PANK3,SLIT3,SPDL1,DOCK2,DOCK2,FAM196B,LINC01187,C5orf58,LOC100128059,KCNIP1,KCNIP1,LOC105377716,GABRP,RANBP17,NPM1,FGF18,SMIM23,FBXW11,STK10,EFCAB9,UBTD2,SH3PXD2B,NEURL1B,ERGIC1,ATP6V0E1,CREBRF,STC2,LOC285593,BOD1,LINC01484,CPEB4,NSG2,LINC01411,LINC01951,SFXN1,CPLX2,FAM153B,SIMC1,FAF2,CDHR2,SNCB,EIF4E1B,TSPAN17,U…	0.571591	112.537	813
GBM Org1	5	178886220	179715279	ADAMTS2,RUFY1,HNRNPH1	1.3603	147.22	32
GBM Org1	5	179716427	180722398	MAML1,MGAT4B,MRNIP,TBC1D9B,RNF130,RASGEF1C,GFPT2,CNOT6,FLT4,LINC02222	0.516159	149.76	61
GBM Org1	5	180724118	180904760	MGAT1,ZFP62	-0.517619	58.2837	23
GBM Org1	6	60500	189185	LINC00266-3,LOC285766	-1.53037	59.3624	14
GBM Org1	6	192552	370119	LOC285766,DUSP22	-0.486612	101.247	19
GBM Org1	6	422326	3072070	EXOC2,EXOC2,HUS1B,LOC101927691,LINC01622,FOXF2,FOXC1,GMDS,GMDS-AS1,MYLK4,SERPINB1,SERPINB6,RIPK1	-1.23292	30.5887	109
GBM Org1	6	3072570	12249512	BPHL,LINC02525,SLC22A23,PXDC1,PRPF4B,C6orf201,LOC102724096,CDYL,LYRM4-AS1,LYRM4-AS1,LYRM4,FARS2,F13A1,LY86-AS1,LY86-AS1,LY86,LY86,RREB1,SSR1,CAGE1,RIOK1,SNRNP48,BMP6,BLOC1S5-TXNDC5,TXNDC5,BLOC1S5-TXNDC5,EEF1E1-BLOC1S5,EEF1E1,LOC100506207,GCNT2,MAK,GCM2,SYCP2L,ELOVL2,ELOVL2-AS1,NEDD9,HIVEP1	-0.167675	57.3139	377
GBM Org1	6	12250012	13116899	PHACTR1	0.855315	105.45	36
GBM Org1	6	13117399	18182656	PHACTR1,TBC1D7-LOC100130357,TBC1D7,GFOD1,NOL7,MCUR1,CD83,JARID2,DTNBP1,GMPR,ATXN1,STMND1,CAP2,NUP153,LOC105374952,KIF13A,TPMT	-0.100697	60.6802	212
GBM Org1	6	18183786	20415125	DEK,RNF144B,MIR548A1HG,LOC101928519,LOC100506885,MBOAT1,E2F3	0.55157	98.5482	96
GBM Org1	6	20415625	25494380	E2F3,CDKAL1,LINC00581,CASC15,LOC105374972,NRSN1,DCDC2,GPLD1,ALDH5A1,KIAA0319,ACOT13,GMNN,RIPOR2,CARMIL1	0.167842	67.8049	205
GBM Org1	6	25494880	26520395	CARMIL1,SCGN,SLC17A3,TRIM38,HIST1H2BC,BTN2A1	-0.0291101	74.0314	40
GBM Org1	6	26520895	28948622	ZNF322,GUSBP2,LINC00240,ZNF204P,ZNF184,LINC01012,ZSCAN12P1,ZSCAN16-AS1,ZSCAN12,GPX5,LINC00533	-1.00373	33.9365	103
GBM Org1	6	28949794	31243492	LOC100129636,LOC101929006,GABBR1,MOG,HLA-F-AS1,HLA-A,ZNRD1ASP,TRIM26,HCG17,HCG17,HCG18,PRR3,PPP1R10,NRM,HCG20,LINC00243,DDR1,MUC22,HCG22,PSORS1C1,TCF19,PSORS1C3	-0.0893331	60.713	95
GBM Org1	6	31243992	41443149	HLA-B,MICA,MICB-DT,DDX39B,ATP6V1G2-DDX39B,LOC100287329,PRRC2A,LY6G6F,LY6G6F-LY6G6D,SAPCD1-AS1,LSM2,EHMT2,C2,C2,C2-AS1,CFB,NELFE,NELFE,SKIV2L,SKIV2L,STK19,C4A,C4B_2,LOC110384692,C4B,CYP21A1P,CYP21A1P,TNXA,TNXB,C4B_2,C4B,TNXB,ATF6B,AGER,GPSM3,NOTCH4,LOC101929163,LOC101929163,C6orf10,LOC101929163,BTNL2,HLA-DRA,HLA-DRB5,HLA-DRB1,TAP2,PSMB9,HLA-DMB,COL11A2,VPS52,TAPBP,KIFC1,PHF1,SYNGAP1,ITPR3,IP6K3,GR…	0.498221	105.712	460
GBM Org1	6	41443649	42018341	LINC01276,FOXP4,TFEB,PGC,USP49,MED20,CCND3	0.882724	134.68	24
GBM Org1	6	42018841	42671206	CCND3,C6orf132,GUCA1B,TRERF1,UBR2	0.547101	96.4529	31
GBM Org1	6	42671706	44735683	BICRAL,CNPY3,CNPY3-GNMT,PEX6,CUL7,PTK7,CUL9,SLC22A7,TJAP1,POLR1C,XPO5,XPO5,RSPH9,LINC01512,LOC101929705,TMEM63B,SLC29A1,SPATS1,CDC5L	0.910966	113.978	90
GBM Org1	6	44736183	45298554	SUPT3H	0.0880715	71.6447	23
GBM Org1	6	45313597	45421835	SUPT3H,SUPT3H,RUNX2,RUNX2	-0.732745	117.544	18
GBM Org1	6	45427761	48770735	RUNX2,CLIC5,RCAN2,RCAN2,LOC101926915,LOC101926898,CYP39A1,SLC25A27,TDRD6,PLA2G7,MEP1A,ADGRF5,ADGRF5,LOC101926962,ADGRF1,TNFRSF21,CD2AP,ADGRF4,OPN5,PTCHD4	0.0135092	97.2629	157
GBM Org1	6	48771235	49141192	-	-0.716247	47.6362	17
GBM Org1	6	49141692	51174909	CENPQ,GLYATL3,LOC101927048,TFAP2D,TFAP2B	1.23491	137.399	76
GBM Org1	6	51175409	53360205	PKHD1,IL17F,PAQR8,EFHC1,TRAM2,TMEM14A,GSTA7P,GSTA5,GSTA4,ELOVL5	1.57441	215.817	91
GBM Org1	6	53360705	54567190	GCLC,LRRC1,LOC101927189,MLIP,TINAG	1.303	160.188	49
GBM Org1	6	54567690	56509302	FAM83B,HCRTR2,GFRAL,HMGCLL1,BMP5,COL21A1,DST	0.962139	153.436	79
GBM Org1	6	56511962	58145416	DST,BEND6,KIAA1586,ZNF451,ZNF451,LOC101927211,PRIM2,LINC00680-GUSBP4	0.408088	122.601	90
GBM Org1	6	58145446	58659199	-	1.23915	163.725	36
GBM Org1	6	61880666	74541305	KHDRBS2,LGSN,PHF3,EYS,ADGRB3,LMBRD1,COL19A1,COL9A1,FAM135A,SDHAF4,SMAP1,B3GAT2,OGFRL1,MIR30C2,LINC01626,RIMS1,KCNQ5,KHDC1,OOEP,MTO1,SLC17A5,CD109,LOC101928516	-0.0325764	59.4821	500
GBM Org1	6	74541805	94278424	LOC101928516,COL12A1,FILIP1,SENP6,MYO6,IMPG1,LINC02540,MEI4,IRAK1BP1,PHIP,HMGN3,LCA5,ELOVL4,BCKDHB,LINC02542,IBTK,UBE3D,DOPEY1,ME1,SNAP91,CYB5R4,MRAP2,CEP162,LINC01611,TBX18-AS1,TBX18,SNX14,SYNCRIP,HTR1E,CGA,ZNF292,GJB7,C6orf163,CFAP206,SLC35A1,RARS2,ORC3,LOC101928911,RNGTT,PM20D2,GABRR1,GABRR2,RRAGD,ANKRD6,LOC101929057,MDN1,MDN1,CASP8AP2,BACH2,MAP3K7,CASC6,EPHA7,TSG1	0.230408	75.0543	765
GBM Org1	6	94278924	94757110	-	-0.702153	32.0248	15
GBM Org1	6	94844156	101362913	FUT9,UFL1,FHL5,KLHL32,MMS22L,LOC101927314,FBXL4,FAXC,COQ3,LOC101927365,USP45,PRDM13,M2,M2-AS1,SIM1,ASCC3	-0.015006	65.3748	260
GBM Org1	6	101363413	102477081	GRIK2	0.346487	176.542	145
GBM Org1	6	102482764	132031961	HACE1,LIN28B,BVES,PREP,PRDM1,ATG5,CRYBG1,RTN4IP1,LINC02532,PDSS2,SOBP,SCML4,SEC63,OSTM1,SNX3,AFG1L,FOXO3,LINC00222,ARMC2,ARMC2-AS1,SESN1,CEP57L1,CCDC162P,CCDC162P,C6orf183,CD164,PPIL6,MICAL1,AK9,FIG4,WASF1,METTL24,SLC22A16,CDK19,AMD1,RPF2,SLC16A10,REV3L,TRAF3IP2-AS1,FYN,TUBE1,LAMA4,FLJ34503,HDAC2-AS2,FRK,NT5DC1,TSPYL4,DSE,TRAPPC3L,CALHM4,RWDD1,RSPH4A,KPNA5,FAM162B,GPRC6A,RFX6,ROS1,DCBLD1,GOPC,LOC…	0.00299063	65.5543	1152
GBM Org1	6	132032461	135560376	MOXD1,VNN1,SLC18B1,EYA4,TARID,TARID,LINC01312,TBPL1,SLC2A12,SGK1,LINC01010,ALDH8A1,HBS1L,MYB,AHI1,LINC00271	-0.185084	60.5143	171
GBM Org1	6	135560876	135902659	LINC00271,PDE7B	0.207894	189.08	43
GBM Org1	6	135903159	162181993	PDE7B,PDE7B,LOC644135,MTFR2,MAP7,MAP3K5,MAP3K5,LOC101928461,PEX7,IL22RA2,IFNGR1,OLIG3,LOC102723649,LOC100130476,PERP,ARFGEF3,HEBP2,NHSL1,ECT2L,REPS1,HECA,TXLNB,FILNC1,LOC100507477,NMBR,ADGRG6,LOC153910,HIVEP2,AIG1,PEX3,PHACTR2-AS1,PHACTR2,ZC2HC1B,PLAGL1,STX11,UTRN,EPM2A,LOC100507557,LOC100507557,FBXO30,SHPRH,GRM1,ADGB,STXBP5-AS1,STXBP5-AS1,LUADT1,STXBP5,SASH1,UST,UST,UST-AS1,UST,LOC105378047,TAB2…	0.499792	101.129	1111
GBM Org1	6	162256071	162514729	PRKN	-0.979524	45.7113	11
GBM Org1	6	162515229	170923721	PRKN,PACRG,PACRG,PACRG-AS1,QKI,PDE10A,LINC00473,PRR18,SFT2D1,RPS6KA2,RNASET2,FGFR1OP,TTLL2,AFDN,KIF25,SMOC2,WDR27,ERMARD,LOC285804,FAM120B,TBP	0.518632	114.146	363
GBM Org1	6	170924221	171048178	-	-0.142024	101.788	12
GBM Org1	7	14646	2334075	LOC100507642,FAM20C,PRKAR1B,DNAAF5,SUN1,GET4,ADAP1,C7orf50,TMEM184A,MAD1L1,SNX8	0.544865	111.58	115
GBM Org1	7	2334575	2836105	CHST12,IQCE,TTYH3,AMZ1,AMZ1,GNA12,GNA12	1.25619	130.158	23
GBM Org1	7	2836605	5516352	CARD11,LOC100129603,SDK1,FOXK1,AP5Z1,RADIL,MMD2,RBAK,RBAK-RBAKDN,ZNF890P,WIPI2,SLC29A4,TNRC18,FBXL18	0.620497	97.8781	115
GBM Org1	7	5516852	24616712	LOC221946,RNF216,ZNF815P,RSPH10B,RSPH10B2,USP42,CYTH3,RAC1,DAGLB,KDELR2,GRID2IP,PMS2CL,LOC100131257,COL28A1,MIOS,RPA3,UMAD1,UMAD1,GLCCI1,ICA1,LOC100505938,NXPH1,MGC4859,MGC4859,LOC100131472,PHF14,THSD7A,TMEM106B,VWDE,SCIN,ETV1,DGKB,AGMO,MEOX2,ISPD,LRRC72,ANKMY2,BZW2,TSPAN13,AHR,KCCAT333,LOC101927630,SNX13,HDAC9,TMEM196,LOC101927668,MACC1,ITGB8,ABCB5,LINC01162,SP4,DNAH11,CDCA7L,RAPGEF5,STEAP1B,FAM…	0.467414	88.3651	756
GBM Org1	7	24617212	26092104	MPP6,GSDME,OSBPL3,C7orf31	0.785984	126.655	61
GBM Org1	7	26092604	32961741	NFE2L3,HNRNPA2B1,SNX10,LOC441204,SKAP2,HOXA11,HOTTIP,EVX1-AS,HIBADH,TAX1BP1,JAZF1,JAZF1-AS1,CREB5,CPVL,CHN2,LOC102724484,CHN2,WIPF3,SCRN1,FKBP14,PLEKHA8,LOC105375218,ZNRF2,GGCT,LOC401320,GARS,CRHR2,INMT-MINDY4,INMT-MINDY4,MINDY4,ADCYAP1R1,CCDC129,PDE1C,LSM5,AVL9,DPY19L1P1,RP9P,FKBP9	-0.108807	62.8385	306
GBM Org1	7	32962241	33549408	FKBP9,NT5C3A,BBS9	-0.96574	31.4693	22
GBM Org1	7	33549908	40347535	BBS9,BMPER,NPSR1-AS1,NPSR1-AS1,NPSR1,NPSR1,NPSR1-AS1,NPSR1,DPY19L1,DPY19L2P1,TBX20,LOC401324,SEPT7-AS1,SEPT7,EEPD1,KIAA0895,ANLN,AOAH,ELMO1,ELMO1,ELMO1-AS1,GPR141,NME8,EPDR1,STARD3NL,AMPH,VPS41,POU6F2,POU6F2-AS2,POU6F2,YAE1D1,LINC00265,CDK13,SUGCT	-0.0388438	66.5762	282
GBM Org1	7	40348669	40538220	SUGCT	-4.20446	0.267301	5
GBM Org1	7	40538720	49638826	SUGCT,LINC01449,INHBA,INHBA-AS1,INHBA-AS1,GLI3,LINC01448,HECW1,HECW1-IT1,HECW1,COA1,BLVRA,URGCP,UBE2D4,POLR2J4,RASA4CP,LINC00957,DBNL,GCK,YKT6,CAMK2B,NUDCD3,NPC1L1,OGDH,ZMIZ2,H2AFV,CCM2,NACAD,TBRG4,ADCY1,SEPT7P2,IGFBP3,TNS3,PKD1L1,C7orf57,ABCA13	-0.0192367	91.4522	469
GBM Org1	7	49639326	58053831	VWC2,ZPBP,SPATA48,IKZF1,DDC,GRB10,COBL,LINC01446,LOC100996654,EGFR,LANCL2,VOPP1,SEPT14,ZNF713,PSPH,PHKG1,LOC650226,LOC100130849,ZNF479,ZNF716	-0.990843	46.7692	415
GBM Org1	7	61063720	62619599	-	-0.0735668	124.905	25
GBM Org1	7	62620099	62916101	-	-5.68453	0.415722	12
GBM Org1	7	62947846	63204603	-	-2.41521	11.4711	17
GBM Org1	7	63253193	64533832	ZNF733P,LOC100287834,ZNF722P,ZNF727,ZNF736	-5.87782	0.385938	27
GBM Org1	7	64534332	64830034	ZNF680,LOC100128885,ZNF107,ZNF138	-0.919855	71.771	12
GBM Org1	7	64907267	69064903	ZNF273,CCT6P3,INTS4P1,LOC441242,INTS4P2,LOC441242,VKORC1L1,ASL,CRCP,TPST1,LINC00174,GS1-124K5.11,RABGEF1,GTF2IP23,TMEM248,TYW1,PMS2P4,LINC01372	1.65962	221.073	190
GBM Org1	7	69065403	69497833	-	0.945723	252.637	48
GBM Org1	7	69507653	69719803	LOC100507468,AUTS2	-5.46014	5.69293	10
GBM Org1	7	69724807	70934884	AUTS2	1.4061	275.489	84
GBM Org1	7	70935384	77541721	GALNT17,CALN1,TYW1B,POM121,LOC541473,LOC100101148,SPDYE10P,GTF2IP4,GTF2IP1,NSUN5,TRIM50,BAZ1B,BCL7B,ELN,LIMK1,EIF4H,CLIP2,GTF2IRD1,GTF2I,LOC101926943,NCF1,GTF2IRD2,PMS2P5,CASTOR2,RCC1L,GTF2IRD2B,NCF1C,SPDYE10P,SPDYE8P,LOC100101148,LOC541473,POM121C,HIP1,CCL26,RHBDD2,POR,STYXL1,SRRM3,SSC4D,DTX2,DTX2P1-UPK3BP1-PMS2P11,FAM185BP,CCDC146,GSAP,PTPN12	-0.113872	65.9829	354
GBM Org1	7	77542221	78704466	PTPN12,RSBN1L,PHTF2,MAGI2	-1.07747	33.6663	38
GBM Org1	7	78704966	80391693	MAGI2,GNAI1	0.505294	77.0689	62
GBM Org1	7	80392193	83733783	GNAT3,CD36,SEMA3C,LOC105369146,LOC100128317,CACNA2D1,PCLO,SEMA3E	-0.0303575	59.7603	135
GBM Org1	7	83734283	84386123	SEMA3A	1.96401	282.893	27
GBM Org1	7	84386623	145809300	SEMA3D,LINC00972,GRM3,KIAA1324L,DMTF1,TP53TG1,CROT,ABCB4,ABCB1,ABCB1,RUNDC3B,RUNDC3B,ADAM22,ZNF804B,STEAP2-AS1,CFAP69,GTPBP10,CLDN12,CDK14,AKAP9,CYP51A1-AS1,ANKIB1,GATAD1,PEX1,CDK6,LOC101927497,HEPACAM2,VPS50,CALCR,COL1A2-AS1,COL1A2,CASD1,SGCE,PEG10,PPP1R9A,PON1,ASB4,PDK4,DYNC1I1,SLC25A13,SEM1,DLX6-AS1,SDHAF3,ASNS,CZ1P-ASNS,CZ1P-ASNS,OCM2,LMTK2,TECPR1,BAIAP2L1,NPTX2,TRRAP,SMURF1,MYH16,ARPC1A,ARPC…	0.00958452	85.3859	2913
GBM Org1	7	145809800	148145796	CNTNAP2,CNTNAP2,LOC101928700,CNTNAP2,LOC105375556	0.358289	213.128	529
GBM Org1	7	148146296	158137481	CNTNAP2,CUL1,EZH2,ZNF425,ZNF398,ZNF767P,SSPO,ATP6V0E2,ACTR3C,RARRES2,ZNF775,LINC00996,AOC1,ATG9B,ABCB8,FASTK,AGAP3,GBX1,ABCF2,NUB1,WDR86,CRYGN,RHEB,PRKAG2,GALNT11,KMT2C,ACTR3B,LINC01287,DPP6,PAXIP1,HTR5A,EN2,CNPY1,RBM33,SHH,LINC01006,RNF32,RNF32,LMBR1,LMBR1,NOM1,UBE3C,DNAJB6,LOC101927914,PTPRN2,PTPRN2,LOC100506585	0.0156175	80.4765	466
GBM Org1	7	158137981	159118513	PTPRN2,NCAPG2,ESYT2,WDR60,LINC00689,VIPR2	0.970508	212.183	63
GBM Org1	8	12630	1705495	ZNF596,FBXO25,TDRP,ERICH1,DLGAP2,DLGAP2,DLGAP2-AS1	-0.0155931	124.123	166
GBM Org1	8	1705995	7076781	DLGAP2,CLN8,ARHGEF10,KBTBD11,MYOM2,LOC101927815,CSMD1,MCPH1,MCPH1,ANGPT2,MCPH1,MCPH1-AS1,MCPH1-AS1,AGPAT5,XKR5,DEFA5	-0.219691	65.1778	226
GBM Org1	8	7077902	8083039	FAM66B,SPAG11B,DEFB104A,DEFB104B,PRR23D1,PRR23D2,SPAG11A,DEFB103B,DEFB103A,ZNF705B	-1.41646	75.7976	96
GBM Org1	8	8084161	40118519	FAM85B,PRAG1,CLDN23,MFHAS1,ERI1,PPP1R3B,TNKS,MSRA,C8orf74,LOC102723313,PINX1,LOC101929229,XKR6,MTMR9,TDH,FAM167A-AS1,FAM167A,FAM167A,BLK,GATA4,NEIL2,FDFT1,CTSB,DEFB134,DEFB130B,DEFB130A,FAM85A,FAM86B2,LOC100506990,LOC729732,LOC340357,LINC00681,TRMT9B,DLC1,SGCZ,TUSC3,FGF20,MICU3,ZDHHC2,VPS37A,MTMR7,SLC7A2,PDGFRL,MTUS1,FGL1,PCM1,ASAH1,NAT1,NAT2,PSD3,LOC100128993,SH2D4A,CSGALNACT1,SLC18A1,LINC02153,…	-0.178918	67.346	1395
GBM Org1	8	40119659	41751885	ZMAT4,SFRP1,GOLGA7,LOC102723729,GPAT4,ANK1	1.52476	179.602	70
GBM Org1	8	41925551	43756290	KAT6A,LOC105379393,AP3M2,IKBKB,DKK4,SLC20A2,NA6,RNF170,HOOK3,POMK,HGSNAT,POTEA	0.96625	161.383	87
GBM Org1	8	46930193	61641872	SPIDR,PRKDC,MCM4,UBE2V2,LOC101929268,EFCAB1,PPDPFL,SNTG1,PXDNL,PCMTD1,ST18,RB1CC1,OPRK1,LYPLA1,MRPL15,XKR4,TMEM68,LYN,PLAG1,SDR16C5,PENK,LOC101929415,LOC101929415,LINC00968,LOC101929488,LINC01602,FAM110B,UBXN2B,SDCBP,NSMAF,TOX,CA8,RAB2A,CHD7,CLVS1,ASPH	0.00342269	73.0773	619
GBM Org1	8	61644820	61779912	ASPH	0.455691	265.084	30
GBM Org1	8	61780412	72100411	NKAIN3,TTPA,LINC01289,LOC102724623,CYP7B1,LINC00251,MTFR1,PDE7A,DNAJC5B,TRIM55,ADHFE1,MYBL1,VCPIP1,C8orf44-SGK3,C8orf44-SGK3,SGK3,COPS5,CSPP1,ARFGEF1,LOC102724708,LOC102724708,CPA6,CPA6,PREX2,C8orf34,LINC01592,SULF1,SLCO5A1,NCOA2,TRAM1,LACTB2-AS1,LACTB2,XKR9,EYA1,MSC-AS1,TRPA1	-0.0198781	65.0583	401
GBM Org1	8	72100911	72254544	LOC392232	0.365854	223.387	36
GBM Org1	8	72256983	106331271	KCNB2,SBSPON,RDH10,RDH10-AS1,RDH10-AS1,STAU2-AS1,STAU2,STAU2,UBE2W,ELOC,JPH1,GDAP1,MIR2052HG,PI15,CASC9,HNF4G,ZFHX4-AS1,ZFHX4,PEX2,PKIA,PKIA,PKIA-AS1,ZC2HC1A,IL7,STMN2,LINC01607,LOC101927040,LOC101927040,MRPS28,TPD52,ZBTB10,ZNF704,PAG1,IMPA1P1,IMPA1,ZFAND1,SNX16,LOC101927141,RALYL,LRRCC1,E2F5,CA13,CA1,REXO1L2P,PSKH2,ATP6V0D2,WWP1,CPNE3,CNBD1,MMP16,LOC101929709,NBN,DECR1,LINC00534,NECAB1,PIP4P2,OT…	-0.0389771	64.3775	1410
GBM Org1	8	106336242	106824375	OXR1,ABRA	0.291243	196.552	96
GBM Org1	8	106824875	112200886	ANGPT1,RSPO2,EIF3E,EMC2,TMEM74,TRHR,NUDCD1,PKHD1L1,EBAG9,SYBU,LINC01608,LINC02237	-0.0954581	58.2431	218
GBM Org1	8	112201386	131109524	CSMD3,TRPS1,LINC00536,EIF3H,EIF3H,LOC105375713,SLC30A8,MED30,EXT1,SAMD12,SAMD12-AS1,TNFRSF11B,COLEC10,COLEC10,LOC101927513,MAL2,MAL2-AS1,ENPP2,TAF2,DEPTOR,COL14A1,MTBP,SNTB1,SNTB1,LOC101927543,HAS2-AS1,SMILR,ZHX2,DERL1,TBC1D31,FAM83A,ZHX1-C8orf76,ZHX1-C8orf76,ZHX1,ATAD2,WDYHV1,FBXO32,FAM91A1,FER1L6,FER1L6,FER1L6-AS1,FER1L6,FER1L6-AS2,FER1L6-AS2,LOC101927588,TMEM65,TATDN1,MTSS1,WASHC5,NSMCE2,PCAT1…	1.27335	204.426	870
GBM Org1	8	131110024	141338824	EFR3A,HHLA1,KCNQ3,LRRC6,TMEM71,PHF20L1,TG,TG,SLA,NDRG1,ST3GAL1,LOC101927822,ZFAT,LOC101927845,LINC01591,KHDRBS3,LINC02055,LOC401478,FAM135B,COL22A1,KCNK9,TRAPPC9,AGO2,PTK2,DENND3,SLC45A4	0.601662	119.812	449
GBM Org1	8	141339324	142213827	GPR20,MROH5	1.37144	166.397	40
GBM Org1	8	142214327	146303522	TSNARE1,ADGRB1,JRK,LOC100288181,LY6E-DT,CDC42P3,ZFP41,TOP1MT,ZC3H3,MROH6,PYCR3,ZNF623,LOC101928160,SCRIB,PUF60,PLEC,HGH1,MROH1,BOP1,ADCK5,PPP1R16A,LRRC24,C8orf82,ARHGAP39,ZNF251,LOC100130027,ZNF252P	0.035718	74.471	199
GBM Org1	9	11849	28313172	WASHC1,PGM5P3-AS1,CBWD1,C9orf66,DOCK8,DOCK8,KANK1,DMRT1,DMRT3,DMRT2,SMARCA2,VLDLR-AS1,KCNV2,LINC01231,RFX3,GLIS3,SLC1A1,SPATA6L,CDC37L1-AS1,AK3,JAK2,INSL6,INSL4,PLGRKT,CD274,PDCD1LG2,RIC1,ERMP1,KIAA2026,IL33,UHRF2,GLDC,KDM4C,PTPRD,LURAP1L-AS1,LURAP1L-AS1,LURAP1L,LURAP1L,MPDZ,LINC01235,LINC00583,NFIB,ZDHHC21,FREM1,LOC389705,TTC39B,CCDC171,C9orf92,BNC2,CNTLN,SH3GL2,ADAMTSL1,SAXO1,HAUS6,DENND4C,ACER…	-0.124493	66.1895	1192
GBM Org1	9	28313672	29086054	LINGO2	-4.82349	0.420231	18
GBM Org1	9	29086554	47317179	LINGO2,LINC01243,ACO1,TMEM215,APTX,DNAJA1,SMU1,B4GALT1,SPINK4,NFX1,NOL6,ANKRD18B,PTENP1,PRSS3,UBE2R2,UBAP2,DCAF12,KIF24,NUDT2,C9orf24,FAM219A,DNAI1,CNTFR,CNTFR-AS1,DCTN3,CCL19,FAM205A,FAM205BP,PHF24,DNAJB5,C9orf131,VCP,UNC13B,ATP8B5P,RUSC2,TLN1,GBA2,MSMP,TMEM8B,RECK,CLTA,RNF38,MELK,PAX5,ZCCHC7,ZBTB5,FBXO10,FRMPD1,EXOSC3,DCAF10,SLC25A51,SHB,ALDH1B1,IGFBPL1,ANKRD18A,FAM201A,CNTNAP3B,SPATA31A6	-0.0643955	61.8136	654
GBM Org1	9	65468179	125605615	LOC101929583,LOC101928195,LOC286297,ZNF658,CNTNAP3P2,ANKRD20A1,ANKRD20A3,CBWD3,PGM5,PIP5K1B,FXN,TJP2,FAM189A2,APBA1,PTAR1,C9orf135,MAMDC2,MAMDC2,SMC5-AS1,SMC5,TRPM3,TMEM2,ABHD17B,C9orf85,GDA,LINC01504,TMC1,ALDH1A1,ANXA1,RORB-AS1,RORB,TRPM6,C9orf41-AS1,CARNMT1,NMRK1,PCSK5,GCNT1,PRUNE2,VPS13A,GNA14,GNA14,GNA14-AS1,GNAQ,CEP78,PSAT1,LOC101927450,TLE4,LINC01507,TLE1,LOC101927502,SPATA31D4,RASEF,FRMD3,…	-0.0303096	69.2796	2533
GBM Org1	9	125606115	140673182	MAPKAP1,PBX3,MVB12B,LMX1B,ZBTB43,ZBTB34,RALGPS1,RALGPS1,ANGPTL2,GARNL3,ZNF79,LRSAM1,FAM129B,STXBP1,SH2D3C,CDK9,ENG,FAM102A,DNM1,TRUB2,MIR1268A,MIR1268A,ODF2,MIR1268A,GLE1,MIR1268A,SPTAN1,MIR1268A,WDR34,SET,TBC1D13,KYAT1,PHYHD1,NUP188,SH3GLB2,MIGA2,CRAT,PTPA,LINC00963,PRRX2,TOR1A,USP20,FNBP1,GPR107,NCS1,HMCN2,ASS1,FUBP3,PRDM12,ABL1,FIBCD1,LAMC3,NUP214,PRRC2B,UCK1,RAPGEF1,MED27,NTNG2,SETX,TTF1,CFAP…	-0.206782	59.3673	666
GBM Org1	9	140675866	141148320	-	0.0801595	123.035	53
GBM Org1	10	61500	229767	ZMYND11	-0.957476	43.4404	13
GBM Org1	10	235526	15913412	ZMYND11,DIP2C,LARP4B,GTPBP4,WDR37,ADARB2,ADARB2,ADARB2-AS1,LOC105376351,PFKP,PITRM1,LOC105376360,LOC101927964,AKR1C2,AKR1C3,AKR1C4,NET1,CALML3-AS1,ASB13,FAM208B,GDI2,ANKRD16,FBXO18,IL15RA,IL2RA,RBM17,PFKFB3,PRKCQ,LINC00707,SFMBT2,ITIH5,KIN,TAF3,LOC105376398,LOC101928322,CELF2,CELF2-AS1,USP6NL,PROSER2,PROSER2-AS1,UPF2,DHTKD1,NUDT5,CDC123,CAMK1D,CCDC3,OPTN,MCM10,UCMA,BEND7,PRPF18,FRMD4A,FAM107B,CDN…	-0.0908661	66.3409	676
GBM Org1	10	15913912	17820593	PTER,RSU1,CUBN,TRDMT1,VIM,ST8SIA6,ST8SIA6-AS1,ST8SIA6,HACD1,STAM,TMEM236	0.519919	87.2368	85
GBM Org1	10	17821093	18067583	MRC1,SLC39A12	-0.660694	35.2928	12
GBM Org1	10	18068083	21048739	CACNB2,NSUN6,MALRD1,PLXDC2,NEBL	0.484723	88.5841	118
GBM Org1	10	21049239	21464678	NEBL,NEBL,C10orf113	1.1969	388.112	98
GBM Org1	10	21465178	24565581	MLLT10,DNAJC1,SPAG6,PIP4K2A,ARMC3,C10orf67,KIAA1217	0.930369	131.826	125
GBM Org1	10	24566081	27266286	ARHGAP21,PRTFDC1,ENKUR,LINC01516,GPR158-AS1,GPR158,LINC00836,MYO3A,GAD2,APBB1IP,FAM238B,PDSS1,ABI1,ANKRD26,MASTL,ACBD5,ARMC4P1	0.423188	79.8802	119
GBM Org1	10	27266786	33814054	RAB18,MKX-AS1,ARMC4,MPP7,LOC105376468,WAC,LINC01517,SVIL-AS1,SVIL,SVIL,JCAD,LOC101929279,MTPAP,MAP3K8,SVILP1,ZNF438,LOC101929352,ZEB1,ARHGAP12,KIF5B,EPC1,CCDC7,ITGB1,NRP1,LINC00838	0.692207	106.646	265
GBM Org1	10	33814554	39154435	PARD3,CUL2,CREM,CCNY,PCAT5,ANKRD30A,LINC00993,ZNF248,ZNF25,ZNF33A,ZNF37A,HSD17B7P2,LINC00999	0.987575	145.578	235
GBM Org1	10	42471777	135524247	CCNYL2,ZNF37BP,ZNF33B,BMS1,RET,CSGALNACT2,RASGEF1A,ZNF487,ZNF239,ZNF485,ZNF32-AS3,LINC00840,LINC00841,CXCL12,TMEM72-AS1,TMEM72-AS1,TMEM72,RSU1P2,ALOX5,MARCH8,ZFAND4,AGAP4,PARGP1,MSMB,ANTXRLP1,ANTXRL,ANXA8L1,LINC00842,FAM35BP,GLUD1P2,BMS1P1,PTPN20,ZNF488,BMS1P2,FAM35DP,LOC102724593,LOC102724593,SYT15,NPY4R,FRMPD2,MAPK8,ARHGAP22,WDFY4,VSTM4,DRGX,ERCC6,CHAT,PARG,TIMM23B,AGAP6,FAM21EP,WASHC2A,ASAH2,S…	-0.030887	82.1774	4445
GBM Org1	11	60500	9261930	LINC01001,BET1L,RIC8A,SIRT3,PSMD13,NLRP6,PTDSS2,PHRF1,CDHR5,DEAF1,TMEM80,CHID1,AP2A2,MUC5B,TOLLIP,BRSK2,DUSP8,IFITM10,LSP1,MRPL23-AS1,IGF2,INS-IGF2,IGF2-AS,INS-IGF2,TH,TSPAN32,CD81-AS1,CD81,TSSC4,KCNQ1,KCNQ1,KCNQ1OT1,KCNQ1,KCNQ1-AS1,KCNQ1-AS1,SLC22A18AS,SLC22A18,NAP1L4,CARS,OSBPL5,ZNF195,TSSC2,TRPC2,NUP98,STIM1,RRM1,TRIM21,OR51B5,TRIM6,TRIM6-TRIM34,HPX,TIMM10B,MRPL17,ZNF215,NLRP14,SYT9,SYT9,LOC10…	-0.22879	75.3676	539
GBM Org1	11	9262430	15966400	DENND5A,TMEM41B,IPO7,SWAP70,SBF2-AS1,SBF2-AS1,SBF2,SBF2,LOC101928008,SBF2,CAND1.11,AMPD3,RNF141,MRVI1-AS1,LYVE1,MRVI1-AS1,MRVI1,MRVI1,EIF4G2,LOC101928053,ZBED5-AS1,GALNT18,DKK3,LINC02547,MICAL2,MICALCL,PARVA,TEAD1,ARNTL,BTBD10,FAR1,LINC02548,LINC02545,SPON1,RRAS2,COPB1,PSMA1,PDE3B,INSC,LOC102724957	-0.673826	42.5096	283
GBM Org1	11	15966900	16158472	SOX6	-0.261615	151.609	46
GBM Org1	11	16161640	19475671	SOX6,PLEKHA7,RPS13,PIK3C2A,ABCC8,USH1C,OTOG,SERGEF,MRGPRX3,HPS5,GTF2H1,LDHA,LDHC,LDHAL6A,UEVLD,IGSF22,PTPN5,CSRP3,NAV2	0.179288	121.962	231
GBM Org1	11	19476171	28062076	NAV2,NAV2-AS5,NAV2,PRMT3,SLC6A5,NELL1,ANO5,SLC17A6,LINC01495,GAS2,LUZP2,ANO3,SLC5A12,BBOX1,BBOX1-AS1,BBOX1-AS1,LGR4,BDNF-AS,BDNF-AS,LINC00678	-0.211258	54.8348	333
GBM Org1	11	28068752	28618186	METTL15	-0.92648	29.5156	20
GBM Org1	11	28619344	43688632	MPPED2,DCDC1,DNAJC24,IMMP1L,ELP4,PAX6,PAX6-AS1,RCN1,WT1,WT1-AS,CCDC73,QSER1,TCP11L1,CSTF3,CSTF3-AS1,HIPK3,KIAA1549L,CD59,FBXO3,ABTB2,CAT,ELF5,EHF,APIP,PDHX,CD44,SLC1A2,PAMR1,TRIM44,LDLRAD3,PRR5L,RAG1,C11orf74,LOC105376633,LRRC4C,LINC01499,LOC101928591,API5,TTC17,HSD17B12	-0.18499	60.128	612
GBM Org1	11	43689132	51483955	HSD17B12,ALKBH3,ALKBH3-AS1,ACCS,EXT2,ALX4,CD82,TSPAN18,PRDM11,SYT13,MAPK8IP1,PEX16,PHF21A,AMBRA1,ATG13,ARHGAP1,F2,CKAP5,LRP4,C11orf49,ARFGAP2,PACSIN3,MADD,SLC39A13,CELF1,C1QTNF4,MTCH2,AGBL2,FNBP4,NUP160,PTPRJ,OR4X1,FOLH1,LOC440040,LOC441601	0.0561868	91.662	350
GBM Org1	11	54694705	55498609	-	0.952879	210.613	34
GBM Org1	11	55499109	67044070	OR4P4,TNKS1BP1,P2RX3,SLC43A3,RTN4RL2,SMTNL1,SERPING1,ZDHHC5,MED19,TMX2-CTNND1,CTNND1,OR9Q1,LPXN,ZFP91,ZFP91-CNTF,GLYAT,GLYATL1,LOC283194,FAM111A,DTX4,OSBP,PATL1,STX3,MRPL16,GIF,OOSP1,MS4A3,MS4A2,MS4A6A,MS4A4E,MS4A4A,MS4A6E,MS4A7,MS4A5,MS4A13,LINC00301,MS4A15,SLC15A3,CD6,CD5,VWCE,DDB1,CPSF7,SDHAF2,SYT7,DAGLA,FEN1,FADS2,FADS3,BEST1,ASRGL1,AHNAK,B3GAT3,UQCC3,TTC9C,TAF6L,NXF1,WDR74,SLC22A8,SLC22A24,S…	0.505915	94.7216	474
GBM Org1	11	67125126	67464716	KDM2A,LOC100130987,CLCF1,LOC100130987,TMEM134	1.10059	172.439	14
GBM Org1	11	67472987	70210984	PITPNM1,CABP2,NDUFV1,ALDH3B1,CHKA,LRP5,PPP6R3,GAL,CPT1A,IGHMBP2,MRGPRF-AS1,TPCN2,LOC338694,LOC102724265,CCND1,FGF4,ANO1	0.366203	96.112	121
GBM Org1	11	70211484	79607831	PPFIA1,CTTN,SHANK2,FAM86C1,LOC100133315,RNF121,NUMA1,INPPL1,PHOX2A,CLPB,PDE2A,ARAP1,STARD10,FCHSD2,P2RY6,ARHGEF17,FAM168A,RAB6A,COA4,PAAF1,UCP2,C2CD3,PPME1,P4HA3,PGM2L1,KCNE3,POLD3,RNF169,XRRA1,SPCS2,SLCO2B1,ARRB1,KLHL35,GDPD5,LOC105369391,MAP6,MAP6,LOC100506113,UVRAG,GVQW3,EMSY,LRRC32,GUCY2EP,TSKU,ACER3,CAPN5,MYO7A,GDPD4,PAK1,CLNS1A,RSF1,AAMDC,INTS4,KCTD14,NDUFC2-KCTD14,NDUFC2-KCTD14,ALG8,KCTD21…	0.851203	123.575	406
GBM Org1	11	79608331	80621505	-	-0.619851	45.7436	44
GBM Org1	11	80622005	81454745	-	0.362371	73.7009	29
GBM Org1	11	81455245	84041160	MIR4300HG,PRCP,DDIAS,RAB30,PCF11,LOC100506282,CCDC90B,DLG2	0.95523	122.357	110
GBM Org1	11	84041660	88245499	DLG2,CCDC83,PICALM,EED,HIKESHI,CCDC81,ME3,PRSS23,LOC100506368,TMEM135,RAB38	0.569828	98.1639	182
GBM Org1	11	88245999	92878546	CTSC,GRM5-AS1,GRM5,GRM5,TYR,NOX4,FOLH1B,TRIM53AP,TRIM51EP,TRIM49D2,TRIM49D1,NAALAD2,DISC1FP1,FAT3	1.28914	154.236	199
GBM Org1	11	92879046	110982978	SLC36A4,DEUP1,SMCO4,CEP295,C11orf54,MED17,HEPHL1,PANX1,GPR83,MRE11,FUT4,LOC105369438,LOC105369438,LOC105369438,PIWIL4,AMOTL1,CWC15,ENDOD1,SESN3,LOC100129203,CEP57,MTMR2,MAML2,JRKL-AS1,CNTN5,ARHGAP42,PGR,PGR-AS1,TRPC6,CEP126,C11orf70,YAP1,BIRC3,BIRC2,TMEM123,LOC102723838,MMP20,MMP27,MMP8,MMP10,WTAPP1,MMP13,DCUN1D5,DYNC2H1,PDGFD,GRIA4,MSANTD4,KBTBD3,LOC105369473,LOC101928535,GUCY1A2,CWF19L2,ALKBH8,…	1.5705	190.716	703
GBM Org1	11	110983478	132389661	C11orf53,COLCA1,COLCA2,POU2AF1,LOC728196,SIK2,ALG9,DIXDC1,DLAT,PIH1D2,IL18,BCO2,LOC283140,LOC101928823,LOC101928847,NCAM1,TTC12,DRD2,ZW10,USP28,HTR3B,ZBTB16,NNMT,NXPE1,NXPE2,CADM1,LOC101929011,SIK3,PAFAH1B2,PCSK7,RNF214,CEP164,DSCAML1,FXYD6-FXYD2,FXYD6,SMIM35,SCN2B,JAML,MPZL3,CD3E,CD3G,UBE4A,UBE4A,LOC100131626,KMT2A,KMT2A,LOC101929089,IFT46,PHLDB1,DDX6,BCL9L,RPS25,VPS11,C2CD2L,HINFP,CBL,USP2,USP2…	-0.0715786	67.0927	916
GBM Org1	11	132390787	134648061	OPCML,SPATA19,IGSF9B,JAM3,NCAPD3,VPS26B,ACAD8,GLB1L2,B3GAT1,LOC283177	-1.10272	34.4993	95
GBM Org1	11	134653118	134943014	LOC729305	-0.758488	90.011	49
GBM Org1	12	66736	34856194	IQSEC3,SLC6A12,SLC6A13,SLC6A13,LOC102723544,KDM5A,B4GALNT3,NINJ2,NINJ2,LOC100049716,WNK1,RAD52,ERC1,FBXL14,WNT5B,ADIPOR2,CACNA2D4,DCP1B,CACNA1C-IT2,CACNA1C,CACNA1C,CACNA1C-IT3,CACNA1C,CACNA1C-AS2,CACNA1C,CACNA1C-AS1,ITFG2-AS1,ITFG2-AS1,FKBP4,ITFG2,NRIP2,ITFG2,TULP3,TSPAN9,LOC100128253,PRMT8,PRMT8,THCAT155,CRACR2A,PARP11,CCND2-AS1,CCND2,TIGAR,C12orf4,AKAP3,LOC101929549,GALNT8,KCNA6,NTF3,ANO2,VWF,T…	-0.0755104	79.8952	1643
GBM Org1	12	37857194	46224355	CPNE8,KIF21A,ABCD2,C12orf40,C12orf40,SLC2A13,SLC2A13,LRRK2,MUC19,CNTN1,PDZRN4,GXYLT1,YAF2,ZCRB1,PPHLN1,PRICKLE1,LINC02402,ADAMTS20,IRAK4,TMEM117,NELL2,DBX2,ANO6,ARID2,SCAF11,SLC38A1	-0.0122101	67.6131	328
GBM Org1	12	46254525	46720265	SLC38A1,LOC100288798	0.60016	115.814	20
GBM Org1	12	46720765	99067000	SLC38A4,PCED1B,RPAP3,ENDOU,RAPGEF3,HDAC7,VDR,COL2A1,SENP1,PFKM,ZNF641,CCNT1,TEX49,ADCY6,CACNB3,KMT2D,DHH,TUBA1C,LOC101927267,SPATS2,MCRS1,FMNL3,NCKAP5L,BCDIN3D-AS1,FAIM2,LINC02395,AQP6,RACGAP1,ASIC1,GPD1,LIMA1,FAM186A,LARP4,DIP2B,ATF1,TMPRSS12,SLC11A2,TFCP2,POU6F1,SMAGP,SLC4A8,SCN8A,ACVR1B,GRASP,KRT80,LINC00592,KRT75,KRT74,KRT77,KRT78,KRT8,EIF4B,LOC283335,TNS2,SPRYD3,CSAD,ITGB7,ESPL1,AAAS,SP7,ATF…	-0.0717966	65.64	2177
GBM Org1	12	99067500	99481619	ANKS1B	-1.24665	23.809	17
GBM Org1	12	99482119	118605017	ANKS1B,UHRF1BP1L,ACTR6,DEPDC4,DEPDC4,SCYL2,SLC17A8,NR1H4,GAS2L3,ANO4,SLC5A8,UTP20,MYBPC1,SYCP3,GNPTAB,DRAM1,WASHC3,NUP37,PARPBP,IGF1,PAH,ASCL1,C12orf42,STAB2,NT5DC3,TTC41P,TDG,GLT8D2,HCFC2,TXNRD1,CHST11,SLC41A2,ALDH1L2,WASHC4,APPL2,CASC18,NUAK1,CKAP4,TCP11L2,POLR3B,LOC100287944,LOC100287944,RFX4,RIC8B,TMEM263,MTERF2,BTBD11,PRDM4,LOC101929162,WSCD2,LINC01498,SART3,CORO1C,SSH1,DAO,SVOP,USP30,USP30,…	-0.0700085	70.6046	881
GBM Org1	12	118606159	118732751	-	-6.31494	0.77595	6
GBM Org1	12	118733251	121731628	SRRM4,HSPB8,CCDC60,TMEM233,CIT,BICDL1,GCN1,PXN,SIRT4,GATC,COQ5,RNF10,MLEC,SPPL3,C12orf43,OASL,P2RX7,CAMKK2,KDM2B,ORAI1	-0.0720504	63.8735	130
GBM Org1	12	121732128	121982913	TMEM120B,TMEM120B,RHOF,SETD1B,PSMD9,WDR66	1.31059	175.212	12
GBM Org1	12	121983413	126089897	WDR66,MLXIP,LRRC43,DIABLO,CLIP1,ZCCHC8,KNTC1,CCDC62,VPS37B,OGFOD2,PITPNM2,MPHOSPH9,C12orf65,SBNO1,KMT5A,SNRNP35,RILPL1,EIF2B1,TCTN2,ATP6V0A2,DNAH10,CCDC92,ZNF664-RFLNA,ZNF664,ZNF664-RFLNA,NCOR2,SCARB1,DHX37,BRI3BP,AACS,TMEM132B	0.00725144	62.0408	177
GBM Org1	12	126090397	131814882	LOC283435,LOC283435,LINC02347,LOC100996671,LINC00944,LINC00943,LINC02372,LINC02405,LINC00508,LINC00508,LINC00507,LINC02369,TMEM132C,SLC15A4,GLT1D1,TMEM132D,LINC02418,FZD10-AS1,PIWIL1,RIMBP2,STX2,ADGRD1,LINC01257,LINC02370,SFSWAP	0.521552	98.0572	247
GBM Org1	12	131816042	133829641	PUS1,EP400,EP400P1,GALNT9,FBRSL1,POLE,GOLGA3,CHFR,ZNF605,ZNF26,ZNF140,ZNF10,ZNF268	-0.00499912	82.7685	95
GBM Org1	13	19064249	20264147	TPTE2,PSPC1,ZMYM5,ZMYM2,GJA3	-4.63638	3.43668	33
GBM Org1	13	20264647	23662790	CRYL1,IFT88,EEF1AKMT1,XPO4,LATS2,SKA3,MIPEPP3,LINC00539,MIPEPP3,ZDHHC20,MICU2,FGF9,LINC00540,LINC00621,SGCG,SACS,LINC00327,TNFRSF19	-1.03039	35.0626	144
GBM Org1	13	23663290	25103670	MIPEP,SPATA13,PARP4,TPTE2P6,RNF17	3.7561	838.678	62
GBM Org1	13	25104170	29016795	MTMR6,ATP8A2,RNF6,CDK8,WASF3,USP12,USP12,USP12-AS1,LNX2,POLR1D,PLUT,CDX2,FLT3,PAN3,FLT1,POMP	-0.159253	63.6665	158
GBM Org1	13	29089512	29625336	MTUS2,SLC7A1	3.99622	1122.59	22
GBM Org1	13	29625836	30188905	UBL3,LINC00297	4.33404	1336.73	26
GBM Org1	13	30189405	30953355	KATNAL1,UBE2L5,HMGB1,USPL1,ALOX5AP,TEX26-AS1,MEDAG	4.02178	912.31	29
GBM Org1	13	30954477	86759556	B3GLCT,RXFP2,EEF1DP3,FRY,ZAR1L,BRCA2,N4BP2L1,N4BP2L2,N4BP2L2,N4BP2L2-IT2,PDS5B,LINC00423,STARD13,RFC3,LINC02343,LINC02343,LINC00457,NBEA,DCLK1,CCDC169-SOHLH2,CCDC169,SPART,SPART-AS1,SMAD9,SUPT20H,POSTN,TRPC4,LINC00571,UFM1,LINC00437,LINC00366,LINC00437,FREM2,STOML3,NHLRC3,LHFPL6,COG6,LINC00598,FOXO1,MRPS31,SLC25A15,TPTE2P5,TPTE2P5,ELF1,WBP4,KBTBD6,LOC101929140,MTRF1,NAA16,VWA8,VWA8-AS1,DGKH,AKAP1…	-0.0767064	69.2702	2359
GBM Org1	13	86917378	92084153	LINC00430,MIR4500HG,LOC105370306,LINC00440,LINC00353,LINC00559,LINC00379,MIR17HG,GPC5	-0.101286	55.2573	193
GBM Org1	13	92085196	94084899	GPC5,GPC5,GPC5-AS2,GPC5,GPC5-AS1,LINC00363,GPC6	0.318503	193.412	323
GBM Org1	13	94087872	94359350	GPC6,GPC6,GPC6-AS1	-6.74291	0.919032	28
GBM Org1	13	94379866	94451418	GPC6,DCT	-0.866945	158.192	24
GBM Org1	13	94458156	115109378	DCT,TGDS,GPR180,LOC101927248,LOC101927284,LINC00557,ABCC4,CLDN10,CLDN10-AS1,DZIP1,DNAJC3,UGGT2,HS6ST3,LINC00359,MBNL2,IPO5,FARP1,STK24,SLC15A1,DOCK9,UBAC2,UBAC2,GPR183,LINC01232,TM9SF2,CLYBL,CLYBL,CLYBL-AS1,CLYBL,LOC101927437,PCCA,PCCA,PCCA-AS1,TMTC4,NALCN-AS1,NALCN,ITGBL1,FGF14,FGF14,FGF14-IT1,TPP2,BIVM,BIVM-ERCC5,METTL21EP,DAOA-AS1,LINC00343,EFNB2,ARGLU1,LINC00443,FAM155A,TNFSF13B,MYO16,COL4A1,…	0.00249899	89.1095	981
GBM Org1	14	19097600	20502367	POTEG,OR4N2,OR11H7,CCNB1IP1,TEP1	0.145052	73.3698	41
GBM Org1	14	20503505	34389498	RNASE11,ANG,RNASE4,RNASE4,EDDM3A,EDDM3B,NDRG2,HNRNPC,RPGRIP1,CHD8,TOX4,LOC105370401,MMP14,RBM23,PSMB5,CDH24,LMLN2,SLC7A8,RNF212B,EFS,MYH6,THTPA,ZFHX2,DHRS4L1,CARMIL3,NRL,PCK2,EMC9,TSSK4,RABGGTA,NYNRIN,KHNYN,LOC101927045,CMA1,STXBP6,NOVA1,NOVA1-AS1,LINC02294,MIR4307HG,LOC728755,LOC728755,LINC00645,LINC01551,PRKD1,G2E3,SCFD1,STRN3,AP4S1,HECTD1,HEATR5A,NUBPL,ARHGAP5-AS1,ARHGAP5,AKAP6,NPAS3,EGLN3	0.540565	112.766	598
GBM Org1	14	34389998	45584972	SPTSSA,EAPP,SNX6,BAZ1A,SRP54-AS1,FAM177A1,PPP2R3C,KIAA0391,PSMA6,RALGAPA1,BRMS1L,LINC00609,LINC00609,PTCSC3,NKX2-1-AS1,PAX9,SLC25A21,MIPOL1,TTC6,SSTR1,LINC00639,SEC23A,GEMIN2,MIA2,FBXO33,LINC02315,LRFN5,LOC105370473,C14orf28,LOC101927418,TOGARAM1,FANCM,MIS18BP1	-0.0252058	61.8297	438
GBM Org1	14	45713302	80852949	LINC02303,LINC00871,MDGA2,RPS29,LRR1,POLE2,KLHDC1,NEMF,LINC01599,SOS2,L2HGDH,ATP5S,CDKL1,MAP4K5,ATL1,NIN,NIN,LOC105370489,ABHD12B,TRIM9,LINC02310,FRMD6-AS2,FRMD6-AS2,FRMD6,FRMD6,GNG2,NID2,TXNDC16,GPR137C,ERO1A,STYX,GNPNAT1,FERMT2,DDHD1,CDKN3,CGRRF1,SAMD4A,GCH1,WDHD1,SOCS4,DLGAP5,FBXO34,ATG14,KTN1,PELI2,TMEM260,OTX2-AS1,EXOC5,AP5M1,SLC35F4,C14orf37,PSMA3-AS1,ARID4A,TIMM9,KIAA0586,LINC01500,DAAM1,C…	-0.0929011	64.033	1566
GBM Org1	14	80853449	81159299	CEP128,TSHR	-0.865696	33.3463	12
GBM Org1	14	81159799	103612648	GTF2A1,STON2,LINC02308,SEL1L,LINC01467,LINC02301,FLRT2,LINC02328,GALC,LINC01146,KCNK10,SPATA7,PTPN21,ZC3H14,EML5,FOXN3,EFCAB11,TDP1,KCNK13,NRDE2,TTC7B,RPS6KA5,DGLUCY,CCDC88C,PPP4R3A,CATSPERB,TC2N,FBLN5,TRIP11,ATXN3,CPSF2,SLC24A4,RIN3,LGMN,GOLGA5,ITPK1,UBR7,BTBD7,UNC79,PRIMA1,ASB2,CCDC197,DDX24,IFI27L1,PPP4R4,SERPINA12,SERPINA4,SERPINA3,CLMN,SYNE3,TCL6,LOC107984703,TUNAR,C14orf132,BDKRB2,ATG2B,GSK…	-0.0671742	65.8598	950
GBM Org1	14	103613148	103931321	KLC1,ZFYVE21,PPP1R13B	0.66885	90.5897	13
GBM Org1	14	103932467	105013448	TDRD9,KIF26A,C14orf144,ADSSL1,AKT1,CEP170B,AHNAK2,CDCA4	-0.0937679	57.8302	41
GBM Org1	14	105013948	106969561	GPR132,BRF1,PACS2,MTA1,CRIP1,ADAM6	-0.947807	34.6894	79
GBM Org1	14	107032287	107289040	-	-6.89533	0.746995	17
GBM Org1	15	20000500	57005485	HERC2P3,GOLGA6L6,NBEAP1,POTEB,POTEB2,LINC01193,FAM30C,LOC101927079,GOLGA8CP,GOLGA8EP,HERC2P2,LOC283683,NIPA1,NIPA2,NIPA2,CYFIP1,CYFIP1,TUBGCP5,GOLGA6L22,GOLGA6L22,GOLGA8DP,MKRN3,MAGEL2,PWRN4,PWRN2,SNRPN,SNHG14,SNRPN,SNHG14,SNURF,SNHG14,SNHG14,SNORD116-3,SNORD116-9,SNHG14,SNORD116-11,SNHG14,PWAR1,SNHG14,SNORD115-5,SNORD115-9,SNORD115-10,SNORD115-12,SNHG14,SNORD115-6,SNHG14,SNORD115-10,SNHG14,SNORD…	-0.0179841	96.2603	2029
GBM Org1	15	57006609	82649539	TCF12,CGNL1,MYZAP,GCOM1,GCOM1,POLR2M,ALDH1A2,AQP9,LIPC,LIPC-AS1,LIPC,ADAM10,MINDY2,RNF111,MYO1E,FAM81A,GCNT3,ANXA2,ICE2,RORA-AS1,RORA-AS1,RORA,RORA,VPS13C,C2CD4A,TLN2,RAB8B,CA12,LINC02568,USP3,USP3,USP3-AS1,HERC1,DAPK2,SNX1,CSNK1G1,TRIP4,ZNF609,PIF1,PLEKHO2,UBAP1L,PDCD7,CLPX,PARP16,IGDCC3,IGDCC4,DPP8,HACD3,SLC24A1,DENND4A,MEGF11,DIS3L,MAP2K1,RPL4,LINC01169,SMAD6,LOC102723493,SMAD3,AAGAB,IQCH,IQCH…	-0.218299	56.8181	1083
GBM Org1	15	82662240	84391027	CPEB1-AS1,AP3B2,ACTG1P17,FSD2,WHAMM,HOMER2,C15orf40,BTBD1,TM6SF1,HDGFL3,SH3GL3,ADAMTSL3,UBE2Q2L,LOC440300,GOLGA2P7	-0.320756	52.3038	94
GBM Org1	15	84391527	89786509	GOLGA6L4,GOLGA6L4,GOLGA6L5P,UBE2Q2P1,WDR73,SEC11A,ZNF592,ALPK3,SLC28A1,PDE8A,AKAP13,KLHL25,AGBL1,LINC01584,AGBL1,AGBL1,AGBL1-AS1,AGBL1,LOC102724452,NTRK3,NTRK3-AS1,DET1,LINC01586,ACAN,ABHD2,FANCI,MIR9-3HG,RHCG,LINC00928,TICRR,KIF7,WDR93,ANPEP	-0.0437168	73.1512	237
GBM Org1	15	89889610	102519568	AP3S2,C15orf38-AP3S2,ZNF710,IDH2-DT,SEMA4B,CIB1,CIB1,TTLL13P,IQGAP1,CRTC3,CRTC3-AS1,BLM,MAN2A2,UNC45A,VPS33B,VPS33B-DT,SV2B,CRAT37,SLCO3A1,ST8SIA2,C15orf32,FAM174B,CHD2,RGMA,LINC01580,LINC01581,LINC01581,MCTP2,LINC00924,NR2F2-AS1,NR2F2,LINC02254,LINC00923,LINC02351,FAM169B,IGF1R,PGPEP1L,LUNAR1,SYNM,TTC23,LRRC28,LRRC28,HSP90B2P,MEF2A,LOC400464,ADAMTS17,CERS3-AS1,CERS3-AS1,CERS3,CERS3,LINS1,ASB7,AL…	-0.0308765	88.3898	644
GBM Org1	16	62041	6773890	NPRL3,HBA1,LUC7L,FAM234A,RGS11,AXIN1,MRPL28,TMEM8A,RAB11FIP3,CAPN15,MIR3176,WFIKKN1,WDR90,METRN,PRR25,LMF1,LMF1,LMF1-AS1,SSTR5-AS1,SSTR5,CACNA1H,UBE2I,BAIAP3,UNKL,TELO2,IFT140,TMEM204,IFT140,LOC105371046,JPT2,MAPK8IP3,MEIOB,LINC00254,TBL3,NTHL1,PKD1,RAB26,TRAF7,CASKIN1,CASKIN1,ECI1,ABCA3,ABCA17P,CCNF,AMDHD2,CEMP1,PDPK1,FLJ42627,ELOB,FLYWCH2,FLYWCH1,PAQR4,IL32,NAA60,SLX4,TRAP1,CREBBP,ADCY9,SRL,COR…	0.0902369	129.437	526
GBM Org1	16	6776431	6828185	RBFOX1	-0.855852	94.1579	16
GBM Org1	16	6835265	6867141	RBFOX1	-6.97634	0.923704	9
GBM Org1	16	6874575	6933078	RBFOX1	-0.712892	105.711	21
GBM Org1	16	6935227	7034432	RBFOX1	0.161298	194.167	36
GBM Org1	16	7042497	7306830	RBFOX1	-6.90713	0.914744	41
GBM Org1	16	7309107	17497103	RBFOX1,TMEM114,METTL22,ABAT,PMM2,LOC100130283,CARHSP1,USP7,LINC02177,GRIN2A,ATF7IP2,EMP2,TEKT5,NUBP1,CIITA,CLEC16A,LITAF,TXNDC11,GSPT1,SNX29,CPPED1,SHISA9,ERCC4,LINC02186,MKL2,MIR193BHG,PARN,NOMO1,PKD1P3-NPIPA1,PKD1P3-NPIPA1,NPIPA1,PDXDC1,PDXDC1,NTAN1,PDXDC1,LOC100505915,PDXDC1,PKD1P6-NPIPP1,NPIPA5,C16orf45,MARF1,NDE1,NDE1,MYH11,MYH11,ABCC1,ABCC6,NOMO3,NOMO2,PKD1P4-NPIPA8,PKD1P4-NPIPA8,PKD1P1,NPI…	0.0676259	106.514	652
GBM Org1	16	17497603	17915539	-	0.924827	129.592	18
GBM Org1	16	17916039	29605745	NPIPA8,NPIPA7,PKD1P4-NPIPA8,PKD1P5-LOC105376752,MIR3179-1,MIR3179-2,MIR3179-3,MIR3179-4,NOMO2,ABCC6P1,ARL6IP1,SMG1,TMC7,ITPRIPL2,SYT17,TMC5,GDE1,CCP110,C16orf62,KNOP1,IQCK,GPRC5B,GP2,UMOD,PDILT,ACSM5,ACSM2B,ACSM1,ERI2,REXO5,DCUN1D3,DNAH3,ZP2,SNX29P1,NPIPB3,LOC100190986,SMG1P3,METTL9,OTOA,NPIPB4,C16orf52,VWA3A,EEF2K,MFSD13B,RRN3P3,SMG1P1,NPIPB5,LOC653786,HS3ST2,USP31,SCNN1B,COG7,GGA2,UBFD1,ERN2,CH…	0.0226831	82.553	629
GBM Org1	16	29606885	29932114	QPRT,MVP,CDIPT	1.66482	233.832	18
GBM Org1	16	29995747	33274242	HIRIP3,C16orf92,YPEL3,NPIPB13,NPIPB12,SMG1P5,TBC1D10B,MYLPF,ITGAL,SRCAP,ORAI3,SETD1A,STX1B,STX4,KAT8,TRIM72,ITGAM,ITGAX,ITGAD,ZNF720,ZNF267,LOC102723753,HERC2P4,TP53TG3E,TP53TG3F,TP53TG3,TP53TG3B,TP53TG3C,SLC6A10P	0.160115	96.713	198
GBM Org1	16	33304807	34957228	TP53TG3,TP53TG3B,TP53TG3C,TP53TG3E,TP53TG3F,ENPP7P13	1.00435	167.987	66
GBM Org1	16	35039569	35285301	-	-1.00051	62.1137	18
GBM Org1	16	46474133	65441045	ANKRD26P1,SHCBP1,MYLK3,C16orf87,GPT2,DNAJA2,NETO2,ITFG1-AS1,ITFG1,ITFG1,PHKB,LINC02133,ABCC12,ABCC11,LONP2,SIAH1,N4BP1,ZNF423,HEATR3,PAPD5,NKD1,SNX20,NOD2,CYLD,MIR548AI,MIR548AI,LINC02127,C16orf97,CASC22,TOX3,CHD9,LOC102723373,RPGRIP1L,FTO,LINC02169,LINC02140,MMP2-AS1,LPCAT2,CES5A,LOC283856,GNAO1,AMFR,NUDT21,BBS2,NUP93,SLC12A3,HERPUD1,NLRC5,CPNE2,FAM192A,RSPRY1,PLLP,CIAPIN1,COQ9,ADGRG5,ADGRG1,ADG…	0.88642	131.405	799
GBM Org1	16	65441545	75101230	LINC00922,BEAN1,CMTM2,CMTM4,DYNC1LI2,TERB1,NAE1,CA7,CDH16,CBFB,C16orf70,FBXL8,E2F4,SLC9A5,LRRC36,ATP6V0D1,LOC100505942,LOC100505942,RIPOR1,CTCF,ENKD1,GFOD2,RANBP10,CENPT,EDC4,PSKH1,PSMB10,SLC12A4,DUS2,NFATC3,SLC7A6,PRMT7,SMPD3,CDH3,CDH1,TANGO6,UTP4,SNTB2,TMED6,CYB5B,NFAT5,NQO1,WWP2,CLEC18A,PDXDC2P-NPIPB14P,CLEC18C,AARS,DDX19B,DDX19A,ST3GAL2,FUK,COG4,SF3B3,IL34,VAC14,HYDIN,ZNF23,PHLPP2,AP1G1,ZNF82…	0.386353	93.111	424
GBM Org1	16	75102376	75346391	CTRB1,BCAR1,CFDP1	1.32574	127.55	8
GBM Org1	16	75346891	90290338	CFDP1,CHST6,TMEM231,ADAT1,KARS,CNTNAP4,ADAMTS18,VAT1L,WWOX,MAFTRR,LINC01229,LOC102724084,CDYL2,LINC02170,CENPN,C16orf46,PKD1L2,BCO1,GAN,CMIP,CMIP,LOC100129617,PLCG2,HSD17B2,CDH13,CDH13,LOC101928446,MLYCD,NECAB2,MBTPS1,DNAAF1,ADAD2,LOC654780,ATP2C2,COTL1,KLHL36,USP10,CRISPLD2,ZDHHC7,KIAA0513,GSE1,C16orf74,LINC01081,FENDRR,MTHFSD,LINC02188,LINC02181,C16orf95,FBXO31,ZCCHC14,JPH3,KLHDC4,BANP,ZFPM1,LO…	-1.11112	35.5535	696
GBM Org1	17	449	7904472	DOC2B,RPH3AL,VPS53,FAM57A,DBIL5P,NXN,NXN,LOC101927727,TIMM22,ABR,TUSC5,YWHAE,CRK,INPP5K,PITPNA,SLC43A2,PRPF8,MIR22HG,SERPINF1,SMYD4,RPA1,RTN4RL1,SMG6,SGSM2,METTL16,PAFAH1B1,CLUH,RAP1GAP2,LOC100288728,SPATA22,TRPV3,TRPV1,SHPK,ITGAE,NCBP3,CAMKK1,P2RX1,ATP2A3,ZZEF1,MIR5096,CYB5D2,MIR5096,ANKFY1,UBE2G1,SPNS3,SPNS2,SMTNL2,PELP1,CXCL16,PLD2,MINK1,PFN1,KIF1C,ZFP3,USP6,RABEP1,NUP88,DHX33,NLRP1,LOC339166,…	-0.238182	72.3358	426
GBM Org1	17	7904972	8193745	GUCY2D	1.21543	139.473	10
GBM Org1	17	8194245	22204732	CTC1,SLC25A35,RANGRF,ODF4,NDEL1,MYH10,PIK3R6,PIK3R5,NTN1,STX8,CFAP52,USP43,DHRS7C,GLP2R,GAS7,MYH13,MYHAS,MYH4,MYHAS,MYH1,MYHAS,MYH2,MYHAS,ADPRM,TMEM220-AS1,SHISA6,DNAH9,MAP2K4,LINC00670,MYOCD,LOC101928418,MYOCD,ARHGAP44,HS3ST3A1,COX10-AS1,COX10,CDRT15,HS3ST3B1,LOC101928475,PMP22,TEKT3,TVP23C-CDRT4,TVP23C-CDRT4,TVP23C,CDRT1,TRIM16,ZNF286A,TTC19,NCOR1,PIGL,LRRC75A-AS1,LRRC75A,ZNF287,ZNF624,USP32P1,…	-0.174226	61.726	664
GBM Org1	17	25275591	81194710	KSR1,NOS2,LINC01992,NLK,KRT18P55,SLC46A1,FOXN1,UNC119,PIGS,SPAG5,SPAG5-AS1,SGK494,SUPT6H,FAM222B,DHRS13,PHF12,MYO18A,CRYBA1,NUFIP2,TAOK1,ABHD15,TP53I13,GIT1,ANKRD13B,SSH2,EFCAB5,NSRP1,BLMH,TMIGD1,CPD,GOSR1,LOC107133515,SUZ12P1,ATAD5,RNF135,NF1,NF1,EVI2B,RAB11FIP4,UTP6,SUZ12,LRRC37B,RHOT1,RHBDL3,ZNF207,PSMD11,MYO1D,ASIC2,TMEM132E,CCT6B,LIG3,RFFL,RAD51L3-RFFL,RAD51L3-RFFL,RAD51D,NLE1,SLFN5,SLFN11,S…	-0.189867	65.8365	2547
GBM Org1	18	11406	15365928	USP14,THOC1,COLEC12,ENOSF1,YES1,SMCHD1,EMILIN2,LPIN2,MYOM1,MYL12A,TGIF1,DLGAP1,DLGAP1,DLGAP1-AS4,DLGAP1,DLGAP1-AS5,LINC01892,AKAIN1,EPB41L3,MIR3976HG,L3MBTL4,LINC01387,ARHGAP28,LAMA1,LOC101927188,LAMA1,PTPRM,GACAT2,MTCL1,NDUFV2,NDUFV2-AS1,ANKRD12,TWSG1,RALBP1,PPP4R1,RAB31,VAPA,NAPG,LOC101927410,PIEZO2,GNAL,ANKRD62,TUBB6,AFG3L2,SPIRE1,PSMG2,CEP76,PSMG2,PTPN2,CEP192,LDLRAD4,FAM210A,MC2R,ZNF519,ANKR…	0.354942	97.0172	697
GBM Org1	18	18541534	19512094	-	-0.161769	65.1064	48
GBM Org1	18	19512594	22372574	ROCK1,GREB1L,ESCO1,ABHD3,MIB1	-0.697931	44.1819	124
GBM Org1	18	22373074	25515393	CTAGE1,LOC101927571,RBBP8,CABLES1,TMEM241,RIOK3,RMC1,NPC1,ANKRD29,LAMA3,TTC39C,CABYR,OSBPL1A,LINC01915,LINC01894,ZNF521	-0.189876	59.5158	121
GBM Org1	18	25582205	25926107	-	-1.8148	24.1394	15
GBM Org1	18	25926607	46569702	PSMA8,TAF4B,KCTD1,AQP4,AQP4-AS1,CHST9,CDH2,DSC2,DSCAS,DSG1,DSG1-AS1,DSG4,DSG3,B4GALT6,TRAPPC8,RNF125,RNF138,MEP1B,GAREM1,KLHL14,CCDC178,ASXL3,NOL4,DTNA,MAPRE2,ZSCAN30,ZNF271P,INO80C,GALNT1,RPRD1A,ELP2,LOC101927809,MOCOS,FHOD3,FHOD3,LOC105372071,TPGS2,KIAA1328,KIAA1328,LOC105372069,CELF4,MIR924HG,LINC01902,LINC01477,KC6,PIK3C3,LINC00907,RIT2,LINC01478,SETBP1,SLC14A2,SLC14A2,SLC14A2-AS1,SLC14A1,EPG…	-0.680429	44.9384	861
GBM Org1	18	46570202	53303062	LOXHD1,ST8SIA5,PIAS2,PIAS2,KATNAL2,KATNAL2,KATNAL2,ELOA2,HDHD2,SKOR2,MIR4527HG,SMAD2,ZBTB7C,CTIF,DYM,LIPG,ACAA2,SNHG22,MYO5B,CFAP53,MAPK4,ME2,SMAD4,LINC01630,DCC	-0.501262	82.4504	424
GBM Org1	18	53303562	70479668	DCC,LINC01919,MBD2,STARD6,RAB27B,CCDC68,TCF4,LINC01416,LOC642484,LOC642484,LINC01905,LOC642484,LINC01539,TXNL1,WDR7,ONECUT2,FECH,LOC100505549,ATP8B1,ATP8B1,NEDD4L,ALPK2,MALT1,ZNF532,CPLX4,LMAN1,CCBE1,CDH20,RNF152,PIGN,KIAA1468,TNFRSF11A,ZCCHC2,PHLPP1,BCL2,KDSR,VPS4B,SERPINB7,SERPINB2,SERPINB8,LINC00305,LINC00305,LINC01924,LINC01924,CDH7,CDH19,LOC643542,TMX3,CCDC102B,DOK6,CD226,RTTN,SOCS6,LINC01909	-0.670498	41.5724	697
GBM Org1	18	70485130	70959259	GTSCR1	-0.378289	141.396	92
GBM Org1	18	70960383	75938034	LINC01541,LINC01899,NETO1,LOC400655,LOC100505817,FBXO15,TIMM21,CYB5A,C18orf63,CNDP2,ZNF407,TSHZ1,LINC01898	-0.692753	46.8311	209
GBM Org1	18	75938534	78013015	ZNF516,C18orf65,LINC00908,LINC01927,ZNF236,MBP,LINC01029	-0.971501	47.2805	111
GBM Org1	19	88447	20504031	LINC01002,PLPP2,MIER2,THEG,C2CD4C,SHC2,BSG,HCN2,FSTL3,PRSS57,MISP,ARID3A,WDR18,ARHGAP45,SBNO2,STK11,NDUFS7,PLK5,MBD3,TCF3,ONECUT3,SCAMP4,BTBD2,AP3D1,DOT1L,OAZ1,SPPL2B,TMPRSS9,GNG7,SGTA,THOP1,ZNF556,ZNF57,TLE2,MIR1268A,GNA15,CELF5,NFIC,DOHH,MFSD12,CACTIN,PIP5K1C,TJP3,MATK,ZFR2,ATCAY,PIAS4,MAP2K2,ANKRD24,CCDC94,FSD1,SH3GL1,CHAF1A,HDGFL2,TNFAIP8L1,DPP9,TICAM1,UHRF1,KDM4B,PTPRS,SAFB2,SAFB,LONP1,CATSP…	-0.251724	55.7874	921
GBM Org1	19	20607237	20716120	ZNF626	-6.675	0.505237	3
GBM Org1	19	20788842	24631282	ZNF66,ZNF430,ZNF431,ZNF738,LINC00664,ZNF429,ZNF100,ZNF43,ZNF208,ZNF257,ZNF729,GOLGA2P9,ZNF492,LINC01859,ZNF730,ZNF724,ZNF91,ZNF675,ZNF681,RPSAP58,ZNF254	-0.864731	44.2531	143
GBM Org1	19	27873967	28262662	LOC101927151	1.31894	208.074	14
GBM Org1	19	28268879	29472259	LOC100420587,LINC00906,LINC01532,LOC284395	1.75124	308.311	75
GBM Org1	19	29472759	30866467	LOC284395,VSTM2B,POP4,C19orf12,URI1,ZNF536	1.47093	190.581	61
GBM Org1	19	30866967	32498824	TSHZ3,LINC01533,LOC400684,DPY19L3	-0.155193	64.8313	74
GBM Org1	19	32499324	32930131	ANKRD27,TDRD12,CEP89	1.7536	216.101	17
GBM Org1	19	32930631	34633144	RHPN2,GPATCH1,WDR88,LRP3,PEPD,CHST8,LSM14A,KIAA0355,GPI,UBA2	1.34583	152.219	70
GBM Org1	19	34633644	59099042	SCGB1B2P,ZNF599,GRAMD1A,HPN,LGI4,FXYD7,FAM187B,MAG,CD22,DMKN,ATP4A,RBM42,COX6B1,KMT2B,PRODH2,KIRREL2,LOC105372383,LOC101927572,THAP8,WDR62,TBCB,ZNF565,LINC00665,ZFP14,ZFP82,ZNF566,ZNF529,ZNF529,ZNF529-AS1,ZNF461,ZNF790-AS1,ZNF790,ZNF790,ZNF345,ZNF829,ZNF420,ZNF383,HKR1,ZNF569,ZNF793-AS1,ZNF571-AS1,ZNF540,ZNF571-AS1,ZNF540,ZNF571,ZFP30,ZNF781,ZNF573,LOC100631378,WDR87,SIPA1L3,SPINT2,CATSPERG,RYR1,…	-0.204563	58.8635	1113
GBM Org1	20	63352	14626293	TRIB3,RBCK1,CSNK2A1,SRXN1,ANGPT4,RSPO4,PSMF1,SNPH,SDCBP2,FKBP1A-SDCBP2,FKBP1A-SDCBP2,SDCBP2-AS1,NSFL1C,SIRPD,SIRPB1,SIRPG,SIRPG,SIRPG-AS1,SIRPA,PDYN-AS1,STK35,TGM3,TGM6,ZNF343,TMC2,NOP56,SNORD57,EBF4,PTPRA,LZTS3,SLC4A11,C20orf194,ATRN,HSPA12B,C20orf27,MAVS,PANK2,RNF24,ADRA1D,PRND,SLC23A2,TMEM230,CDS2,C20orf196,MCM8,CRLS1,FERMT1,CASC20,BMP2,LINC01428,LINC01706,HAO1,PLCB1,PLCB4,PAK5,SNAP25-AS1,ANKE…	-0.0661075	72.3017	636
GBM Org1	20	14627423	15344237	MACROD2,MACROD2,MACROD2-AS1	-4.79654	3.16488	18
GBM Org1	20	15344737	16047746	MACROD2,MACROD2,LOC613266	-0.372594	61.3332	31
GBM Org1	20	16048246	20144844	KIF16B,PCSK2,BFSP1,DSTN,RRBP1,BANF2,OVOL2,KAT14,DZANK1,RBBP9,SEC23B,DTD1,DTD1,LOC101929526,C20orf78,SLC24A3,SLC24A3,LOC100130264,RIN2,CRNKL1,CFAP61	0.550938	95.8484	166
GBM Org1	20	20145344	25320316	CFAP61,RALGAPA2,LINC00237,KIZ,LINC01727,LINC01726,LINC01432,CD93,NAPB,CSTL1,LINC01721,SYNDIG1,CST7,ACSS1,LOC101926889,PYGB,ABHD12	-0.0399353	70.516	219
GBM Org1	20	25320816	26319069	GINS1,NINL,NANP,ZNF337-AS1,ZNF337,NCOR1P1	0.56475	180.366	40
GBM Org1	20	29420069	30161322	LINC01598	0.830204	239.094	45
GBM Org1	20	30161822	62803642	FRG1BP,DEFB122,LINC00028,COX4I2,TPX2,DUSP15,TTLL9,CCM2L,HCK,TM9SF4,KIF3B,ASXL1,NOL4L,C20orf203,COMMD7,DNMT3B,EFCAB8,SUN5,BPIFB2,BPIFA1,CBFA2T2,PXMP4,ZNF341,RALY,EIF2S2,ITCH,MAP1LC3A,PIGU,NCOA6,GGT7,ACSS2,MYH7B,TRPC4AP,EDEM2,MMP24-AS1-EDEM2,MMP24-AS1-EDEM2,MMP24-AS1-EDEM2,MMP24,MMP24OS,UQCC1,GDF5,CEP250,ERGIC3,FER1L4,CPNE1,RBM12,RBM39,PHF20,CNBD2,EPB41L1,EPB41L1,LOC100130373,DLGAP4,DLGAP4-AS1,MYL9…	0.481042	101.955	1478
GBM Org1	20	62812820	62965020	OGFR,COL9A3,TCFL5,DIDO1,GID8	0.81003	286.065	20
GBM Org1	21	9450275	15031441	LOC105379514,BAGE,BAGE2,BAGE4,BAGE5,BAGE3,BAGE2,BAGE4,BAGE5,BAGE3,TPTE,SAMSN1,LOC388813,LINC02246,NRIP1	-0.102246	63.3154	61
GBM Org1	21	15092694	15946242	USP25	-0.896661	72.3445	55
GBM Org1	21	15947378	26963392	MIR99AHG,CXADR,CHODL-AS1,CHODL,TMPRSS15,MIR548XHG,LINC00320,NCAM2,LINC00317,LINC01687,D21S2088E,LINC01684,LINC01692,JAM2,GABPA,APP,CYYR1-AS1,CYYR1-AS1,CYYR1,ADAMTS1,ADAMTS5	-0.134627	54.9269	415
GBM Org1	21	26963892	27283765	-	0.856248	203.399	23
GBM Org1	21	27285879	36101005	LINC01697,LINC01695,LINC01695,LTN1,CCT8,MAP3K7CL,LINC00189,BACH1,GRIK1,GRIK1-AS2,GRIK1,KRTAP7-1,TIAM1,SCAF4,HUNK,URB1,EVA1C,C21orf59-TCP10L,C21orf59,SYNJ1,PAXBP1,IFNAR2,IL10RB,IFNAR1,IFNGR2,GART,SON,CRYZL1,ITSN1,LINC00649,SLC5A3,MRPS6,KCNE1,RCAN1,CLIC6,LINC01426,RUNX1,LOC100506403,LOC101928269,LOC100133286	-0.0859056	83.4372	440
GBM Org1	21	36101505	37962259	CBR3-AS1,DOPEY2,MORC3,CHAF1B,CLDN14,SIM2,SIM2,HLCS,HLCS,RIPPLY3,PIGP,PIGP,TTC3,TTC3,TTC3,TTC3-AS1,DSCR9,DSCR3,DYRK1A,KCNJ6	-0.886778	89.8505	363
GBM Org1	21	37962759	48119395	DSCR4,DSCR8,LINC01423,ERG,LINC00114,ETS2,LOC101928398,LOC400867,BRWD1,WRB-SH3BGR,WRB,LCA5L,WRB-SH3BGR,LCA5L,WRB-SH3BGR,SH3BGR,B3GALT5-AS1,B3GALT5,IGSF5,PCP4,DSCAM,DSCAM,DSCAM-IT1,BACE2,FAM3B,MX2,TMPRSS2,RIPK4,PRDM15,C2CD2,UMODL1,ABCG1,UBASH3A,RSPH1,SLC37A1,PDE9A,NDUFV3,PKNOX1,CBS,CBSL,U2AF1,U2AF1L5,LINC00322,HSF2BP,PDXK,AGPAT3,TRAPPC10,DNMT3L,PFKL,TRPM2,LRRC3-AS1,TSPEAR,UBE2G2,FAM207A,ADARB1,POFU…	-0.086602	81.2732	538
GBM Org1	22	16050500	21694662	TPTEP1,ANKRD62P1-PARP4P3,CECR7,CECR2,SLC25A18,ATP6V1E1,BCL2L13,BID,MICAL3,PEX26,TUBA8,FAM230A,PI4KAP1,LINC01662,GGT3P,LOC102725072,LINC01663,PRODH,DGCR5,DGCR2,ESS2,TSSK2,CLTCL1,HIRA,MRPL40,CDC45,TBX1,GNB1L,TXNRD2,ARVCF,TANGO2,TRMT2A,LOC101927859,KLHL22,TMEM191A,PI4KA,SNAP29,LZTR1,BCRP2,GGT2,POM121L8P,LOC100996335,RIMBP3C,RIMBP3B,TMEM191C,PI4KAP2,UBE2L3,PPIL2	0.126282	102.873	326
GBM Org1	22	21717746	29053997	MAPK1,PPM1F,TOP3B,PRAMENP,RSPH14,RSPH14,GNAZ,BCR,LINC01658,PCAT14,DRICH1,GUSBP11,SMARCB1,GSTTP2,GSTTP2,SLC2A11,CABIN1,GGT5,POM121L9P,SPECC1L,SPECC1L-ADORA2A,SPECC1L-ADORA2A,ADORA2A,ADORA2A-AS1,UPB1,GUCD1,PIWIL3,SGSM1,KIAA1671,CRYBB2,LRP5L,CRYBB2P1,GRK3,MYO18B,SEZ6L,HPS4,TFIP11,TPST2,MIATNB,LOC110091768,MN1,PITPNB,TTC28-AS1,TTC28-AS1,TTC28,TTC28,HSCB,CCDC117,ZNRF3	-0.200301	63.1465	365
GBM Org1	22	29174712	37845902	EMID1,EWSR1,AP1B1,NEFH,THOC5,NIPSNAP1,NF2,CABP7,ZMAT5,MTMR3,MTMR3,HORMAD2-AS1,HORMAD2-AS1,HORMAD2,CCDC157,SEC14L2,SEC14L3,SEC14L4,SEC14L6,GAL3ST1,PES1,SLC35E4,SLC35E4,DUSP18,OSBP2,OSBP2,LOC107985544,MORC2,SMTN,PLA2G3,RNF185,LIMK2,PATZ1,DRG1,SFI1,PISD,PRR14L,DEPDC5,C22orf24,LINC02558,SLC5A1,AP1B1P1,SLC5A4-AS1,BPIFC,SYN3,SYN3,TIMP3,LARGE1,LARGE1,LARGE-AS1,ISX-AS1,ISX,LINC01399,TOM1,RASD2,RBFOX2,APO…	-0.14223	63.5401	415
GBM Org1	22	37846402	38117359	MIR5096,ANKRD54,MIR5096,MICALL1,MIR5096,POLR2F	0.864794	90.4338	13
GBM Org1	22	38117859	51244066	PLA2G6,TMEM184B,CSNK1E,LOC400927-CSNK1E,LOC400927-CSNK1E,LOC400927-CSNK1E,LOC400927,KCNJ4,KDELR3,FAM227A,TOMM22,GTPBP1,DNAL4,APOBEC3A_B,APOBEC3B-AS1,APOBEC3F,CBX7,TAB1,MGAT3,CACNA1I,ENTHD1,GRAP2,FAM83F,TNRC6B,SGSM3,MKL1,SLC25A17,XPNPEP3,EP300,L3MBTL2,RANGAP1,ZC3H7B,TEF,TOB2,ACO2,POLR3H,LOC105373044,CSDC2,DESI1,SNU13,MEI1,CCDC134,SREBF2,SEPT3,WBP2NL,NAGA,TCF20,NFAM1,SERHL2,POLDIP3,ARFGAP3,PACSIN2,…	-0.186104	57.4072	593
GBM Org1	X	60328	58494974	PPP2R3B,SHOX,CRLF2,P2RY8,ASMT,DHRSX,CD99,XG,GYG2,ARSD,ARSE,ARSH,ARSF,PRKX,LOC389906,FAM239B,NLGN4X,PUDP,STS,PNPLA4,ANOS1,FAM9B,TBL1X,GPR143,SHROOM2,WWC3,CLCN4,MID1,ARHGAP6,FRMPD4,PRPS2,TLR8-AS1,TLR8,TLR8-AS1,LINC02154,EGFL6,TRAPPC2,OFD1,GPM6B,GLRA2,FANCB,MOSPD2,ASB9,PIGA,VEGFD,PIR-FIGF,PIR-FIGF,PIR,BMX,ACE2,CLTRN,CA5B,AP1S2,CTPS2,SYAP1,TXLNG,RBBP7,REPS2,NHS,NHS,LOC101928389,NHS,LOC101928389,NHS-A…	-0.866295	71.9112	3806
GBM Org1	X	61805225	155258121	LINC01278,ARHGEF9,AMER1,MTMR8,ZC4H2,ZC3H12B,LAS1L,FRMD8P1,MSN,HEPH,EDA2R,AR,OPHN1,YIPF6,STARD8,EFNB1,LINC00269,EDA,AWAT2,IGBP1,DGAT2L6,KIF4A,DLG3,DLG3-AS1,DLG3,TEX11,NLGN3,TAF1,OGT,GCNA,NHSL2,PIN4,PIN4,ERCC6L,HDAC8,PHKA1,DMRTC1,DMRTC1B,PABPC1L2B-AS1,MAP2K4P1,CHIC1,TSIX,XIST,JPX,JPX,FTX,FTX,SLC16A2,RLIM,NEXMIF,ABCB7,ZDHHC15,MIR325HG,ATRX,MAGT1,ATP7A,ATP7A,PGAM4,CYSLTR1,TBX22,CHMP1B2P,FAM46D,BRWD3,…	0.0482569	118	5093
GBM Org1	Y	2650695	6654641	CD99P1,CD99,XGY2,RPS4Y1,LINC00278,PCDH11Y	-2.59226	4.28866	106
GBM Org1	Y	6655141	9989001	AMELY,TBL1Y,PRKY,TTTY12,LINC00279,TTTY1B,TTTY1	-5.25656	0.101516	49
GBM Org1	Y	13194454	13987891	UTY	-1.8863	11.4963	12
GBM Org1	Y	14026357	28818861	NLGN4Y,FAM41AY1,FAM41AY2,FAM224B,FAM224A,CDY2B,CDY2A,CDY2A,CDY2B,HSFY2,HSFY1,HSFY2,HSFY1,TTTY9A,TTTY9B,TTTY9A,TTTY9B,HSFY1,HSFY2,HSFY1,HSFY2,TTTY14,BCORP1,PRORY,RBMY2EP,RBMY1B,RBMY1A1,RBMY1D,RBMY1E,RBMY1B,RBMY1A1,RBMY1D,TTTY13,RBMY1E,RBMY1A1,RBMY1D,RBMY1B,PRY,PRY2,LOC101929148,RBMY1F,RBMY1J,TTTY4,TTTY4C,TTTY4B,DAZ1,DAZ4,DAZ3,DAZ4,DAZ2	-5.21629	0.258595	229
GBM Org2	1	11601	26197133	LOC729737,LINC01128,LOC100130417,SAMD11,SAMD11,NOC2L,KLHL17,AGRN,LOC100288175,TTLL10,UBE2J2,SCNN1D,ACAP3,PUSL1,INTS11,CPTP,TAS1R3,MXRA8,ATAD3B,MIB2,CDK11B,SLC35E2B,CDK11A,NADK,GNB1,CFAP74,PRKCZ,FAAP20,SKI,MORN1,PEX10,LOC100996583,TTC34,PRDM16,MEGF6,WRAP73,TP73,TP73-AS1,LRRC47,CEP104,LINC01646,AJAP1,NPHP4,KCNAB2,CHD5,RNF207,ACOT7,PLEKHG5,NOL9,PHF13,DNAJC11,CAMTA1,CAMTA1,LOC102725193,VAMP3,PER3,TNF…	-0.177748	72.463	1243
GBM Org2	1	26197633	33166339	CEP85,UBXN11,ZNF683,LIN28A,DHDDS,HMGN2,RPS6KA1,ARID1A,KDF1,FAM46B,SLC9A1,WDTC1,WASF2,FAM76A,STX12,THEMIS2,SMPDL3B,EYA3,DNAJC8,ATP5IF1,PHACTR4,YTHDF2,OPRD1,EPB41,SRSF4,MECR,PTPRU,LINC01648,MATN1-AS1,LINC01778,SDC3,PUM1,NKAIN1,SNRNP40,ZCCHC17,PEF1,ADGRB2,PTP4A2,KHDRBS1,TMEM39B,KPNA6,TXLNA,LCK,HDAC1,BSDC1,ZBTB8A,ZBTB8OS,RBBP4,KIAA1522,YARS,S100PBP,HPCA	0.322465	96.0845	292
GBM Org2	1	33166839	43506549	TRIM62,ZNF362,PHC2,CSMD2,CSMD2,CSMD2-AS1,C1orf94,DLGAP3,ZMYM6,ZMYM1,ZMYM4,KIAA0319L,TFAP2E,PSMB2,AGO1,AGO3,COL8A2,MAP7D1,THRAP3,STK40,MRPS15,GRIK3,MEAF6,EPHA10,C1orf122,MTF1,INPP5B,SF3A3,FHL3,RRAGC,RHBDL2,MACF1,BMP8A,PPIEL,PPIE,BMP8B,TRIT1,PPT1,RLF,SMAP2,ZFP69,NFYC,KCNQ4,CTPS1,SLFNL1-AS1,SLFNL1,SCMH1,HIVEP3,FOXJ3,RIMKLA,CCDC30,PPCS,CCDC30,YBX1,LOC105378683,LOC339539,SLC2A1,SLC2A1-AS1,EBNA1BP2,CFA…	-0.231089	65.6206	432
GBM Org2	1	43507049	61537098	PTPRF,KDM4A,ST3GAL3,LOC101929592,ST3GAL3,B4GALT2,KLF17,ERI3,ERI3-IT1,ERI3,RNF220,TMEM53,KIF2C,EIF2B3,ZSWIM5,HPDL,NASP,GPBP1L1,IPP,MAST2,PIK3R3,LOC110117498-PIK3R3,RAD54L,NSUN4,FAAH,FAAHP1,MKNK1,EFCAB14-AS1,EFCAB14,CYP4Z2P,CYP4X1,CYP4Z1,TAL1,STIL,CMPK1,LINC01389,TRABD2B,SKINT1L,SLC5A9,SPATA6,AGBL4,AGBL4,BEND5,AGBL4,AGBL4-IT1,ELAVL4,FAF1,LINC01562,RNF11,EPS15,OSBPL9,NRDC,RAB3B,TXNDC12,BTF3L4,ZFYVE9…	-0.064433	75.694	738
GBM Org2	1	61550240	61919810	MGC34796,TM2D1,PATJ	0.305212	277.525	114
GBM Org2	1	61925776	71325383	PATJ,L1TD1,KANK4,DOCK7,ATG4C,LINC00466,ALG6,ITGB3BP,EFCAB7,PGM1,ROR1,CACHD1,RAVER2,JAK1,JAK1,LINC01359,AK4,DNAJC6,LEPROT,LEPR,LEPR,PDE4B,SGIP1,TCTEX1D1,WDR78,SLC35D1,C1orf141,IL23R,IL12RB2,SERBP1,GNG12,GNG12-AS1,GNG12-AS1,WLS,DEPDC1,DEPDC1-AS1,LINC01707,LRRC7,LRRC40,SRSF11,ANKRD13C,LINC01788,PTGER3,ZRANB2-AS2	-0.01244	78.5232	394
GBM Org2	1	71325883	72080014	NEGR1,NEGR1,NEGR1-IT1	-0.799254	45.4086	28
GBM Org2	1	72081148	72499374	NEGR1	-4.75177	8.63322	10
GBM Org2	1	72499874	72952665	-	-0.231725	56.7484	19
GBM Org2	1	72953801	73334167	LINC01360	-1.17969	30.9348	15
GBM Org2	1	73335305	78201191	LRRIQ3,FPGT-TNNI3K,TNNI3K,ERICH3,ERICH3-AS1,ERICH3,CRYZ,LHX8,SLC44A5,MSH4,ST6GALNAC3,ST6GALNAC5,PIGK,AK5,ZZZ3,MIGA1,FUBP1,DNAJB4,GIPC2	-0.0398646	72.1489	182
GBM Org2	1	78201691	91139056	MGC27382,PTGFR,IFI44L,LINC01781,LOC101927434,ADGRL2,LINC01362,LINC01712,LINC01725,LINC01725,LOC101927560,TTLL7,PRKACB,SAMD13,UOX,DNASE2B,GNG5,LPAR3,MCOLN2,WDR63,DDAH1,ZNHIT6,COL24A1,CLCA4,LOC105378828,LOC105378828,HS2ST1,LINC01140,LMO4,LINC01364,PKN2-AS1,PKN2,GTF2B,KYAT3,GBP2,GBP7,GBP5,GBP6,LRRC8B,LRRC8C,LRRC8D,ZNF326,LOC105378853,ZNF644	0.666546	122.393	514
GBM Org2	1	91139556	120216491	HFM1,CDC7,TGFBR3,BRDT,BTBD8,KIAA1107,C1orf146,GLMN,RPAP2,EVI5,FAM69A,MTF2,CCDC18,CCDC18-AS1,FNBP1L,BCAR3,ABCA4,ARHGAP29,ABCD3,F3,SLC44A3-AS1,SLC44A3,LOC729970,TMEM56,TMEM56-RWDD3,TMEM56-RWDD3,LOC101928118,LINC01787,PTBP2,DPYD,DPYD-AS1,DPYD,MIR137HG,SNX7,PLPPR5,LOC100129620,LINC01708,MIR548N,MIR548N,PALMD,FRRS1,SLC35A3,DBT,RTCA,CDC14A,VCAM1,EXTL2,SLC30A7,DPH5,LOC102606465,LINC01307,OLFM3,COL11A1,L…	0.477238	111.223	1214
GBM Org2	1	120216991	120601200	NBPF8,LOC100996724	0.751561	296.022	40
GBM Org2	1	120611816	121330078	LOC100996724,NBPF26,LINC00623,FCGR1B,FAM72B,SRGAP2C	-0.076831	99.209	41
GBM Org2	1	142586761	151694713	FCGR1CP,FAM72C,SRGAP2D,LOC101927429,NBPF15,SRGAP2-AS1,LOC101927429,SRGAP2-AS1,SRGAP2B,LOC103091866,PPIAL4E,PPIAL4D,PPIAL4F,NBPF20,NBPF25P,GPR89A,PDZK1,RNF115,POLR3C,ITGA10,LIX1L-AS1,POLR3GL,LINC01719,NBPF10,NOTCH2NL,HYDIN2,NBPF12,CHD1L,CHD1L,FMO5,LINC00624,BCL9,GPR89B,PDZK1P1,LOC101927468,NBPF14,NUDT4P2,NUDT4B,PDE4DIP,NBPF9,NBPF19,LINC00869,HIST2H2BF,FCGR1A,HIST2H2BF,HIST2H2AA3,HIST2H2AA4,SF3B4,O…	-0.0851278	111.545	573
GBM Org2	1	151695213	164194725	SNX27,CELF3,RIIAD1,MRPL9,OAZ3,RORC,THEM4,LOC100131107,HRNR,FLG,FLG-AS1,FLG2,SMCP,LOC101928009,PGLYRP3,S100A8,NPR1,INTS3,GATAD2B,CREB3L4,NUP210L,TPM3,UBAP2L,ATP8B2,IL6R,TDRD10,NB2,KCNN3,PMVK,PYGO2,DCST2,EFNA4,THBS3,FAM189B,ASH1L,ASH1L,POU5F1P4,MSTO1,MSTO2P,DAP3,GON4L,RIT1,ARHGEF2,UBQLN4,MEX3A,SMG5,TSACC,IQGAP3,TTC24,LOC101928177,BCAN,ISG20L2,RRNAD1,NTRK1,LRRC71,ARHGEF11,ETV3,FCRL5,FCRL4,FCRL3,KIRR…	0.541872	114.78	523
GBM Org2	1	164195855	164948351	PBX1	-0.0905419	81.433	30
GBM Org2	1	164948851	165786935	LMX1A,LOC400794,ALDH9A1	0.468086	121.77	33
GBM Org2	1	165787435	166298950	UCK2,FAM78B	0.00096572	91.9219	21
GBM Org2	1	166299450	167937013	TADA1,ILDR2,MAEL,DUSP27,POU2F1,CD247,RCSD1,MPZL1,ADCY10	0.52444	100.072	67
GBM Org2	1	167937513	170451040	DCAF6,GPR161,SFT2D2,TBX19,LOC100505918,LOC101928565,DPT,LINC00970,NME7,F5,C1orf112,SCYL3,KIFAP3,LINC01681	1.30922	191.879	101
GBM Org2	1	170452164	176149015	LOC101928650,GORAB,PRRX1,MROH9,FMO3,FMO2,FMO1,PRRC2C,MYOC,DNM3,LOC100506023,LOC100506023,LOC101928673,SLC9C2,ANKRD45,KLHL20,RC3H1,LOC102724601,RABGAP1L,CACYBP,TNN,KIAA0040,TNR,COP1	0.567312	112.36	231
GBM Org2	1	176149515	189512711	COP1,PAPPA2,ASTN1,BRINP2,LINC01645,SEC16B,CRYZL2P-SEC16B,CRYZL2P-SEC16B,RASAL2,TEX35,RALGPS2,RALGPS2,ANGPTL1,ABL2,SOAT1,AXDND1,TDRD5,FAM163A,TOR1AIP2,TOR1AIP1,CEP350,QSOX1,LHX4,ACBD6,OVAAL,XPR1,KIAA1614-AS1,STX6,CACNA1E,LINC01344,RGSL1,LINC01688,DHX9,SHCBP1L,LAMC1,LAMC2,NMNAT2,SMG7,NCF2,RGL1,COLGALT2,C1orf21,EDEM3,FAM129A,LINC01633,TRMT1L,SWT1,LINC01350,HMCN1,TPR,LOC102724919,PTGS2,PLA2G4A,LINC01…	-0.0343077	77.0962	540
GBM Org2	1	189513835	191382429	BRINP3,LINC01720	0.446036	93.3058	70
GBM Org2	1	191382929	192540892	RGS18,RGS21	-0.0647789	68.2219	44
GBM Org2	1	192541392	193291304	UCHL5,TROVE2,CDC73	-0.989055	48.4265	27
GBM Org2	1	193291804	193769395	-	0.0223708	77.3572	18
GBM Org2	1	193769895	195393051	-	0.491838	99.061	58
GBM Org2	1	195393551	198084255	LINC01724,KCNT2,CFH,F13B,ZBTB41,CRB1,DENND1B,LHX9	-0.0029934	75.9606	107
GBM Org2	1	198084755	199291780	NEK7,ATP6V1G3,PTPRC,MIR181A1HG,LINC01222,LOC400800	-0.899109	36.3776	45
GBM Org2	1	199292280	213434475	LOC400800,NR5A2,DDX59,LOC101929224,CAMSAP2,MROH3P,KIF21B,CACNA1S,IGFN1,PKP1,NAV1,IPO9-AS1,IPO9,LMOD1,LGR6,PPP1R12B,SYT2,KDM5B,LOC148709,RABIF,ADIPOR1,LOC100506747,PPFIA4,MYBPH,CHIT1,OPTC,ATP2B4,SNRPE,SOX13,ETNK2,KISS1,PLEKHA6,PIK3C2B,MDM4,LRRN2,NFASC,CNTN2,DSTYK,TMCC2,LEMD1-AS1,LEMD1,LEMD1,LOC284577,CDK18,LOC284578,NUCKS1,SLC41A1,LOC284581,SLC26A9,RHEX,AVPR1B,FAM72A,SRGAP2,IKBKE,RASSF5,EIF2D,MAPK…	-0.109289	78.2796	603
GBM Org2	1	213434975	221206506	PROX1-AS1,PROX1,SMYD2,PTPN14,CENPF,KCNK2,KCTD3,USH2A,ESRRG,GPATCH2,SPATA17,LINC00210,LINC01653,RRP15,MIR548F3,MIR548F3,C1orf143,LYPLAL1-AS1,LYPLAL1,LOC102723886,EPRS,BPNT1,IARS2,RAB3GAP2,MARK1,MARC2,MARC1,HLX-AS1	-1.02518	41.7034	315
GBM Org2	1	221207660	224281940	DUSP10,LINC02257,TAF1A,MIA3,AIDA,DISP1,TLR5,SUSD4,CAPN8,CAPN2,TP53BP2,GTF2IP20,FBXO28,NVL	-0.110114	87.0451	154
GBM Org2	1	224282440	224588253	NVL,WDR26,CNIH3	1.21765	182.604	13
GBM Org2	1	224588753	232108014	CNIH3,DNAH14,ENAH,SRP9,EPHX1,ACBD3,PARP1,STUM,ITPKB,ITPKB-IT1,ITPKB,COQ8A,CDC42BPA,ZNF678,SNAP47,WNT3A,ARF1,GJC2,IBA57-AS1,IBA57,OBSCN-AS1,OBSCN,RHOU,CCSAP,NUP133,ABCB10,URB2,LINC01682,GALNT2,PGBD5,COG2,AGT,CAPN9,TTC13,TRIM67,C1orf131,SPRTN,EGLN1,TSNAX-DISC1,TSNAX-DISC1,DISC1,TSNAX-DISC1,DISC1,DISC2,TSNAX-DISC1,DISC1,DISC1-IT1	-0.0602924	97.6338	373
GBM Org2	1	232108014	249240121	SIPA1L2,PCNX2,MAP3K21,KCNK1,SLC35F3,TARBP1,LOC101927787,LOC101927851,TOMM20,ARID4B,TBCE,B3GALNT2,MIR5096,MIR5096,GNG4,LYST,NID1,GPR137B,ERO1B,EDARADD,LGALS8,HEATR1,ACTN2,MTR,RYR2,LOC100130331,ZP4,LOC100130331,M3,FMN2,GREM2,RGS7,KMO,OPN3,WDR64,EXO1,PLD5,CEP170,SDCCAG8,AKT3,LOC339529,ZBTB18,ADSS,CATSPERE,DESI2,EFCAB2,KIF26B,KIF26B-AS1,KIF26B,SMYD3,CNST,AHCTF1,ZNF695,ZNF670-ZNF695,ZNF670-ZNF695,ZNF6…	0.534819	132.88	757
GBM Org2	2	10500	12133728	FAM110C,SH3YL1,LINC01865,LINC01115,SNTG2,TPO,PXDN,MYT1L,LINC01250,EIPR1,TRAPPC12,ADI1,RPS7,COLEC11,ALLC,DCDC2C,LINC01304,LINC01249,LINC01248,LINC01105,NRIR,CMPK2,RNF144A,LOC100506274,LINC00298,LINC00299,LINC01814,KIDINS220,MBOAT2,ASAP2,CPSF3,ADAM17,YWHAQ,TAF1B,GRHL1,CYS1,C2orf48,HPCAL1,ODC1,NOL10,ATP6V1C2,PDIA6,FLJ33534,ROCK2,GREB1,LPIN1,MIR3681HG	0.90186	167.631	539
GBM Org2	2	12134228	89921062	MIR3681HG,TRIB2,LOC100506474,LINC00276,FAM84A,NBAS,DDX1,GACAT3,FAM49A,VSNL1,SMC6,GEN1,KCNS3,NT5C1B-RDH14,NT5C1B,LINC01376,WDR35,LOC101928222,MATN3,LAPTM4A,PUM2,HS1BP3,GDF7,LDAH,TDRD15,LINC01822,KLHL29,ATAD2B,UBXN2A,FKBP1B,FAM228B,ITSN2,NCOA1,CENPO,ADCY3,DNAJC27-AS1,EFR3B,DNMT3A,DTNB,ASXL2,KIF3C,RAB10,HADHA,HADHB,SELENOI,OTOF,C2orf70,CIB4,KCNK3,SLC35F6,CENPA,DPYSL5,MAPRE3,LOC100129724,AGBL5,CAD,TR…	-0.0297395	91.7988	3549
GBM Org2	2	89921562	90192793	-	-3.74529	7.89278	15
GBM Org2	2	90193293	92258888	LOC654342	-0.899812	79.1178	30
GBM Org2	2	95335116	141519350	KCNIP3,LINC00342,ANKRD36C,ASTL,STARD7-AS1,SNRNP200,NCAPH,ARID5A,KANSL3,FER1L5,LMAN2L,CNNM3,ANKRD23,FAM178B,LOC101927053,FAM178B,FAHD2B,ANKRD36,ANKRD36B,ACTR1B,C2orf92,ZAP70,TMEM131,VWA3B,INPP4A,MGAT4A,KIAA1211L,TSGA10,TSGA10,C2orf15,MRPL30,TXNDC9,EIF5B,REV1,AFF3,LINC01104,LONRF2,NMS,NPAS2,RPL31,TBC1D8,TBC1D8,RNF149,CREG2,RFX8,MAP4K4,IL1R2,IL1R1,IL1RL2,IL1RL1,IL18R1,IL18RAP,SLC9A4,SLC9A2,TMEM182,L…	-0.0328194	84.6292	2148
GBM Org2	2	141549956	142274988	LRP1B	-6.251	0.182895	10
GBM Org2	2	142320919	163020092	KYNU,ARHGAP15,GTDC1,ZEB2,LINC01412,LOC105373656,TEX41,ACVR2A,ORC4,MBD5,EPC2,KIF5C,LYPD6B,LYPD6,MMADHC,LOC101929231,LOC101929231,LINC01931,RND3,LINC01920,RBM43,LOC101929319,RIF1,NEB,CACNB4,STAM2,FMNL2,PRPF40A,ARL6IP6,GALNT13,KCNJ3,LINC01876,GPD2,GALNT5,ERMN,CYTIP,ACVR1C,ACVR1,UPP2,CCDC148-AS1,CCDC148,CCDC148,PKP4,PKP4-AS1,TANC1,WDSUB1,BAZ2B,CD302,LY75-CD302,LY75-CD302,LY75,PLA2R1,ITGB6,RBMS1,TANK,…	-0.0865197	91.1729	899
GBM Org2	2	163020592	174151279	FIGN,GRB14,COBLL1,SLC38A11,SCN3A,SCN2A,CSRNP3,GALNT3,TTC21B,SCN1A,SCN1A,LOC101929680,LOC101929680,LOC101929680,SCN9A,SCN9A,SCN7A,XIRP2,LOC105616981,B3GALT1,LOC105616981,STK39,CERS6,CERS6,CERS6-AS1,NOSTRIN,ABCB11,DHRS9,LRP2,BBS5,FASTKD1,PPIG,CCDC173,PHOSPHO2-KLHL23,UBR3,MYO3B,MYO3B,LOC101929753,LOC101926913,ERICH2,GORASP2,TLK1,METTL8,DCAF17,CYBRD1,DYNC1I2,SLC25A12,HAT1,METAP1D,ITGA6,PDK1,RAPGEF4,M…	0.469257	127.042	504
GBM Org2	2	174151779	177045546	OLA1,CIR1,SCRN3,GPR155,WIPF1,NA1,CHN1,ATF2,HOXD12,HAGLR,MTX2	0.793342	166.894	133
GBM Org2	2	177048090	180260498	NFE2L2,LOC100130691,AGPS,PDE11A,LOC105373764,PDE11A,OSBPL6,PJVK,TTN-AS1,TTN,TTN,CCDC141,SESTD1,ZNF385B,CWC22	0.462476	112.654	127
GBM Org2	2	180260998	242627986	SCHLAP1,UBE2E3,LINC01934,ITGA4,CERKL,PPP1R1C,PDE1A,DNAJC10,FRZB,NCKAP1,DUSP19,ZNF804A,LOC105373782,LOC101927196,FSIP2,FSIP2-AS1,ZC3H15,ITGAV,FAM171B,ZSWIM2,CALCRL,TFPI,LINC01090,GULP1,DIRC1,COL3A1,COL5A2,SLC40A1,PMS1,HIBCH,MFSD6,NAB1,GLS,STAT1,STAT4,MYO1B,LOC105747689,TMEFF2,PCGEM1,LINC01821,SLC39A10,DNAH7,HECW2,GTF3C3,PGAP1,ANKRD44,ANKRD44,ANKRD44-IT1,SF3B1,HSPE1-MOB4,HSPE1-MOB4,MOB4,RFTN2,BOLL,…	0.144146	98.2478	2646
GBM Org2	2	242628486	242901037	-	-6.31994	0.413089	12
GBM Org2	2	242904960	243181604	-	0.143088	147.552	33
GBM Org2	3	68434	60320546	CHL1-AS2,CHL1,CHL1,CHL1-AS1,LINC01266,CNTN6,CNTN4,CNTN4-AS2,CNTN4,CNTN4,CNTN4-AS1,CNTN4-AS1,IL5RA,TRNT1,CRBN,LOC100130207,LRRN1,SUMF1,ITPR1-AS1,ITPR1,BHLHE40-AS1,BHLHE40,ARL8B,EDEM1,GRM7-AS3,GRM7,LOC101927394,LMCD1-AS1,LMCD1,SSUH2,CAV3,RAD18,SRGAP3,THUMPD3,SETD5,LHFPL4,CPNE9,BRPF1,TADA3,CIDEC,IL17RC,EMC3,CIDECP,FANCD2,FANCD2OS,BRK1,IRAK2,SEC13,ATP2B2,SLC6A11,SLC6A1,HRH1,ATG7,VGLL4,TAMM41,SYN2,SYN…	0.00754857	95.7418	2719
GBM Org2	3	60321670	61039886	FHIT	-5.93884	0.132471	11
GBM Org2	3	61041010	90504354	FHIT,PTPRG,PTPRG,PTPRG-AS1,PTPRG-AS1,CADPS,SYNPR,SYNPR,SYNPR-AS1,SNTN,C3orf49,THOC7,ATXN7,PRICKLE2,ADAMTS9,ADAMTS9-AS2,MAGI1,MAGI1,MAGI1-IT1,MAGI1,MAGI1-IT1,MAGI1-AS1,SLC25A26,SLC25A26,LRIG1,LRIG1,SUCLG2,SUCLG2-AS1,FAM19A1,FAM19A4,TMF1,UBA3,ARL6IP5,FRMD4B,MITF,SAMMSON,FOXP1,FOXP1,FOXP1-AS1,EIF4E3,PROK2,LINC00877,RYBP,SHQ1,GXYLT2,PPP4R2,PDZRN3,LINC02005,CNTN3,FAM86DP,LINC02018,ROBO2,ROBO1,ROBO1,LO…	-0.0642274	87.334	1240
GBM Org2	3	93505354	197961280	PROS1,ARL13B,NSUN3,LINC00879,EPHA6,ARL6,CRYBG3,GABRR3,OR5K4,ST3GAL6-AS1,ST3GAL6,DCBLD2,COL8A1,CMSS1,CMSS1,FILIP1L,TBC1D23,TOMM70,LNP1,TMEM45A,ADGRG7,ABI3BP,IMPG2,SENP7,PCNP,CEP97,NXPE3,NFKBIZ,LINC02085,ZPLD1,ALCAM,CBLB,LINC00882,DUBR,LINC01990,BBX,LINC00635,LINC00636,CD47,LINC01215,IFT57,HHLA2,MYH15,CIP2A,DZIP3,TRAT1,GUCA1C,MORC1,DPPA4,LINC01205,NECTIN3-AS1,NECTIN3,CD96,ZBED2,CD96,PLCXD2,PLCXD2,P…	-0.0321219	83.1859	4326
GBM Org2	4	49770	2376040	ZNF595,ZNF718,ZNF876P,ZNF732,ZNF141,ABCA11P,PIGG,LOC105374338,SLC49A3,PCGF3,CPLX1,GAK,SLC26A1,IDUA,RNF212,CTBP1,MAEA,UVSSA,FAM53A,TMEM129,TACC3,LETM1,NSD2,NELFA,POLN,MXD4,ZFYVE28	-0.0548056	125.297	128
GBM Org2	4	2376540	5314873	ZFYVE28,CFAP99,RNF4,FAM193A,ADD1,NOP14,GRK4,HTT,RGS12,DOK7,LRPAP1,LINC00955,OTOP1,ZBTB49,NSG1,STX18,STX18-AS1,LINC01396,MSX1,LOC101928306,STK32B	0.538472	122.805	134
GBM Org2	4	5315373	7437954	STK32B,LINC01587,EVC2,EVC,CRMP1,JAKMIP1,LINC02495,WFS1,PPP2R2C,KIAA0232,TBC1D14,TADA2B,SORCS2	-0.032099	77.1615	99
GBM Org2	4	7438454	7830042	SORCS2,AFAP1-AS1,AFAP1,AFAP1	-0.965792	43.5633	19
GBM Org2	4	7830542	9187982	AFAP1,ABLIM2,SH3TC1,HTRA3,ACOX3,TRMT44,GPR78	0.073236	95.7532	61
GBM Org2	4	9215826	9325735	USP17L18,USP17L11,USP17L20,USP17L15,USP17L18,USP17L11,USP17L22,USP17L11,USP17L20,USP17L21,USP17L12,USP17L22,USP17L20,USP17L5,USP17L24,USP17L25,USP17L26,USP17L27,USP17L28,USP17L29,USP17L30	1.80003	706.839	15
GBM Org2	4	9325816	9358953	USP17L5,USP17L24,USP17L25,USP17L26,USP17L27,USP17L28,USP17L29,USP17L30,USP17L24,USP17L5,USP17L25,USP17L26,USP17L27,USP17L28,USP17L29,USP17L30,USP17L9P	0.670804	261.391	14
GBM Org2	4	9359034	27646889	USP17L9P,USP17L24,USP17L5,USP17L25,USP17L26,USP17L27,USP17L28,USP17L29,USP17L30,USP17L6P,SLC2A9,WDR1,ZNF518B,CLNK,HS3ST1,RAB28,LINC01097,BOD1L1,LINC01182,LINC01085,LINC00504,CPEB2-AS1,LOC101929095,LOC101929095,C1QTNF7,CC2D2A,FBXL5,BST1,PROM1,TAPT1,LDB2,CLRN2,FAM184B,DCAF16,LCORL,SLIT2,PACRGL,KCNIP4,KCNIP4,KCNIP4,LOC105374516,ADGRA3,GBA3,PPARGC1A,DHX15,CCDC149,SEPSECS,PI4K2B,ZCCHC4,ANAPC4,LOC10192…	-0.013806	82.6881	764
GBM Org2	4	27655171	36555243	PCDH7,LINC02501,LINC02506,LOC101928622,LINC02484,ARAP2,LOC439933,DTHD1,LINC02505	-0.151471	60.9482	323
GBM Org2	4	36562533	49659617	LINC02505,NWD2,C4orf19,RELL1,TBC1D1,LINC02513,LINC01258,LINC02278,KLF3-AS1,KLF3-AS1,KLF3,TLR6,FAM114A1,TMEM156,KLHL5,WDR19,RFC1,KLB,UGDH,SMIM14,UBE2K,PDS5A,N4BP2,RHOH,RBM47,NSUN7,APBB2,LIMCH1,TMEM33,SLC30A9,BEND4,LOC105374428,ATP8A1,GRXCR1,LINC02383,KCTD8,YIPF7,GNPDA2,GABRA2,COX7B2,GABRA4,GABRB1,ATP10D,CORIN,NFXL1,LOC101927157,CNGA1,NIPAL1,TXK,TEC,FRYL,OCIAD1,OCIAD1,OCIAD1-AS1,OCIAD2,CWH43	-0.0055379	80.9204	527
GBM Org2	4	52684544	91426641	DANCR,ERVMER34-1,LINC01618,SCFD2,LNX1,LNX1,LNX1-AS1,LINC02283,KIT,CLOCK,PDCL2,NMU,EXOC1L,EXOC1,CEP135,KIAA1211,AASDH,PPAT,PAICS,THEGL,HOPX,REST,POLR2B,IGFBP7-AS1,ADGRL3,ADGRL3-AS1,TECRL,LINC02232,EPHA5,EPHA5-AS1,CENPC,STAP1,UBA6-AS1,TMPRSS11D,TMPRSS11F,LOC550113,FTLP10,TMPRSS11BNL,TMPRSS11E,UGT2B17,UGT2B15,UGT2B7,UGT2A2,UGT2A1,SULT1E1,CSN1S1,CSN1S2BP,ODAM,MUC7,RUFY3,MOB1B,DCK,SLC4A4,GC,NPFFR2,ADA…	-0.0313874	75.9721	1528
GBM Org2	4	91427767	92428907	CCSER1,GRID2	-3.23183	13.2539	21
GBM Org2	4	92430033	99258986	GRID2,PDLIM5,BMPR1B,UNC5C,LINC02267,STPG2-AS1,STPG2,RAP1GDS1,TSPAN5,METAP1,LOC100507053,LOC100507053,ADH4,LOC100507053,ADH6	-0.129043	64.0145	259
GBM Org2	4	99259486	99468126	LOC100507053,ADH7	-0.854571	53.3789	10
GBM Org2	4	99468626	112617087	C4orf17,TRMT10A,LOC285556,DAPP1,DNAJB14,LOC256880,EMCN,PPP3CA,BANK1,SLC39A8,LOC105377621,NFKB1,MANBA,UBE2D3,SLC9B1,BDH2,CENPE,LINC02428,TACR3,CXXC4,CXXC4-AS1,CXXC4-AS1,TET2,TET2-AS1,TET2-AS1,PPA2,ARHGEF38,GSTCD,GSTCD,LOC101929529,NPNT,TBCK,DKK2,PAPSS1,SGMS2,SGMS2,LOC101929595,HADH,LEF1,RPL34-AS1,RPL34,OSTC,COL25A1,ZCCHC23,SEC24B,MCUB,EGF,ELOVL6,ENPEP,PITX2,FAM241A,ALPK1,ZGRF1	-0.0581918	72.5992	519
GBM Org2	4	112617587	113123288	ZGRF1,ANK2	0.646753	107.581	17
GBM Org2	4	113123788	119149243	ANK2,CAMK2D,ARSJ,UGT8,NDST4,LINC01378,NDST3,LOC101929741,SEC24D,SYNPO2,MYOZ2	-0.114802	66.5768	221
GBM Org2	4	119149743	119461133	FABP2	0.996168	140.848	13
GBM Org2	4	119480233	146102467	LOC645513,PDE5A,MAD2L1,PRDM5,NDNF,TNIP3,TRPC3,KIAA1109,ADAD1,IL2,IL21,FGF2,FGF2,NUDT6,SPATA5,LINC01091,LINC02516,ANKRD50,FAT4,INTU,MFSD8,ABHD18,LARP1B,LOC100507487,JADE1,SCLT1,LINC02466,LINC02465,LINC02479,LINC01256,PCDH10,LINC02462,LINC02511,LINC02172,SLC7A11-AS1,SLC7A11,LINC00499,LOC105377448,NOCT,ELF2,NDUFC1,NAA15,MGST2,MAML3,MAML3,SCOC,SCOC,SCOC-AS1,MGAT4D,TBC1D9,RNF150,IL15,INPP4B,USP38,GAB1…	-0.121419	66.8104	1025
GBM Org2	4	146102967	146912409	LSM6,SLC10A7,TTC29	0.502329	104.594	33
GBM Org2	4	146912909	151246830	TTC29,EDNRA,PRMT9,ARHGAP10,NR3C2,LINC02355,DCLK2,LRBA,SH3D19	-0.034923	74.1513	176
GBM Org2	4	151247330	151809071	PRSS48,FAM160A1,GATB	-0.810446	34.2877	21
GBM Org2	4	151810197	190036832	FBXW7,TMEM154,ARFIP1,LOC729870,TRIM2,MND1,TMEM131L,DCHS2,FGA,LRAT,RBM46,GUCY1A1,ASIC5,CTSO,PDGFC,GLRB,GRIA2,FAM198B-AS1,TMEM144,RXFP1,ETFDH,FNIP2,C4orf45,RAPGEF2,LINC02233,FSTL5,FSTL5,LOC101928052,NAF1,MARCH1,SMIM31,APELA,TRIM61,KLHL2,CPE,LINC01179,TLL1,SPOCK3,ANXA10,DDX60L,PALLD,CBR4,SH3RF1,NEK1,CLCN3,LINC02275,AADAT,LINC01612,LINC02431,LINC02174,GALNTL6,GALNTL6,LOC101928314,GALNT7,SCRG1,HAND2-A…	-0.0569724	72.8352	1515
GBM Org2	4	190044360	190969132	DBET,DUX4	0.186069	179.942	68
GBM Org2	5	10500	46405141	PLEKHG4B,LRRC14B,CCDC127,SDHA,PDCD6,PDCD6,AHRR,AHRR,EXOC3,SLC9A3,SLC9A3-AS1,SLC9A3,LOC100996325,TPPP,ZDHHC11B,ZDHHC11,BRD9,TRIP13,LOC100506688,NKD2,SLC12A7,TERT,CLPTM1L,SLC6A3,LPCAT1,SDHAP3,LOC728613,IRX2,LINC01377,LINC01019,LINC01017,LINC01020,ADAMTS16,ICE1,LINC02145,MED10,UBE2QL1,NSUN2,SRD5A1,LINC02102,MIR4278,ADCY2,MTRR,LINC02226,LINC02199,SEMA5A,LINC02112,FAM173B,CCT5,MARCH6,ROPN1L,LINC02213,…	0.511469	120.115	2006
GBM Org2	5	49562322	61829887	EMB,PARP8,ISL1,LINC02118,ITGA1,ITGA2,MOCS2,FST,NDUFS4,LINC02105,ARL15,LINC01033,SNX18,LOC102467080,LOC102467081,CDC20B,MCIDAS,DHX29,MTREX,PLPP1,SLC38A9,DDX4,IL31RA,FLJ31104,ANKRD55,C5orf67,MAP3K1,MIER3,GPBP1,LOC101928505,LINC02108,RAB3C,PDE4D,PART1,DEPDC1B,ELOVL7,ERCC8,NDUFAF2,SMIM15-AS1,ZSWIM6,C5orf64	-1.02261	39.2976	509
GBM Org2	5	61830387	105324512	KIF2A,DIMT1,IPO11,IPO11,IPO11-LRRC70,RNF180,RGS7BP,SREK1IP1,CWC27,ADAMTS6,CENPK,TRIM23,TRAPPC13,SGTB,NLN,ERBIN,SREK1,MAST4,PIK3R1,LINC02198,SLC30A5,CCNB1,CENPH,MRPS36,CDK7,CCDC125,RAD17,MARVELD2,OCLN,GTF2H2C_2,GTF2H2B,GTF2H2C,GUSBP3,LOC653080,SMA4,LOC653080,SMN1,SMN2,SMA4,SMA4,GUSBP3,GUSBP3,GTF2H2B,GTF2H2,GUSBP3,SMA5,GUSBP3,SMA5,GUSBP9,NAIP,LOC653080,GUSBP9,LINC02197,BDP1,MCCC2,MAP1B,MRPS27,ZNF36…	-0.166482	67.3972	1785
GBM Org2	5	105325012	115356244	LINC01950,EFNA5,FBXL17,FER,LOC285638,PJA2,MAN2A1,TMEM232,CAMK4,STARD4-AS1,NREP,NREP,NREP-AS1,NREP-AS1,EPB41L4A,EPB41L4A,LOC101927023,EPB41L4A-AS2,APC,SRP19,DCP2,MCC,YTHDC2,KCNN2,KCNN2,LOC101927078,LOC101927078,TRIM36,PGGT1B,CCDC112	0.929847	164.566	417
GBM Org2	5	115356744	118075062	FEM1C,LOC102467217,ATG12,AP3S1,LVRN,COMMD10,SEMA6A,SEMA6A-AS1,SEMA6A,LINC00992,LINC02147	1.33728	223.593	111
GBM Org2	5	118075562	123619524	LINC02147,LINC02208,LINC02215,DTWD2,LOC105379143,DMXL1,TNFAIP8,HSD17B4,PRR16,ZNF474,SNCAIP,SNCAIP,MGC32805,LINC02201,SNX2,SNX24,PRDM6,CEP120,CSNK1G3	0.561107	107.997	213
GBM Org2	5	123620670	124253954	LINC01170	1.31324	196.448	27
GBM Org2	5	124255106	147170002	LINC01170,ZNF608,LOC101927421,LINC02240,LINC02039,GRAMD2B,ALDH7A1,PHAX,LMNB1-DT,MARCH3,MEGF10,PRRC1,CCDC192,LINC01184,SLC12A2,FBN2,SLC27A6,ISOC1,ADAMTS19-AS1,ADAMTS19,ADAMTS19,KIAA1024L,CHSY3,CDC42SE2,RAPGEF6,FNIP1,MEIKIN,ACSL6,PDLIM4,SLC22A4,MIR3936HG,C5orf56,RAD50,IL4,LOC105379176,KIF3A,SEPT8,AFF4,HSPA4,FSTL4,VDAC1,TCF7,SKP1,CDKL3,JADE2,SAR1B,SEC24A,DDX46,PCBD2,CATSPER3,C5orf66,H2AFY,SLC25A48,L…	0.520578	116.814	958
GBM Org2	5	147170502	149732935	STK32A-AS1,STK32A,DPYSL3,JAKMIP2-AS1,JAKMIP2,JAKMIP2,SPINK1,SPINK5,LOC102546294,FBXO38,HTR4,SH3TC2,ABLIM3,AFAP1L1,GRPEL2,GRPEL2-AS1,CARMN,MIR145,CSNK1A1,ARHGEF37	1.28318	194.09	108
GBM Org2	5	149733435	150032809	PPARGC1B,PDE6A,SLC26A2	2.3644	780.664	25
GBM Org2	5	150033309	151683761	HMGXB3,CSF1R,CAMK2A,TCOF1,NDST1,RBM22,DCTN4,IRGM,ZNF300P1,TNIP1,ANXA6,CCDC69,GM2A,SLC36A2,SLC36A1	0.679223	118.461	65
GBM Org2	5	151684261	152727122	SPARC,CLMAT3,ATOX1,GLRA1,LINC01933,LINC01470	1.23738	219.512	42
GBM Org2	5	152727622	159237431	LINC01470,GRIA1,FAM114A2,MFAP3,GALNT10,SAP30L-AS1,SAP30L,LARP1,CNOT8,GEMIN5,MRPL22,SGCD,TIMD4,ITK,CYFIP2,CYFIP2,LOC102724404,LOC102724404,ADAM19,LSM11,LINC02227,EBF1,RNF145,LINC01932	0.584533	128.239	263
GBM Org2	5	159237931	159525083	UBLCP1,LOC285626	1.20989	167.772	13
GBM Org2	5	159526219	160124532	LINC01847,ADRA1B,TTC1	1.71196	257.006	26
GBM Org2	5	160125660	170966678	FABP6,ATP10B,GABRB2,GABRA1,LINC01202,HMMR,HMMR,HMMR-AS1,LOC102546299,TENM2,WWC1,RARS,PANK3,SLIT3,SPDL1,DOCK2,DOCK2,FAM196B,LINC01187,C5orf58,LOC100128059,KCNIP1,KCNIP1,LOC105377716,GABRP,RANBP17	0.544594	119.221	431
GBM Org2	5	170967178	171469876	RANBP17,NPM1,FGF18	0.851307	306.183	52
GBM Org2	5	171470376	178885720	SMIM23,FBXW11,STK10,EFCAB9,UBTD2,SH3PXD2B,NEURL1B,ERGIC1,ATP6V0E1,CREBRF,STC2,LOC285593,BOD1,LINC01484,CPEB4,NSG2,LINC01411,LINC01951,SFXN1,CPLX2,FAM153B,SIMC1,FAF2,CDHR2,SNCB,EIF4E1B,TSPAN17,UNC5A,HK3,UIMC1,ZNF346,NSD1,GRK6,PDLIM7,LOC202181,FAM153A,LOC728554,LOC100128340,FAM153C,NHP2,HNRNPAB,PHYKPL,COL23A1,CLK4,ZNF354A,AACSP1	0.545718	122.01	330
GBM Org2	5	178886220	179715279	ADAMTS2,RUFY1,HNRNPH1	1.31483	168.995	32
GBM Org2	5	179716427	180722398	MAML1,MGAT4B,MRNIP,TBC1D9B,RNF130,RASGEF1C,GFPT2,CNOT6,FLT4,LINC02222	0.501155	169.956	61
GBM Org2	5	180724118	180904760	MGAT1,ZFP62	-0.447156	69.082	23
GBM Org2	6	60500	3072070	LINC00266-3,LOC285766,DUSP22,EXOC2,EXOC2,HUS1B,LOC101927691,LINC01622,FOXF2,FOXC1,GMDS,GMDS-AS1,MYLK4,SERPINB1,SERPINB6,RIPK1	-1.14513	49.3211	141
GBM Org2	6	3072570	12249512	BPHL,LINC02525,SLC22A23,PXDC1,PRPF4B,C6orf201,LOC102724096,CDYL,LYRM4-AS1,LYRM4-AS1,LYRM4,FARS2,F13A1,LY86-AS1,LY86-AS1,LY86,LY86,RREB1,SSR1,CAGE1,RIOK1,SNRNP48,BMP6,BLOC1S5-TXNDC5,TXNDC5,BLOC1S5-TXNDC5,EEF1E1-BLOC1S5,EEF1E1,LOC100506207,GCNT2,MAK,GCM2,SYCP2L,ELOVL2,ELOVL2-AS1,NEDD9,HIVEP1	-0.184896	68.0451	377
GBM Org2	6	12250012	13170500	PHACTR1	0.814856	126.541	38
GBM Org2	6	13171000	18018299	PHACTR1,TBC1D7-LOC100130357,TBC1D7,GFOD1,NOL7,MCUR1,CD83,JARID2,DTNBP1,GMPR,ATXN1,STMND1,CAP2,NUP153,LOC105374952,KIF13A	-0.129627	71.3531	202
GBM Org2	6	18018799	20415125	TPMT,DEK,RNF144B,MIR548A1HG,LOC101928519,LOC100506885,MBOAT1,E2F3	0.513742	115.704	104
GBM Org2	6	20415625	26083201	E2F3,CDKAL1,LINC00581,CASC15,LOC105374972,NRSN1,DCDC2,GPLD1,ALDH5A1,KIAA0319,ACOT13,GMNN,RIPOR2,CARMIL1,SCGN,SLC17A3,TRIM38	0.16371	83.4932	227
GBM Org2	6	26083701	26520395	HIST1H2BC,BTN2A1	-0.155152	82.8932	18
GBM Org2	6	26520895	28948622	ZNF322,GUSBP2,LINC00240,ZNF204P,ZNF184,LINC01012,ZSCAN12P1,ZSCAN16-AS1,ZSCAN12,GPX5,LINC00533	-1.05394	39.9357	103
GBM Org2	6	28949794	31243492	LOC100129636,LOC101929006,GABBR1,MOG,HLA-F-AS1,HLA-A,ZNRD1ASP,TRIM26,HCG17,HCG17,HCG18,PRR3,PPP1R10,NRM,HCG20,LINC00243,DDR1,MUC22,HCG22,PSORS1C1,TCF19,PSORS1C3	-0.078576	73.763	95
GBM Org2	6	31243992	41486400	HLA-B,MICA,MICB-DT,DDX39B,ATP6V1G2-DDX39B,LOC100287329,PRRC2A,LY6G6F,LY6G6F-LY6G6D,SAPCD1-AS1,LSM2,EHMT2,C2,C2,C2-AS1,CFB,NELFE,NELFE,SKIV2L,SKIV2L,STK19,C4A,C4B_2,LOC110384692,C4B,CYP21A1P,CYP21A1P,TNXA,TNXB,C4B_2,C4B,TNXB,ATF6B,AGER,GPSM3,NOTCH4,LOC101929163,LOC101929163,C6orf10,LOC101929163,BTNL2,HLA-DRA,HLA-DRB5,HLA-DRB1,TAP2,PSMB9,HLA-DMB,COL11A2,VPS52,TAPBP,KIFC1,PHF1,SYNGAP1,ITPR3,IP6K3,GR…	0.497423	123.804	462
GBM Org2	6	41486900	42771922	LINC01276,FOXP4,TFEB,PGC,USP49,MED20,CCND3,C6orf132,GUCA1B,TRERF1,UBR2	0.69537	129.224	56
GBM Org2	6	42772422	44735683	BICRAL,CNPY3,CNPY3-GNMT,PEX6,CUL7,PTK7,CUL9,SLC22A7,TJAP1,POLR1C,XPO5,XPO5,RSPH9,LINC01512,LOC101929705,TMEM63B,SLC29A1,SPATS1,CDC5L	0.913136	138.603	87
GBM Org2	6	44736183	45298554	SUPT3H	0.046503	81.6423	23
GBM Org2	6	45313597	45421835	SUPT3H,SUPT3H,RUNX2,RUNX2	-0.810977	122.06	18
GBM Org2	6	45427761	48712810	RUNX2,CLIC5,RCAN2,RCAN2,LOC101926915,LOC101926898,CYP39A1,SLC25A27,TDRD6,PLA2G7,MEP1A,ADGRF5,ADGRF5,LOC101926962,ADGRF1,TNFRSF21,CD2AP,ADGRF4,OPN5,PTCHD4	-0.0036848	112.054	156
GBM Org2	6	48713310	49141192	-	-0.688795	50.0664	18
GBM Org2	6	49141692	51174909	CENPQ,GLYATL3,LOC101927048,TFAP2D,TFAP2B	1.23022	169.255	76
GBM Org2	6	51175409	53360205	PKHD1,IL17F,PAQR8,EFHC1,TRAM2,TMEM14A,GSTA7P,GSTA5,GSTA4,ELOVL5	1.57327	254.334	91
GBM Org2	6	53360705	54509939	GCLC,LRRC1,LOC101927189,MLIP,TINAG	1.27542	194.222	48
GBM Org2	6	54510439	56509302	FAM83B,HCRTR2,GFRAL,HMGCLL1,BMP5,COL21A1,DST	0.922436	174.897	80
GBM Org2	6	56511962	58145416	DST,BEND6,KIAA1586,ZNF451,ZNF451,LOC101927211,PRIM2,LINC00680-GUSBP4	0.419697	140.963	90
GBM Org2	6	58145446	58659199	-	1.23053	191.552	36
GBM Org2	6	61880666	74540659	KHDRBS2,LGSN,PHF3,EYS,ADGRB3,LMBRD1,COL19A1,COL9A1,FAM135A,SDHAF4,SMAP1,B3GAT2,OGFRL1,MIR30C2,LINC01626,RIMS1,KCNQ5,KHDC1,OOEP,MTO1,SLC17A5,CD109,LOC101928516	-0.0318691	71.1556	499
GBM Org2	6	74541159	94278424	LOC101928516,COL12A1,FILIP1,SENP6,MYO6,IMPG1,LINC02540,MEI4,IRAK1BP1,PHIP,HMGN3,LCA5,ELOVL4,BCKDHB,LINC02542,IBTK,UBE3D,DOPEY1,ME1,SNAP91,CYB5R4,MRAP2,CEP162,LINC01611,TBX18-AS1,TBX18,SNX14,SYNCRIP,HTR1E,CGA,ZNF292,GJB7,C6orf163,CFAP206,SLC35A1,RARS2,ORC3,LOC101928911,RNGTT,PM20D2,GABRR1,GABRR2,RRAGD,ANKRD6,LOC101929057,MDN1,MDN1,CASP8AP2,BACH2,MAP3K7,CASC6,EPHA7,TSG1	0.240268	90.391	766
GBM Org2	6	94278924	94757110	-	-0.715501	40.6885	15
GBM Org2	6	94844156	101362913	FUT9,UFL1,FHL5,KLHL32,MMS22L,LOC101927314,FBXL4,FAXC,COQ3,LOC101927365,USP45,PRDM13,M2,M2-AS1,SIM1,ASCC3	-0.0111603	79.0957	260
GBM Org2	6	101363413	102477081	GRIK2	0.386841	201.586	145
GBM Org2	6	102482764	135902659	HACE1,LIN28B,BVES,PREP,PRDM1,ATG5,CRYBG1,RTN4IP1,LINC02532,PDSS2,SOBP,SCML4,SEC63,OSTM1,SNX3,AFG1L,FOXO3,LINC00222,ARMC2,ARMC2-AS1,SESN1,CEP57L1,CCDC162P,CCDC162P,C6orf183,CD164,PPIL6,MICAL1,AK9,FIG4,WASF1,METTL24,SLC22A16,CDK19,AMD1,RPF2,SLC16A10,REV3L,TRAF3IP2-AS1,FYN,TUBE1,LAMA4,FLJ34503,HDAC2-AS2,FRK,NT5DC1,TSPYL4,DSE,TRAPPC3L,CALHM4,RWDD1,RSPH4A,KPNA5,FAM162B,GPRC6A,RFX6,ROS1,DCBLD1,GOPC,LOC…	-0.0215638	81.9756	1366
GBM Org2	6	135903159	162058669	PDE7B,PDE7B,LOC644135,MTFR2,MAP7,MAP3K5,MAP3K5,LOC101928461,PEX7,IL22RA2,IFNGR1,OLIG3,LOC102723649,LOC100130476,PERP,ARFGEF3,HEBP2,NHSL1,ECT2L,REPS1,HECA,TXLNB,FILNC1,LOC100507477,NMBR,ADGRG6,LOC153910,HIVEP2,AIG1,PEX3,PHACTR2-AS1,PHACTR2,ZC2HC1B,PLAGL1,STX11,UTRN,EPM2A,LOC100507557,LOC100507557,FBXO30,SHPRH,GRM1,ADGB,STXBP5-AS1,STXBP5-AS1,LUADT1,STXBP5,SASH1,UST,UST,UST-AS1,UST,LOC105378047,TAB2…	0.484982	119.348	1105
GBM Org2	6	162059169	162565132	PRKN	-0.868502	48.6906	18
GBM Org2	6	162565632	170923721	PRKN,PACRG,PACRG,PACRG-AS1,QKI,PDE10A,LINC00473,PRR18,SFT2D1,RPS6KA2,RNASET2,FGFR1OP,TTLL2,AFDN,KIF25,SMOC2,WDR27,ERMARD,LOC285804,FAM120B,TBP	0.492782	133.249	362
GBM Org2	6	170924221	171048178	-	-0.192105	116.567	12
GBM Org2	7	14646	2334075	LOC100507642,FAM20C,PRKAR1B,DNAAF5,SUN1,GET4,ADAP1,C7orf50,TMEM184A,MAD1L1,SNX8	0.559273	131.064	115
GBM Org2	7	2334575	2836105	CHST12,IQCE,TTYH3,AMZ1,AMZ1,GNA12,GNA12	1.25273	145.176	23
GBM Org2	7	2836605	24648902	CARD11,LOC100129603,SDK1,FOXK1,AP5Z1,RADIL,MMD2,RBAK,RBAK-RBAKDN,ZNF890P,WIPI2,SLC29A4,TNRC18,FBXL18,LOC221946,RNF216,ZNF815P,RSPH10B,RSPH10B2,USP42,CYTH3,RAC1,DAGLB,KDELR2,GRID2IP,PMS2CL,LOC100131257,COL28A1,MIOS,RPA3,UMAD1,UMAD1,GLCCI1,ICA1,LOC100505938,NXPH1,MGC4859,MGC4859,LOC100131472,PHF14,THSD7A,TMEM106B,VWDE,SCIN,ETV1,DGKB,AGMO,MEOX2,ISPD,LRRC72,ANKMY2,BZW2,TSPAN13,AHR,KCCAT333,LOC1019276…	0.494169	107.815	873
GBM Org2	7	24649402	26092104	MPP6,GSDME,OSBPL3,C7orf31	0.795382	152.748	59
GBM Org2	7	26092604	32961741	NFE2L3,HNRNPA2B1,SNX10,LOC441204,SKAP2,HOXA11,HOTTIP,EVX1-AS,HIBADH,TAX1BP1,JAZF1,JAZF1-AS1,CREB5,CPVL,CHN2,LOC102724484,CHN2,WIPF3,SCRN1,FKBP14,PLEKHA8,LOC105375218,ZNRF2,GGCT,LOC401320,GARS,CRHR2,INMT-MINDY4,INMT-MINDY4,MINDY4,ADCYAP1R1,CCDC129,PDE1C,LSM5,AVL9,DPY19L1P1,RP9P,FKBP9	-0.122452	74.7337	306
GBM Org2	7	32962241	33614855	FKBP9,NT5C3A,BBS9	-0.948183	35.9685	24
GBM Org2	7	33615355	40284214	BMPER,NPSR1-AS1,NPSR1-AS1,NPSR1,NPSR1,NPSR1-AS1,NPSR1,DPY19L1,DPY19L2P1,TBX20,LOC401324,SEPT7-AS1,SEPT7,EEPD1,KIAA0895,ANLN,AOAH,ELMO1,ELMO1,ELMO1-AS1,GPR141,NME8,EPDR1,STARD3NL,AMPH,VPS41,POU6F2,POU6F2-AS2,POU6F2,YAE1D1,LINC00265,CDK13,SUGCT	-0.0624653	78.1167	279
GBM Org2	7	40284714	40538220	SUGCT	-3.42779	0.0315339	5
GBM Org2	7	40538720	49638826	SUGCT,LINC01449,INHBA,INHBA-AS1,INHBA-AS1,GLI3,LINC01448,HECW1,HECW1-IT1,HECW1,COA1,BLVRA,URGCP,UBE2D4,POLR2J4,RASA4CP,LINC00957,DBNL,GCK,YKT6,CAMK2B,NUDCD3,NPC1L1,OGDH,ZMIZ2,H2AFV,CCM2,NACAD,TBRG4,ADCY1,SEPT7P2,IGFBP3,TNS3,PKD1L1,C7orf57,ABCA13	-0.031864	106.705	469
GBM Org2	7	49639326	58053831	VWC2,ZPBP,SPATA48,IKZF1,DDC,GRB10,COBL,LINC01446,LOC100996654,EGFR,LANCL2,VOPP1,SEPT14,ZNF713,PSPH,PHKG1,LOC650226,LOC100130849,ZNF479,ZNF716	-0.980681	53.5738	415
GBM Org2	7	61063720	62619599	-	-0.0193185	142.624	25
GBM Org2	7	62620722	62915465	-	-6.01784	0.282998	10
GBM Org2	7	62947846	63297303	-	-2.42203	13.6658	18
GBM Org2	7	63425822	64534458	ZNF722P,ZNF727,ZNF736,ZNF680	-5.83694	1.23734	25
GBM Org2	7	64534958	64806705	LOC100128885,ZNF107	-1.07573	101.25	10
GBM Org2	7	64807849	68982705	ZNF273,CCT6P3,INTS4P1,LOC441242,INTS4P2,LOC441242,VKORC1L1,ASL,CRCP,TPST1,LINC00174,GS1-124K5.11,RABGEF1,GTF2IP23,TMEM248,TYW1,PMS2P4,LINC01372	1.67363	262.802	186
GBM Org2	7	68983205	69497833	-	1.07293	288.355	53
GBM Org2	7	69507653	69689841	LOC100507468,AUTS2	-5.86528	7.00984	8
GBM Org2	7	69708641	70934884	AUTS2	1.39698	314.194	85
GBM Org2	7	70935384	76882443	GALNT17,CALN1,TYW1B,POM121,LOC541473,LOC100101148,SPDYE10P,GTF2IP4,GTF2IP1,NSUN5,TRIM50,BAZ1B,BCL7B,ELN,LIMK1,EIF4H,CLIP2,GTF2IRD1,GTF2I,LOC101926943,NCF1,GTF2IRD2,PMS2P5,CASTOR2,RCC1L,GTF2IRD2B,NCF1C,SPDYE10P,SPDYE8P,LOC100101148,LOC541473,POM121C,HIP1,CCL26,RHBDD2,POR,STYXL1,SRRM3,SSC4D,DTX2	-0.133189	75.9717	326
GBM Org2	7	76882943	77541721	DTX2P1-UPK3BP1-PMS2P11,FAM185BP,CCDC146,GSAP,PTPN12	0.534126	86.5683	27
GBM Org2	7	77542221	78704466	PTPN12,RSBN1L,PHTF2,MAGI2	-1.14684	38.7239	38
GBM Org2	7	78704966	80423529	MAGI2,GNAI1	0.465206	90.2554	63
GBM Org2	7	80424029	83733783	GNAT3,CD36,SEMA3C,LOC105369146,LOC100128317,CACNA2D1,PCLO,SEMA3E	-0.0649412	71.0233	134
GBM Org2	7	83734283	84386123	SEMA3A	1.95354	331.033	27
GBM Org2	7	84386623	145809300	SEMA3D,LINC00972,GRM3,KIAA1324L,DMTF1,TP53TG1,CROT,ABCB4,ABCB1,ABCB1,RUNDC3B,RUNDC3B,ADAM22,ZNF804B,STEAP2-AS1,CFAP69,GTPBP10,CLDN12,CDK14,AKAP9,CYP51A1-AS1,ANKIB1,GATAD1,PEX1,CDK6,LOC101927497,HEPACAM2,VPS50,CALCR,COL1A2-AS1,COL1A2,CASD1,SGCE,PEG10,PPP1R9A,PON1,ASB4,PDK4,DYNC1I1,SLC25A13,SEM1,DLX6-AS1,SDHAF3,ASNS,CZ1P-ASNS,CZ1P-ASNS,OCM2,LMTK2,TECPR1,BAIAP2L1,NPTX2,TRRAP,SMURF1,MYH16,ARPC1A,ARPC…	0.0182616	100.195	2914
GBM Org2	7	145809800	148117335	CNTNAP2,CNTNAP2,LOC101928700,CNTNAP2,LOC105375556	0.373213	234.998	528
GBM Org2	7	148117835	158137481	CNTNAP2,CUL1,EZH2,ZNF425,ZNF398,ZNF767P,SSPO,ATP6V0E2,ACTR3C,RARRES2,ZNF775,LINC00996,AOC1,ATG9B,ABCB8,FASTK,AGAP3,GBX1,ABCF2,NUB1,WDR86,CRYGN,RHEB,PRKAG2,GALNT11,KMT2C,ACTR3B,LINC01287,DPP6,PAXIP1,HTR5A,EN2,CNPY1,RBM33,SHH,LINC01006,RNF32,RNF32,LMBR1,LMBR1,NOM1,UBE3C,DNAJB6,LOC101927914,PTPRN2,PTPRN2,LOC100506585	0.0172552	92.6727	467
GBM Org2	7	158137981	159118513	PTPRN2,NCAPG2,ESYT2,WDR60,LINC00689,VIPR2	0.96277	244.729	63
GBM Org2	8	12630	1705495	ZNF596,FBXO25,TDRP,ERICH1,DLGAP2,DLGAP2,DLGAP2-AS1	-0.000350941	138.928	166
GBM Org2	8	1705995	7076781	DLGAP2,CLN8,ARHGEF10,KBTBD11,MYOM2,LOC101927815,CSMD1,MCPH1,MCPH1,ANGPT2,MCPH1,MCPH1-AS1,MCPH1-AS1,AGPAT5,XKR5,DEFA5	-0.231553	77.1724	226
GBM Org2	8	7077902	8083039	FAM66B,SPAG11B,DEFB104A,DEFB104B,PRR23D1,PRR23D2,SPAG11A,DEFB103B,DEFB103A,ZNF705B	-1.1504	87.5549	93
GBM Org2	8	8084161	30777836	FAM85B,PRAG1,CLDN23,MFHAS1,ERI1,PPP1R3B,TNKS,MSRA,C8orf74,LOC102723313,PINX1,LOC101929229,XKR6,MTMR9,TDH,FAM167A-AS1,FAM167A,FAM167A,BLK,GATA4,NEIL2,FDFT1,CTSB,DEFB134,DEFB130B,DEFB130A,FAM85A,FAM86B2,LOC100506990,LOC729732,LOC340357,LINC00681,TRMT9B,DLC1,SGCZ,TUSC3,FGF20,MICU3,ZDHHC2,VPS37A,MTMR7,SLC7A2,PDGFRL,MTUS1,FGL1,PCM1,ASAH1,NAT1,NAT2,PSD3,LOC100128993,SH2D4A,CSGALNACT1,SLC18A1,LINC02153,…	-0.226826	78.8245	1006
GBM Org2	8	30778336	40118519	TEX15,PURG,WRN,NRG1,NRG1,NRG1-IT1,FUT10,RNF122,LINC01288,UNC5D,KCNU1,LINC01605,LOC101929622,ADGRA2,RAB11FIP1,EIF4EBP1,ASH2L,LSM1,DDHD2,NSD3,LETM2,FGFR1,TACC1,PLEKHA2,ADAM9,ADAM32,ADAM18,ADAM2,IDO2	-0.0788377	80.7613	389
GBM Org2	8	40119659	41751885	ZMAT4,SFRP1,GOLGA7,LOC102723729,GPAT4,ANK1	1.51861	213.1	70
GBM Org2	8	41925551	43756290	KAT6A,LOC105379393,AP3M2,IKBKB,DKK4,SLC20A2,NA6,RNF170,HOOK3,POMK,HGSNAT,POTEA	1.00165	192.257	87
GBM Org2	8	46930193	61636998	SPIDR,PRKDC,MCM4,UBE2V2,LOC101929268,EFCAB1,PPDPFL,SNTG1,PXDNL,PCMTD1,ST18,RB1CC1,OPRK1,LYPLA1,MRPL15,XKR4,TMEM68,LYN,PLAG1,SDR16C5,PENK,LOC101929415,LOC101929415,LINC00968,LOC101929488,LINC01602,FAM110B,UBXN2B,SDCBP,NSMAF,TOX,CA8,RAB2A,CHD7,CLVS1,ASPH	-0.00381745	85.6771	618
GBM Org2	8	61641734	61779912	ASPH	0.431258	280.846	31
GBM Org2	8	61780412	72114864	NKAIN3,TTPA,LINC01289,LOC102724623,CYP7B1,LINC00251,MTFR1,PDE7A,DNAJC5B,TRIM55,ADHFE1,MYBL1,VCPIP1,C8orf44-SGK3,C8orf44-SGK3,SGK3,COPS5,CSPP1,ARFGEF1,LOC102724708,LOC102724708,CPA6,CPA6,PREX2,C8orf34,LINC01592,SULF1,SLCO5A1,NCOA2,TRAM1,LACTB2-AS1,LACTB2,XKR9,EYA1,MSC-AS1,TRPA1	1.0157e-06	79.9317	403
GBM Org2	8	72124157	72265755	LOC392232	0.379592	240.921	36
GBM Org2	8	72269922	106331271	KCNB2,SBSPON,RDH10,RDH10-AS1,RDH10-AS1,STAU2-AS1,STAU2,STAU2,UBE2W,ELOC,JPH1,GDAP1,MIR2052HG,PI15,CASC9,HNF4G,ZFHX4-AS1,ZFHX4,PEX2,PKIA,PKIA,PKIA-AS1,ZC2HC1A,IL7,STMN2,LINC01607,LOC101927040,LOC101927040,MRPS28,TPD52,ZBTB10,ZNF704,PAG1,IMPA1P1,IMPA1,ZFAND1,SNX16,LOC101927141,RALYL,LRRCC1,E2F5,CA13,CA1,REXO1L2P,PSKH2,ATP6V0D2,WWP1,CPNE3,CNBD1,MMP16,LOC101929709,NBN,DECR1,LINC00534,NECAB1,PIP4P2,OT…	-0.0592289	75.9118	1408
GBM Org2	8	106336242	106824375	OXR1,ABRA	0.285598	215.977	96
GBM Org2	8	106824875	112151674	ANGPT1,RSPO2,EIF3E,EMC2,TMEM74,TRHR,NUDCD1,PKHD1L1,EBAG9,SYBU,LINC01608,LINC02237	-0.0828435	71.1973	215
GBM Org2	8	112152174	116429713	CSMD3,TRPS1,LINC00536	1.18397	168.554	160
GBM Org2	8	116434270	119101235	EIF3H,EIF3H,LOC105375713,SLC30A8,MED30,EXT1,SAMD12,SAMD12-AS1,TNFRSF11B,COLEC10,COLEC10,LOC101927513	1.42226	406.338	211
GBM Org2	8	119103146	131109524	COLEC10,MAL2,MAL2-AS1,ENPP2,TAF2,DEPTOR,COL14A1,MTBP,SNTB1,SNTB1,LOC101927543,HAS2-AS1,SMILR,ZHX2,DERL1,TBC1D31,FAM83A,ZHX1-C8orf76,ZHX1-C8orf76,ZHX1,ATAD2,WDYHV1,FBXO32,FAM91A1,FER1L6,FER1L6,FER1L6-AS1,FER1L6,FER1L6-AS2,FER1L6-AS2,LOC101927588,TMEM65,TATDN1,MTSS1,WASHC5,NSMCE2,PCAT1,CASC21,CASC21,CASC8,CASC8,CASC11,PVT1,LINC00824,LINC00976,LINC00977,CCDC26,CCDC26,MIR3686,FAM49B,ASAP1,ADCY8	1.23888	195.376	502
GBM Org2	8	131110024	141338824	EFR3A,HHLA1,KCNQ3,LRRC6,TMEM71,PHF20L1,TG,TG,SLA,NDRG1,ST3GAL1,LOC101927822,ZFAT,LOC101927845,LINC01591,KHDRBS3,LINC02055,LOC401478,FAM135B,COL22A1,KCNK9,TRAPPC9,AGO2,PTK2,DENND3,SLC45A4	0.592304	141.256	449
GBM Org2	8	141339324	142213827	GPR20,MROH5	1.33652	193.929	40
GBM Org2	8	142214327	146303522	TSNARE1,ADGRB1,JRK,LOC100288181,LY6E-DT,CDC42P3,ZFP41,TOP1MT,ZC3H3,MROH6,PYCR3,ZNF623,LOC101928160,SCRIB,PUF60,PLEC,HGH1,MROH1,BOP1,ADCK5,PPP1R16A,LRRC24,C8orf82,ARHGAP39,ZNF251,LOC100130027,ZNF252P	0.0321641	86.6669	199
GBM Org2	9	11849	377015	WASHC1,PGM5P3-AS1,CBWD1,C9orf66,DOCK8,DOCK8	-1.06865	93.843	62
GBM Org2	9	377515	6665263	DOCK8,KANK1,DMRT1,DMRT3,DMRT2,SMARCA2,VLDLR-AS1,KCNV2,LINC01231,RFX3,GLIS3,SLC1A1,SPATA6L,CDC37L1-AS1,AK3,JAK2,INSL6,INSL4,PLGRKT,CD274,PDCD1LG2,RIC1,ERMP1,KIAA2026,IL33,UHRF2,GLDC	0.00623333	98.103	278
GBM Org2	9	6665763	7057677	KDM4C	-1.01359	40.3489	17
GBM Org2	9	7058177	9246174	KDM4C,PTPRD	-0.0954347	80.9079	83
GBM Org2	9	9246674	9662347	PTPRD	-1.13982	34.0863	14
GBM Org2	9	9663471	28139661	PTPRD,LURAP1L-AS1,LURAP1L-AS1,LURAP1L,LURAP1L,MPDZ,LINC01235,LINC00583,NFIB,ZDHHC21,FREM1,LOC389705,TTC39B,CCDC171,C9orf92,BNC2,CNTLN,SH3GL2,ADAMTSL1,SAXO1,HAUS6,DENND4C,ACER2,SLC24A2,MLLT3,FOCAD,HACD4,MIR31HG,MTAP,CDKN2B-AS1,LINC01239,LOC101929563,ELAVL2,LINC01241,LOC100506422,PLAA,IFT74,TEK,LINC00032,MOB3B,LINGO2	-0.0672902	70.9832	727
GBM Org2	9	28140161	28377659	LINGO2	-1.29408	39.0199	11
GBM Org2	9	28378801	29268363	LINGO2	-4.3949	6.47398	24
GBM Org2	9	29268863	47317179	LINC01243,ACO1,TMEM215,APTX,DNAJA1,SMU1,B4GALT1,SPINK4,NFX1,NOL6,ANKRD18B,PTENP1,PRSS3,UBE2R2,UBAP2,DCAF12,KIF24,NUDT2,C9orf24,FAM219A,DNAI1,CNTFR,CNTFR-AS1,DCTN3,CCL19,FAM205A,FAM205BP,PHF24,DNAJB5,C9orf131,VCP,UNC13B,ATP8B5P,RUSC2,TLN1,GBA2,MSMP,TMEM8B,RECK,CLTA,RNF38,MELK,PAX5,ZCCHC7,ZBTB5,FBXO10,FRMPD1,EXOSC3,DCAF10,SLC25A51,SHB,ALDH1B1,IGFBPL1,ANKRD18A,FAM201A,CNTNAP3B,SPATA31A6	-0.0302043	74.6889	648
GBM Org2	9	65468179	127457916	LOC101929583,LOC101928195,LOC286297,ZNF658,CNTNAP3P2,ANKRD20A1,ANKRD20A3,CBWD3,PGM5,PIP5K1B,FXN,TJP2,FAM189A2,APBA1,PTAR1,C9orf135,MAMDC2,MAMDC2,SMC5-AS1,SMC5,TRPM3,TMEM2,ABHD17B,C9orf85,GDA,LINC01504,TMC1,ALDH1A1,ANXA1,RORB-AS1,RORB,TRPM6,C9orf41-AS1,CARNMT1,NMRK1,PCSK5,GCNT1,PRUNE2,VPS13A,GNA14,GNA14,GNA14-AS1,GNAQ,CEP78,PSAT1,LOC101927450,TLE4,LINC01507,TLE1,LOC101927502,SPATA31D4,RASEF,FRMD3,…	-0.0370835	81.674	2616
GBM Org2	9	127458416	140569366	LRSAM1,FAM129B,STXBP1,SH2D3C,CDK9,ENG,FAM102A,DNM1,TRUB2,MIR1268A,MIR1268A,ODF2,MIR1268A,GLE1,MIR1268A,SPTAN1,MIR1268A,WDR34,SET,TBC1D13,KYAT1,PHYHD1,NUP188,SH3GLB2,MIGA2,CRAT,PTPA,LINC00963,PRRX2,TOR1A,USP20,FNBP1,GPR107,NCS1,HMCN2,ASS1,FUBP3,PRDM12,ABL1,FIBCD1,LAMC3,NUP214,PRRC2B,UCK1,RAPGEF1,MED27,NTNG2,SETX,TTF1,CFAP77,BARHL1,DDX31,AK8,TSC1,GFI1B,GTF3C5,CEL,STKLD1,ADAMTS13,SLC2A6,ADAMTSL2,SAR…	-0.229266	65.6864	568
GBM Org2	9	140578320	141148320	-	0.0316558	136.824	68
GBM Org2	10	61500	229767	ZMYND11	-0.815308	49.8777	13
GBM Org2	10	235526	15914096	ZMYND11,DIP2C,LARP4B,GTPBP4,WDR37,ADARB2,ADARB2,ADARB2-AS1,LOC105376351,PFKP,PITRM1,LOC105376360,LOC101927964,AKR1C2,AKR1C3,AKR1C4,NET1,CALML3-AS1,ASB13,FAM208B,GDI2,ANKRD16,FBXO18,IL15RA,IL2RA,RBM17,PFKFB3,PRKCQ,LINC00707,SFMBT2,ITIH5,KIN,TAF3,LOC105376398,LOC101928322,CELF2,CELF2-AS1,USP6NL,PROSER2,PROSER2-AS1,UPF2,DHTKD1,NUDT5,CDC123,CAMK1D,CCDC3,OPTN,MCM10,UCMA,BEND7,PRPF18,FRMD4A,FAM107B,CDN…	-0.106933	78.3784	677
GBM Org2	10	15914596	20699886	PTER,RSU1,CUBN,TRDMT1,VIM,ST8SIA6,ST8SIA6-AS1,ST8SIA6,HACD1,STAM,TMEM236,MRC1,SLC39A12,CACNB2,NSUN6,MALRD1,PLXDC2	0.449415	105.457	200
GBM Org2	10	20701016	21071275	NEBL	0.664531	108.701	17
GBM Org2	10	21073469	21461382	NEBL,NEBL,C10orf113	1.22711	430.239	92
GBM Org2	10	21461382	24565581	MLLT10,DNAJC1,SPAG6,PIP4K2A,ARMC3,C10orf67,KIAA1217	0.928824	166.953	128
GBM Org2	10	24566081	27200987	ARHGAP21,PRTFDC1,ENKUR,LINC01516,GPR158-AS1,GPR158,LINC00836,MYO3A,GAD2,APBB1IP,FAM238B,PDSS1,ABI1,ANKRD26,MASTL,ACBD5	0.409666	95.4274	117
GBM Org2	10	27201487	33875402	ARMC4P1,RAB18,MKX-AS1,ARMC4,MPP7,LOC105376468,WAC,LINC01517,SVIL-AS1,SVIL,SVIL,JCAD,LOC101929279,MTPAP,MAP3K8,SVILP1,ZNF438,LOC101929352,ZEB1,ARHGAP12,KIF5B,EPC1,CCDC7,ITGB1,NRP1,LINC00838	0.681799	124.383	268
GBM Org2	10	33875902	39154435	PARD3,CUL2,CREM,CCNY,PCAT5,ANKRD30A,LINC00993,ZNF248,ZNF25,ZNF33A,ZNF37A,HSD17B7P2,LINC00999	0.995702	171.566	234
GBM Org2	10	42471777	81640130	CCNYL2,ZNF37BP,ZNF33B,BMS1,RET,CSGALNACT2,RASGEF1A,ZNF487,ZNF239,ZNF485,ZNF32-AS3,LINC00840,LINC00841,CXCL12,TMEM72-AS1,TMEM72-AS1,TMEM72,RSU1P2,ALOX5,MARCH8,ZFAND4,AGAP4,PARGP1,MSMB,ANTXRLP1,ANTXRL,ANXA8L1,LINC00842,FAM35BP,GLUD1P2,BMS1P1,PTPN20,ZNF488,BMS1P2,FAM35DP,LOC102724593,LOC102724593,SYT15,NPY4R,FRMPD2,MAPK8,ARHGAP22,WDFY4,VSTM4,DRGX,ERCC6,CHAT,PARG,TIMM23B,AGAP6,FAM21EP,WASHC2A,ASAH2,S…	-0.147204	73.3342	1709
GBM Org2	10	81649809	92411900	NRG3,LOC105378397,GHITM,C10orf99,CDHR1,LRIT2,LRIT1,RGR,LINC00858,CCSER2,LINC01519,LINC01520,GRID1-AS1,GRID1,WAPL,LDB3,BMPR1A,FAM35A,NUTM2A-AS1,LINC00863,NUTM2D,LINC00864,MINPP1,PAPSS2,ATAD1,CFL1P1,KLLN,PTEN,RNLS,LIPJ,LIPF,LIPK,LIPN,LIPM,ANKRD22,STAMBPL1,FAS,LIPA,IFIT1B,SLC16A12,PANK1,KIF20B,LINC00865,LINC01374,LINC01375,LOC101926942,HTR7,LOC105378430,PCGF5,HECTD2-AS1,HECTD2-AS1,HECTD2,TNKS2,BTAF1…	0.200303	165.581	882
GBM Org2	10	92412400	93366538	IDE,KIF11,EXOC6,MYOF	-0.120853	76.4499	40
GBM Org2	10	93367038	94953330	MYOF,RBP4,PDE6C,FRA10AC1,PLCE1,NOC3L,TBC1D12,HELLS,CYP2C18,CYP2C19,CYP2C9	-0.734993	42.3659	70
GBM Org2	10	94953830	135327073	ACSM6,PDLIM1,SORBS1,TCTN3,ENTPD1,ENTPD1,ENTPD1-AS1,ENTPD1-AS1,ENTPD1-AS1,CC2D2B,ZNF518A,BLNK,BLNK,DNTT,TLL2,TM9SF3,PIK3AP1,LCOR,SLIT1,SLIT1,ARHGAP19-SLIT1,ARHGAP19-SLIT1,ARHGAP19,RRP12,EXOSC1,UBTD1,HOGA1,MORN4,AVPI1,GOLGA7B,CRTAC1,R3HCC1L,LOXL4,PYROXD2,HPS1,HPSE2,CNNM1,GOT1,CUTC,ABCC2,DNMBP,DNMBP,DNMBP-AS1,CPN1,CHUK,PKD2L1,OLMALINC,HIF1AN,PAX2,SEMA4G,LZTS2,SFXN3,TLX1NB,LINC01514,BTRC,DPCD,FBXW4,M…	-0.0284163	84.5663	1731
GBM Org2	10	135336178	135524247	-	0.930536	298.034	13
GBM Org2	11	60500	9309169	LINC01001,BET1L,RIC8A,SIRT3,PSMD13,NLRP6,PTDSS2,PHRF1,CDHR5,DEAF1,TMEM80,CHID1,AP2A2,MUC5B,TOLLIP,BRSK2,DUSP8,IFITM10,LSP1,MRPL23-AS1,IGF2,INS-IGF2,IGF2-AS,INS-IGF2,TH,TSPAN32,CD81-AS1,CD81,TSSC4,KCNQ1,KCNQ1,KCNQ1OT1,KCNQ1,KCNQ1-AS1,KCNQ1-AS1,SLC22A18AS,SLC22A18,NAP1L4,CARS,OSBPL5,ZNF195,TSSC2,TRPC2,NUP98,STIM1,RRM1,TRIM21,OR51B5,TRIM6,TRIM6-TRIM34,HPX,TIMM10B,MRPL17,ZNF215,NLRP14,SYT9,SYT9,LOC10…	-0.234916	87.1676	541
GBM Org2	11	9309669	15986737	TMEM41B,IPO7,SWAP70,SBF2-AS1,SBF2-AS1,SBF2,SBF2,LOC101928008,SBF2,CAND1.11,AMPD3,RNF141,MRVI1-AS1,LYVE1,MRVI1-AS1,MRVI1,MRVI1,EIF4G2,LOC101928053,ZBED5-AS1,GALNT18,DKK3,LINC02547,MICAL2,MICALCL,PARVA,TEAD1,ARNTL,BTBD10,FAR1,LINC02548,LINC02545,SPON1,RRAS2,COPB1,PSMA1,PDE3B,INSC,LOC102724957	-0.677353	51.2338	282
GBM Org2	11	15987237	16158472	SOX6	-0.331219	158.051	45
GBM Org2	11	16161640	19502832	SOX6,PLEKHA7,RPS13,PIK3C2A,ABCC8,USH1C,OTOG,SERGEF,MRGPRX3,HPS5,GTF2H1,LDHA,LDHC,LDHAL6A,UEVLD,IGSF22,PTPN5,CSRP3,NAV2	0.201923	139.542	232
GBM Org2	11	19503332	28120980	NAV2,NAV2-AS5,NAV2,PRMT3,SLC6A5,NELL1,ANO5,SLC17A6,LINC01495,GAS2,LUZP2,ANO3,SLC5A12,BBOX1,BBOX1-AS1,BBOX1-AS1,LGR4,BDNF-AS,BDNF-AS,LINC00678	-0.220636	65.2836	333
GBM Org2	11	28121480	28618186	METTL15	-0.989239	38.3248	19
GBM Org2	11	28619344	44116907	MPPED2,DCDC1,DNAJC24,IMMP1L,ELP4,PAX6,PAX6-AS1,RCN1,WT1,WT1-AS,CCDC73,QSER1,TCP11L1,CSTF3,CSTF3-AS1,HIPK3,KIAA1549L,CD59,FBXO3,ABTB2,CAT,ELF5,EHF,APIP,PDHX,CD44,SLC1A2,PAMR1,TRIM44,LDLRAD3,PRR5L,RAG1,C11orf74,LOC105376633,LRRC4C,LINC01499,LOC101928591,API5,TTC17,HSD17B12,ALKBH3,ALKBH3-AS1,ACCS	-0.18707	71.4535	629
GBM Org2	11	44122037	51483955	EXT2,ALX4,CD82,TSPAN18,PRDM11,SYT13,MAPK8IP1,PEX16,PHF21A,AMBRA1,ATG13,ARHGAP1,F2,CKAP5,LRP4,C11orf49,ARFGAP2,PACSIN3,MADD,SLC39A13,CELF1,C1QTNF4,MTCH2,AGBL2,FNBP4,NUP160,PTPRJ,OR4X1,FOLH1,LOC440040,LOC441601	0.0823029	109.934	333
GBM Org2	11	54694705	79607831	OR4P4,TNKS1BP1,P2RX3,SLC43A3,RTN4RL2,SMTNL1,SERPING1,ZDHHC5,MED19,TMX2-CTNND1,CTNND1,OR9Q1,LPXN,ZFP91,ZFP91-CNTF,GLYAT,GLYATL1,LOC283194,FAM111A,DTX4,OSBP,PATL1,STX3,MRPL16,GIF,OOSP1,MS4A3,MS4A2,MS4A6A,MS4A4E,MS4A4A,MS4A6E,MS4A7,MS4A5,MS4A13,LINC00301,MS4A15,SLC15A3,CD6,CD5,VWCE,DDB1,CPSF7,SDHAF2,SYT7,DAGLA,FEN1,FADS2,FADS3,BEST1,ASRGL1,AHNAK,B3GAT3,UQCC3,TTC9C,TAF6L,NXF1,WDR74,SLC22A8,SLC22A24,S…	0.643592	129.235	1049
GBM Org2	11	79608331	80827350	-	-0.570352	53.8599	49
GBM Org2	11	80827850	81454745	-	0.447644	98.8036	24
GBM Org2	11	81455245	83904208	MIR4300HG,PRCP,DDIAS,RAB30,PCF11,LOC100506282,CCDC90B,DLG2	0.949585	150.071	106
GBM Org2	11	83904708	88245499	DLG2,CCDC83,PICALM,EED,HIKESHI,CCDC81,ME3,PRSS23,LOC100506368,TMEM135,RAB38	0.544179	114.393	186
GBM Org2	11	88245999	110982978	CTSC,GRM5-AS1,GRM5,GRM5,TYR,NOX4,FOLH1B,TRIM53AP,TRIM51EP,TRIM49D2,TRIM49D1,NAALAD2,DISC1FP1,FAT3,SLC36A4,DEUP1,SMCO4,CEP295,C11orf54,MED17,HEPHL1,PANX1,GPR83,MRE11,FUT4,LOC105369438,LOC105369438,LOC105369438,PIWIL4,AMOTL1,CWC15,ENDOD1,SESN3,LOC100129203,CEP57,MTMR2,MAML2,JRKL-AS1,CNTN5,ARHGAP42,PGR,PGR-AS1,TRPC6,CEP126,C11orf70,YAP1,BIRC3,BIRC2,TMEM123,LOC102723838,MMP20,MMP27,MMP8,MMP10,WTAPP1,…	1.5065	218.649	902
GBM Org2	11	110983478	132389661	C11orf53,COLCA1,COLCA2,POU2AF1,LOC728196,SIK2,ALG9,DIXDC1,DLAT,PIH1D2,IL18,BCO2,LOC283140,LOC101928823,LOC101928847,NCAM1,TTC12,DRD2,ZW10,USP28,HTR3B,ZBTB16,NNMT,NXPE1,NXPE2,CADM1,LOC101929011,SIK3,PAFAH1B2,PCSK7,RNF214,CEP164,DSCAML1,FXYD6-FXYD2,FXYD6,SMIM35,SCN2B,JAML,MPZL3,CD3E,CD3G,UBE4A,UBE4A,LOC100131626,KMT2A,KMT2A,LOC101929089,IFT46,PHLDB1,DDX6,BCL9L,RPS25,VPS11,C2CD2L,HINFP,CBL,USP2,USP2…	-0.0989201	79.1139	916
GBM Org2	11	132390787	134633739	OPCML,SPATA19,IGSF9B,JAM3,NCAPD3,VPS26B,ACAD8,GLB1L2,B3GAT1,LOC283177	-1.09964	41.7535	93
GBM Org2	11	134634239	134793308	LOC729305	-0.677495	106.546	43
GBM Org2	11	134793808	134943014	-	-1.39962	36.7059	8
GBM Org2	12	66736	34856194	IQSEC3,SLC6A12,SLC6A13,SLC6A13,LOC102723544,KDM5A,B4GALNT3,NINJ2,NINJ2,LOC100049716,WNK1,RAD52,ERC1,FBXL14,WNT5B,ADIPOR2,CACNA2D4,DCP1B,CACNA1C-IT2,CACNA1C,CACNA1C,CACNA1C-IT3,CACNA1C,CACNA1C-AS2,CACNA1C,CACNA1C-AS1,ITFG2-AS1,ITFG2-AS1,FKBP4,ITFG2,NRIP2,ITFG2,TULP3,TSPAN9,LOC100128253,PRMT8,PRMT8,THCAT155,CRACR2A,PARP11,CCND2-AS1,CCND2,TIGAR,C12orf4,AKAP3,LOC101929549,GALNT8,KCNA6,NTF3,ANO2,VWF,T…	-0.0715008	92.6526	1643
GBM Org2	12	37857194	133829641	CPNE8,KIF21A,ABCD2,C12orf40,C12orf40,SLC2A13,SLC2A13,LRRK2,MUC19,CNTN1,PDZRN4,GXYLT1,YAF2,ZCRB1,PPHLN1,PRICKLE1,LINC02402,ADAMTS20,IRAK4,TMEM117,NELL2,DBX2,ANO6,ARID2,SCAF11,SLC38A1,LOC100288798,SLC38A4,PCED1B,RPAP3,ENDOU,RAPGEF3,HDAC7,VDR,COL2A1,SENP1,PFKM,ZNF641,CCNT1,TEX49,ADCY6,CACNB3,KMT2D,DHH,TUBA1C,LOC101927267,SPATS2,MCRS1,FMNL3,NCKAP5L,BCDIN3D-AS1,FAIM2,LINC02395,AQP6,RACGAP1,ASIC1,GPD1,…	-0.0307301	82.3206	4088
GBM Org2	13	19064249	20264147	TPTE2,PSPC1,ZMYM5,ZMYM2,GJA3	-4.64346	3.90193	32
GBM Org2	13	20264647	23662790	CRYL1,IFT88,EEF1AKMT1,XPO4,LATS2,SKA3,MIPEPP3,LINC00539,MIPEPP3,ZDHHC20,MICU2,FGF9,LINC00540,LINC00621,SGCG,SACS,LINC00327,TNFRSF19	-1.01614	42.1123	144
GBM Org2	13	23663290	25103670	MIPEP,SPATA13,PARP4,TPTE2P6,RNF17	3.72885	966.157	62
GBM Org2	13	25104170	29016795	MTMR6,ATP8A2,RNF6,CDK8,WASF3,USP12,USP12,USP12-AS1,LNX2,POLR1D,PLUT,CDX2,FLT3,PAN3,FLT1,POMP	-0.171743	72.8493	158
GBM Org2	13	29089512	30953355	MTUS2,SLC7A1,UBL3,LINC00297,KATNAL1,UBE2L5,HMGB1,USPL1,ALOX5AP,TEX26-AS1,MEDAG	4.09477	1310.66	77
GBM Org2	13	30954477	86759556	B3GLCT,RXFP2,EEF1DP3,FRY,ZAR1L,BRCA2,N4BP2L1,N4BP2L2,N4BP2L2,N4BP2L2-IT2,PDS5B,LINC00423,STARD13,RFC3,LINC02343,LINC02343,LINC00457,NBEA,DCLK1,CCDC169-SOHLH2,CCDC169,SPART,SPART-AS1,SMAD9,SUPT20H,POSTN,TRPC4,LINC00571,UFM1,LINC00437,LINC00366,LINC00437,FREM2,STOML3,NHLRC3,LHFPL6,COG6,LINC00598,FOXO1,MRPS31,SLC25A15,TPTE2P5,TPTE2P5,ELF1,WBP4,KBTBD6,LOC101929140,MTRF1,NAA16,VWA8,VWA8-AS1,DGKH,AKAP1…	-0.0859919	81.9001	2357
GBM Org2	13	86917378	92069390	LINC00430,MIR4500HG,LOC105370306,LINC00440,LINC00353,LINC00559,LINC00379,MIR17HG,GPC5	-0.129816	64.0163	190
GBM Org2	13	92072039	94084899	GPC5,GPC5,GPC5-AS2,GPC5,GPC5-AS1,LINC00363,GPC6	0.338642	218.18	326
GBM Org2	13	94087872	94359350	GPC6,GPC6,GPC6-AS1	-6.79489	0.891538	26
GBM Org2	13	94379866	115109378	GPC6,DCT,TGDS,GPR180,LOC101927248,LOC101927284,LINC00557,ABCC4,CLDN10,CLDN10-AS1,DZIP1,DNAJC3,UGGT2,HS6ST3,LINC00359,MBNL2,IPO5,FARP1,STK24,SLC15A1,DOCK9,UBAC2,UBAC2,GPR183,LINC01232,TM9SF2,CLYBL,CLYBL,CLYBL-AS1,CLYBL,LOC101927437,PCCA,PCCA,PCCA-AS1,TMTC4,NALCN-AS1,NALCN,ITGBL1,FGF14,FGF14,FGF14-IT1,TPP2,BIVM,BIVM-ERCC5,METTL21EP,DAOA-AS1,LINC00343,EFNB2,ARGLU1,LINC00443,FAM155A,TNFSF13B,MYO16,CO…	-0.0314118	106.236	1004
GBM Org2	14	19097600	34389498	POTEG,OR4N2,OR11H7,CCNB1IP1,TEP1,RNASE11,ANG,RNASE4,RNASE4,EDDM3A,EDDM3B,NDRG2,HNRNPC,RPGRIP1,CHD8,TOX4,LOC105370401,MMP14,RBM23,PSMB5,CDH24,LMLN2,SLC7A8,RNF212B,EFS,MYH6,THTPA,ZFHX2,DHRS4L1,CARMIL3,NRL,PCK2,EMC9,TSSK4,RABGGTA,NYNRIN,KHNYN,LOC101927045,CMA1,STXBP6,NOVA1,NOVA1-AS1,LINC02294,MIR4307HG,LOC728755,LOC728755,LINC00645,LINC01551,PRKD1,G2E3,SCFD1,STRN3,AP4S1,HECTD1,HEATR5A,NUBPL,ARHGAP5-…	0.527541	131.596	639
GBM Org2	14	34389998	38975972	SPTSSA,EAPP,SNX6,BAZ1A,SRP54-AS1,FAM177A1,PPP2R3C,KIAA0391,PSMA6,RALGAPA1,BRMS1L,LINC00609,LINC00609,PTCSC3,NKX2-1-AS1,PAX9,SLC25A21,MIPOL1,TTC6,SSTR1,LINC00639	-0.0190476	74.7391	182
GBM Org2	14	38977144	39461260	SEC23A,GEMIN2,MIA2,FBXO33	1.04376	135.904	19
GBM Org2	14	39471004	41639851	LINC02315	0.0403298	75.1463	86
GBM Org2	14	41640351	41887999	LRFN5	-0.782484	50.1258	12
GBM Org2	14	41888499	45584972	LRFN5,LOC105370473,C14orf28,LOC101927418,TOGARAM1,FANCM,MIS18BP1	-0.0342577	68.5351	138
GBM Org2	14	45713302	80852949	LINC02303,LINC00871,MDGA2,RPS29,LRR1,POLE2,KLHDC1,NEMF,LINC01599,SOS2,L2HGDH,ATP5S,CDKL1,MAP4K5,ATL1,NIN,NIN,LOC105370489,ABHD12B,TRIM9,LINC02310,FRMD6-AS2,FRMD6-AS2,FRMD6,FRMD6,GNG2,NID2,TXNDC16,GPR137C,ERO1A,STYX,GNPNAT1,FERMT2,DDHD1,CDKN3,CGRRF1,SAMD4A,GCH1,WDHD1,SOCS4,DLGAP5,FBXO34,ATG14,KTN1,PELI2,TMEM260,OTX2-AS1,EXOC5,AP5M1,SLC35F4,C14orf37,PSMA3-AS1,ARID4A,TIMM9,KIAA0586,LINC01500,DAAM1,C…	-0.0989321	75.8181	1566
GBM Org2	14	80853449	81159299	CEP128,TSHR	-0.880037	37.2156	12
GBM Org2	14	81159799	86334029	GTF2A1,STON2,LINC02308,SEL1L,LINC01467,LINC02301,FLRT2,LINC02328	-0.132575	72.8957	202
GBM Org2	14	86334529	94074516	GALC,LINC01146,KCNK10,SPATA7,PTPN21,ZC3H14,EML5,FOXN3,EFCAB11,TDP1,KCNK13,NRDE2,TTC7B,RPS6KA5,DGLUCY,CCDC88C,PPP4R3A,CATSPERB,TC2N,FBLN5,TRIP11,ATXN3,CPSF2,SLC24A4,RIN3,LGMN,GOLGA5,ITPK1,UBR7,BTBD7,UNC79,PRIMA1,ASB2,CCDC197	0.0199655	78.3461	319
GBM Org2	14	94075016	103612648	DDX24,IFI27L1,PPP4R4,SERPINA12,SERPINA4,SERPINA3,CLMN,SYNE3,TCL6,LOC107984703,TUNAR,C14orf132,BDKRB2,ATG2B,GSKIP,AK7,PAPOLA,VRK1,LINC02325,LINC02291,LINC01550,BCL11B,SETD3,CCNK,CCDC85C,HHIPL1,EML1,EVL,YY1,WARS,WDR25,MEG3,MEG8,LINC02314,PPP2R5C,DYNC1H1,HSP90AA1,WDR20,MOK,CINP,TECPR2,MIR4309,LINC02323,RCOR1,TRAF3,CDC42BPB,EXOC3L4,MARK3,CKB,APOPT1	-0.111202	80.9574	429
GBM Org2	14	103613148	103931321	KLC1,ZFYVE21,PPP1R13B	0.641832	99.1038	13
GBM Org2	14	103932467	105013448	TDRD9,KIF26A,C14orf144,ADSSL1,AKT1,CEP170B,AHNAK2,CDCA4	-0.137602	63.9914	41
GBM Org2	14	105013948	106969561	GPR132,BRF1,PACS2,MTA1,CRIP1,ADAM6	-0.943808	41.0317	79
GBM Org2	14	107032287	107289040	-	-6.65982	0.838651	15
GBM Org2	15	20000500	28271696	HERC2P3,GOLGA6L6,NBEAP1,POTEB,POTEB2,LINC01193,FAM30C,LOC101927079,GOLGA8CP,GOLGA8EP,HERC2P2,LOC283683,NIPA1,NIPA2,NIPA2,CYFIP1,CYFIP1,TUBGCP5,GOLGA6L22,GOLGA6L22,GOLGA8DP,MKRN3,MAGEL2,PWRN4,PWRN2,SNRPN,SNHG14,SNRPN,SNHG14,SNURF,SNHG14,SNHG14,SNORD116-3,SNORD116-9,SNHG14,SNORD116-11,SNHG14,PWAR1,SNHG14,SNORD115-5,SNORD115-9,SNORD115-10,SNORD115-12,SNHG14,SNORD115-6,SNHG14,SNORD115-10,SNHG14,SNORD…	0.103631	157.747	628
GBM Org2	15	28274211	48493712	HERC2,HERC2P11,HERC2P11,MIR1268A,MIR1268A,GOLGA8G,GOLGA8F,LOC101928042,PDCD6IPP2,APBA2,FAM189A1,TJP1,FAM7A,GOLGA8R,ULK4P2,ULK4P1,LOC100288637,FAN1,MTMR10,TRPM1,KLF13,OTUD7A,OTUD7A,LOC100288637,LOC100288637,NA7,LOC100288637,LINC02249,LOC100288637,GOLGA8H,GOLGA8K,LOC100288637,ULK4P2,ULK4P1,GOLGA8O,LINC02256,SCG5,FMN1,RYR3,AVEN,AVEN,M5,M5,KATNBL1,SLC12A6,NUTM1,GOLGA8A,GOLGA8B,LOC101928174,AQR,ZNF770…	-0.12999	81.5948	950
GBM Org2	15	48494212	57482911	FBN1,CEP152,SHC4,SECISBP2L,COPS2,GALK2,FAM227B,FAM227B,FGF7,ATP8B4,SLC27A2,GABPB1,GABPB1,GABPB1-IT1,USP8,USP50,TRPM7,SPPL2A,AP4E1,MIR4713HG,TNFAIP8L3,MIR4713HG,MIR4713HG,CYP19A1,GLDN,DMXL2,SCG3,LYSMD2,TMOD2,TMOD3,GNB5,GNB5,CERNA1,MYO5C,MYO5A,FAM214A,LINC02490,WDR72,UNC13C,LOC105370829,RAB27A,PIGB,CCPG1,DNAAF4-CCPG1,DNAAF4-CCPG1,DNAAF4,PYGO1,PRTG,NEDD4,RFX7,TEX9,TEX9,MNS1,ZNF280D,LOC145783,TCF12,C…	0.0223184	108.046	467
GBM Org2	15	57483411	82649539	CGNL1,MYZAP,GCOM1,GCOM1,POLR2M,ALDH1A2,AQP9,LIPC,LIPC-AS1,LIPC,ADAM10,MINDY2,RNF111,MYO1E,FAM81A,GCNT3,ANXA2,ICE2,RORA-AS1,RORA-AS1,RORA,RORA,VPS13C,C2CD4A,TLN2,RAB8B,CA12,LINC02568,USP3,USP3,USP3-AS1,HERC1,DAPK2,SNX1,CSNK1G1,TRIP4,ZNF609,PIF1,PLEKHO2,UBAP1L,PDCD7,CLPX,PARP16,IGDCC3,IGDCC4,DPP8,HACD3,SLC24A1,DENND4A,MEGF11,DIS3L,MAP2K1,RPL4,LINC01169,SMAD6,LOC102723493,SMAD3,AAGAB,IQCH,IQCH,IQCH-…	-0.223859	66.849	1066
GBM Org2	15	82662240	83042039	CPEB1-AS1,AP3B2,ACTG1P17,FSD2,WHAMM,HOMER2,C15orf40,BTBD1	-0.818667	52.1478	32
GBM Org2	15	83042726	89786509	TM6SF1,HDGFL3,SH3GL3,ADAMTSL3,UBE2Q2L,LOC440300,GOLGA2P7,GOLGA6L4,GOLGA6L4,GOLGA6L5P,UBE2Q2P1,WDR73,SEC11A,ZNF592,ALPK3,SLC28A1,PDE8A,AKAP13,KLHL25,AGBL1,LINC01584,AGBL1,AGBL1,AGBL1-AS1,AGBL1,LOC102724452,NTRK3,NTRK3-AS1,DET1,LINC01586,ACAN,ABHD2,FANCI,MIR9-3HG,RHCG,LINC00928,TICRR,KIF7,WDR93,ANPEP	-0.0668408	82.0502	299
GBM Org2	15	89889610	102519568	AP3S2,C15orf38-AP3S2,ZNF710,IDH2-DT,SEMA4B,CIB1,CIB1,TTLL13P,IQGAP1,CRTC3,CRTC3-AS1,BLM,MAN2A2,UNC45A,VPS33B,VPS33B-DT,SV2B,CRAT37,SLCO3A1,ST8SIA2,C15orf32,FAM174B,CHD2,RGMA,LINC01580,LINC01581,LINC01581,MCTP2,LINC00924,NR2F2-AS1,NR2F2,LINC02254,LINC00923,LINC02351,FAM169B,IGF1R,PGPEP1L,LUNAR1,SYNM,TTC23,LRRC28,LRRC28,HSP90B2P,MEF2A,LOC400464,ADAMTS17,CERS3-AS1,CERS3-AS1,CERS3,CERS3,LINS1,ASB7,AL…	-0.0463273	101.615	644
GBM Org2	16	62041	6071996	NPRL3,HBA1,LUC7L,FAM234A,RGS11,AXIN1,MRPL28,TMEM8A,RAB11FIP3,CAPN15,MIR3176,WFIKKN1,WDR90,METRN,PRR25,LMF1,LMF1,LMF1-AS1,SSTR5-AS1,SSTR5,CACNA1H,UBE2I,BAIAP3,UNKL,TELO2,IFT140,TMEM204,IFT140,LOC105371046,JPT2,MAPK8IP3,MEIOB,LINC00254,TBL3,NTHL1,PKD1,RAB26,TRAF7,CASKIN1,CASKIN1,ECI1,ABCA3,ABCA17P,CCNF,AMDHD2,CEMP1,PDPK1,FLJ42627,ELOB,FLYWCH2,FLYWCH1,PAQR4,IL32,NAA60,SLX4,TRAP1,CREBBP,ADCY9,SRL,COR…	-0.00606294	104.525	327
GBM Org2	16	6075375	6773890	RBFOX1	0.265283	226.993	199
GBM Org2	16	6776431	6828185	RBFOX1	-0.782529	108.544	16
GBM Org2	16	6837567	6872185	RBFOX1	-6.40303	0.615769	4
GBM Org2	16	6874575	6933078	RBFOX1	-0.716525	116.888	21
GBM Org2	16	6935227	7034432	RBFOX1	0.20793	216.318	36
GBM Org2	16	7037887	7293339	RBFOX1	-6.99463	0.689218	31
GBM Org2	16	7309107	17497103	RBFOX1,TMEM114,METTL22,ABAT,PMM2,LOC100130283,CARHSP1,USP7,LINC02177,GRIN2A,ATF7IP2,EMP2,TEKT5,NUBP1,CIITA,CLEC16A,LITAF,TXNDC11,GSPT1,SNX29,CPPED1,SHISA9,ERCC4,LINC02186,MKL2,MIR193BHG,PARN,NOMO1,PKD1P3-NPIPA1,PKD1P3-NPIPA1,NPIPA1,PDXDC1,PDXDC1,NTAN1,PDXDC1,LOC100505915,PDXDC1,PKD1P6-NPIPP1,NPIPA5,C16orf45,MARF1,NDE1,NDE1,MYH11,MYH11,ABCC1,ABCC6,NOMO3,NOMO2,PKD1P4-NPIPA8,PKD1P4-NPIPA8,PKD1P1,NPI…	0.0580266	122.14	652
GBM Org2	16	17497603	17915539	-	0.909307	154.073	18
GBM Org2	16	17916039	29605745	NPIPA8,NPIPA7,PKD1P4-NPIPA8,PKD1P5-LOC105376752,MIR3179-1,MIR3179-2,MIR3179-3,MIR3179-4,NOMO2,ABCC6P1,ARL6IP1,SMG1,TMC7,ITPRIPL2,SYT17,TMC5,GDE1,CCP110,C16orf62,KNOP1,IQCK,GPRC5B,GP2,UMOD,PDILT,ACSM5,ACSM2B,ACSM1,ERI2,REXO5,DCUN1D3,DNAH3,ZP2,SNX29P1,NPIPB3,LOC100190986,SMG1P3,METTL9,OTOA,NPIPB4,C16orf52,VWA3A,EEF2K,MFSD13B,RRN3P3,SMG1P1,NPIPB5,LOC653786,HS3ST2,USP31,SCNN1B,COG7,GGA2,UBFD1,ERN2,CH…	0.0246967	95.7831	629
GBM Org2	16	29606885	29932114	QPRT,MVP,CDIPT	1.70206	278.932	18
GBM Org2	16	29995747	33274242	HIRIP3,C16orf92,YPEL3,NPIPB13,NPIPB12,SMG1P5,TBC1D10B,MYLPF,ITGAL,SRCAP,ORAI3,SETD1A,STX1B,STX4,KAT8,TRIM72,ITGAM,ITGAX,ITGAD,ZNF720,ZNF267,LOC102723753,HERC2P4,TP53TG3E,TP53TG3F,TP53TG3,TP53TG3B,TP53TG3C,SLC6A10P	0.143398	112.134	198
GBM Org2	16	33304807	34957228	TP53TG3,TP53TG3B,TP53TG3C,TP53TG3E,TP53TG3F,ENPP7P13	1.05486	196.82	66
GBM Org2	16	35039569	35285301	-	-0.946099	73.901	18
GBM Org2	16	46474133	65441045	ANKRD26P1,SHCBP1,MYLK3,C16orf87,GPT2,DNAJA2,NETO2,ITFG1-AS1,ITFG1,ITFG1,PHKB,LINC02133,ABCC12,ABCC11,LONP2,SIAH1,N4BP1,ZNF423,HEATR3,PAPD5,NKD1,SNX20,NOD2,CYLD,MIR548AI,MIR548AI,LINC02127,C16orf97,CASC22,TOX3,CHD9,LOC102723373,RPGRIP1L,FTO,LINC02169,LINC02140,MMP2-AS1,LPCAT2,CES5A,LOC283856,GNAO1,AMFR,NUDT21,BBS2,NUP93,SLC12A3,HERPUD1,NLRC5,CPNE2,FAM192A,RSPRY1,PLLP,CIAPIN1,COQ9,ADGRG5,ADGRG1,ADG…	0.885918	156.413	799
GBM Org2	16	65441545	75135363	LINC00922,BEAN1,CMTM2,CMTM4,DYNC1LI2,TERB1,NAE1,CA7,CDH16,CBFB,C16orf70,FBXL8,E2F4,SLC9A5,LRRC36,ATP6V0D1,LOC100505942,LOC100505942,RIPOR1,CTCF,ENKD1,GFOD2,RANBP10,CENPT,EDC4,PSKH1,PSMB10,SLC12A4,DUS2,NFATC3,SLC7A6,PRMT7,SMPD3,CDH3,CDH1,TANGO6,UTP4,SNTB2,TMED6,CYB5B,NFAT5,NQO1,WWP2,CLEC18A,PDXDC2P-NPIPB14P,CLEC18C,AARS,DDX19B,DDX19A,ST3GAL2,FUK,COG4,SF3B3,IL34,VAC14,HYDIN,ZNF23,PHLPP2,AP1G1,ZNF82…	0.389591	109.292	425
GBM Org2	16	75135863	75346391	CTRB1,BCAR1,CFDP1	1.40566	164.019	7
GBM Org2	16	75346891	78625995	CFDP1,CHST6,TMEM231,ADAT1,KARS,CNTNAP4,ADAMTS18,VAT1L,WWOX	-1.18526	34.7794	131
GBM Org2	16	78626495	78807830	WWOX	-6.52435	0.481402	7
GBM Org2	16	78808330	89281181	WWOX,MAFTRR,LINC01229,LOC102724084,CDYL2,LINC02170,CENPN,C16orf46,PKD1L2,BCO1,GAN,CMIP,CMIP,LOC100129617,PLCG2,HSD17B2,CDH13,CDH13,LOC101928446,MLYCD,NECAB2,MBTPS1,DNAAF1,ADAD2,LOC654780,ATP2C2,COTL1,KLHL36,USP10,CRISPLD2,ZDHHC7,KIAA0513,GSE1,C16orf74,LINC01081,FENDRR,MTHFSD,LINC02188,LINC02181,C16orf95,FBXO31,ZCCHC14,JPH3,KLHDC4,BANP,ZFPM1,LOC100128882,ZC3H18,SNAI3-AS1,RNF166,PIEZO1,LOC100289580…	-1.16357	36.5141	477
GBM Org2	16	89281681	90290338	ANKRD11,LOC100287036,ANKRD11,SPG7,DPEP1,SPATA33,VPS9D1,ZNF276,FANCA,SPIRE2,TCF25,DEF8,AFG3L1P,GAS8,GAS8,URAHP,PRDM7,FAM157C	-0.318764	90.7929	84
GBM Org2	17	449	22204732	DOC2B,RPH3AL,VPS53,FAM57A,DBIL5P,NXN,NXN,LOC101927727,TIMM22,ABR,TUSC5,YWHAE,CRK,INPP5K,PITPNA,SLC43A2,PRPF8,MIR22HG,SERPINF1,SMYD4,RPA1,RTN4RL1,SMG6,SGSM2,METTL16,PAFAH1B1,CLUH,RAP1GAP2,LOC100288728,SPATA22,TRPV3,TRPV1,SHPK,ITGAE,NCBP3,CAMKK1,P2RX1,ATP2A3,ZZEF1,MIR5096,CYB5D2,MIR5096,ANKFY1,UBE2G1,SPNS3,SPNS2,SMTNL2,PELP1,CXCL16,PLD2,MINK1,PFN1,KIF1C,ZFP3,USP6,RABEP1,NUP88,DHX33,NLRP1,LOC339166,…	-0.18955	76.9791	1100
GBM Org2	17	25275591	81194710	KSR1,NOS2,LINC01992,NLK,KRT18P55,SLC46A1,FOXN1,UNC119,PIGS,SPAG5,SPAG5-AS1,SGK494,SUPT6H,FAM222B,DHRS13,PHF12,MYO18A,CRYBA1,NUFIP2,TAOK1,ABHD15,TP53I13,GIT1,ANKRD13B,SSH2,EFCAB5,NSRP1,BLMH,TMIGD1,CPD,GOSR1,LOC107133515,SUZ12P1,ATAD5,RNF135,NF1,NF1,EVI2B,RAB11FIP4,UTP6,SUZ12,LRRC37B,RHOT1,RHBDL3,ZNF207,PSMD11,MYO1D,ASIC2,TMEM132E,CCT6B,LIG3,RFFL,RAD51L3-RFFL,RAD51L3-RFFL,RAD51D,NLE1,SLFN5,SLFN11,S…	-0.188303	76.5235	2544
GBM Org2	18	11406	15365928	USP14,THOC1,COLEC12,ENOSF1,YES1,SMCHD1,EMILIN2,LPIN2,MYOM1,MYL12A,TGIF1,DLGAP1,DLGAP1,DLGAP1-AS4,DLGAP1,DLGAP1-AS5,LINC01892,AKAIN1,EPB41L3,MIR3976HG,L3MBTL4,LINC01387,ARHGAP28,LAMA1,LOC101927188,LAMA1,PTPRM,GACAT2,MTCL1,NDUFV2,NDUFV2-AS1,ANKRD12,TWSG1,RALBP1,PPP4R1,RAB31,VAPA,NAPG,LOC101927410,PIEZO2,GNAL,ANKRD62,TUBB6,AFG3L2,SPIRE1,PSMG2,CEP76,PSMG2,PTPN2,CEP192,LDLRAD4,FAM210A,MC2R,ZNF519,ANKR…	0.335362	112.86	697
GBM Org2	18	18541534	19512094	-	-0.123177	78.7878	48
GBM Org2	18	19512594	22416732	ROCK1,GREB1L,ESCO1,ABHD3,MIB1	-0.694087	53.2725	125
GBM Org2	18	22417232	25582341	CTAGE1,LOC101927571,RBBP8,CABLES1,TMEM241,RIOK3,RMC1,NPC1,ANKRD29,LAMA3,TTC39C,CABYR,OSBPL1A,LINC01915,LINC01894,ZNF521	-0.192679	71.9284	121
GBM Org2	18	25629247	25926107	-	-1.97276	25.0604	14
GBM Org2	18	25926607	52885068	PSMA8,TAF4B,KCTD1,AQP4,AQP4-AS1,CHST9,CDH2,DSC2,DSCAS,DSG1,DSG1-AS1,DSG4,DSG3,B4GALT6,TRAPPC8,RNF125,RNF138,MEP1B,GAREM1,KLHL14,CCDC178,ASXL3,NOL4,DTNA,MAPRE2,ZSCAN30,ZNF271P,INO80C,GALNT1,RPRD1A,ELP2,LOC101927809,MOCOS,FHOD3,FHOD3,LOC105372071,TPGS2,KIAA1328,KIAA1328,LOC105372069,CELF4,MIR924HG,LINC01902,LINC01477,KC6,PIK3C3,LINC00907,RIT2,LINC01478,SETBP1,SLC14A2,SLC14A2,SLC14A2-AS1,SLC14A1,EPG…	-0.639345	59.4021	1186
GBM Org2	18	52885568	53239955	DCC	-0.335272	155.893	90
GBM Org2	18	53245945	70434459	DCC,LINC01919,MBD2,STARD6,RAB27B,CCDC68,TCF4,LINC01416,LOC642484,LOC642484,LINC01905,LOC642484,LINC01539,TXNL1,WDR7,ONECUT2,FECH,LOC100505549,ATP8B1,ATP8B1,NEDD4L,ALPK2,MALT1,ZNF532,CPLX4,LMAN1,CCBE1,CDH20,RNF152,PIGN,KIAA1468,TNFRSF11A,ZCCHC2,PHLPP1,BCL2,KDSR,VPS4B,SERPINB7,SERPINB2,SERPINB8,LINC00305,LINC00305,LINC01924,LINC01924,CDH7,CDH19,LOC643542,TMX3,CCDC102B,DOK6,CD226,RTTN,SOCS6,LINC01909	-0.66796	49.9993	697
GBM Org2	18	70440285	70911697	GTSCR1	-0.36733	156.033	100
GBM Org2	18	70912197	75840797	LINC01541,LINC01899,NETO1,LOC400655,LOC100505817,FBXO15,TIMM21,CYB5A,C18orf63,CNDP2,ZNF407,TSHZ1,LINC01898	-0.729887	54.4656	206
GBM Org2	18	75841297	78013015	ZNF516,C18orf65,LINC00908,LINC01927,ZNF236,MBP,LINC01029	-1.01177	53.814	115
GBM Org2	19	88447	24631282	LINC01002,PLPP2,MIER2,THEG,C2CD4C,SHC2,BSG,HCN2,FSTL3,PRSS57,MISP,ARID3A,WDR18,ARHGAP45,SBNO2,STK11,NDUFS7,PLK5,MBD3,TCF3,ONECUT3,SCAMP4,BTBD2,AP3D1,DOT1L,OAZ1,SPPL2B,TMPRSS9,GNG7,SGTA,THOP1,ZNF556,ZNF57,TLE2,MIR1268A,GNA15,CELF5,NFIC,DOHH,MFSD12,CACTIN,PIP5K1C,TJP3,MATK,ZFR2,ATCAY,PIAS4,MAP2K2,ANKRD24,CCDC94,FSD1,SH3GL1,CHAF1A,HDGFL2,TNFAIP8L1,DPP9,TICAM1,UHRF1,KDM4B,PTPRS,SAFB2,SAFB,LONP1,CATSP…	-0.336937	61.4665	1066
GBM Org2	19	27873967	29472259	LOC101927151,LOC100420587,LINC00906,LINC01532,LOC284395	1.68302	338.486	89
GBM Org2	19	29472759	30866467	LOC284395,VSTM2B,POP4,C19orf12,URI1,ZNF536	1.46092	223.488	61
GBM Org2	19	30866967	32498824	TSHZ3,LINC01533,LOC400684,DPY19L3	-0.201659	74.7355	74
GBM Org2	19	32499324	34633144	ANKRD27,TDRD12,CEP89,RHPN2,GPATCH1,WDR88,LRP3,PEPD,CHST8,LSM14A,KIAA0355,GPI,UBA2	1.40886	189.338	87
GBM Org2	19	34633644	59099042	SCGB1B2P,ZNF599,GRAMD1A,HPN,LGI4,FXYD7,FAM187B,MAG,CD22,DMKN,ATP4A,RBM42,COX6B1,KMT2B,PRODH2,KIRREL2,LOC105372383,LOC101927572,THAP8,WDR62,TBCB,ZNF565,LINC00665,ZFP14,ZFP82,ZNF566,ZNF529,ZNF529,ZNF529-AS1,ZNF461,ZNF790-AS1,ZNF790,ZNF790,ZNF345,ZNF829,ZNF420,ZNF383,HKR1,ZNF569,ZNF793-AS1,ZNF571-AS1,ZNF540,ZNF571-AS1,ZNF540,ZNF571,ZFP30,ZNF781,ZNF573,LOC100631378,WDR87,SIPA1L3,SPINT2,CATSPERG,RYR1,…	-0.207936	67.7644	1113
GBM Org2	20	63352	14626293	TRIB3,RBCK1,CSNK2A1,SRXN1,ANGPT4,RSPO4,PSMF1,SNPH,SDCBP2,FKBP1A-SDCBP2,FKBP1A-SDCBP2,SDCBP2-AS1,NSFL1C,SIRPD,SIRPB1,SIRPG,SIRPG,SIRPG-AS1,SIRPA,PDYN-AS1,STK35,TGM3,TGM6,ZNF343,TMC2,NOP56,SNORD57,EBF4,PTPRA,LZTS3,SLC4A11,C20orf194,ATRN,HSPA12B,C20orf27,MAVS,PANK2,RNF24,ADRA1D,PRND,SLC23A2,TMEM230,CDS2,C20orf196,MCM8,CRLS1,FERMT1,CASC20,BMP2,LINC01428,LINC01706,HAO1,PLCB1,PLCB4,PAK5,SNAP25-AS1,ANKE…	-0.0812979	84.0986	636
GBM Org2	20	14661656	15071039	MACROD2,MACROD2,MACROD2-AS1	-6.36778	0.256778	9
GBM Org2	20	15072169	15343615	MACROD2	-2.61867	6.98355	6
GBM Org2	20	15344737	16047746	MACROD2,MACROD2,LOC613266	-0.392861	75.8741	31
GBM Org2	20	16048246	20144844	KIF16B,PCSK2,BFSP1,DSTN,RRBP1,BANF2,OVOL2,KAT14,DZANK1,RBBP9,SEC23B,DTD1,DTD1,LOC101929526,C20orf78,SLC24A3,SLC24A3,LOC100130264,RIN2,CRNKL1,CFAP61	0.541087	113.977	166
GBM Org2	20	20145344	25291902	CFAP61,RALGAPA2,LINC00237,KIZ,LINC01727,LINC01726,LINC01432,CD93,NAPB,CSTL1,LINC01721,SYNDIG1,CST7,ACSS1,LOC101926889,PYGB	-0.0365179	82.6034	217
GBM Org2	20	25292402	26319069	ABHD12,GINS1,NINL,NANP,ZNF337-AS1,ZNF337,NCOR1P1	0.520647	194.943	42
GBM Org2	20	29420069	30052665	LINC01598	0.896935	299.854	41
GBM Org2	20	30053165	62965020	FRG1BP,DEFB122,LINC00028,COX4I2,TPX2,DUSP15,TTLL9,CCM2L,HCK,TM9SF4,KIF3B,ASXL1,NOL4L,C20orf203,COMMD7,DNMT3B,EFCAB8,SUN5,BPIFB2,BPIFA1,CBFA2T2,PXMP4,ZNF341,RALY,EIF2S2,ITCH,MAP1LC3A,PIGU,NCOA6,GGT7,ACSS2,MYH7B,TRPC4AP,EDEM2,MMP24-AS1-EDEM2,MMP24-AS1-EDEM2,MMP24-AS1-EDEM2,MMP24,MMP24OS,UQCC1,GDF5,CEP250,ERGIC3,FER1L4,CPNE1,RBM12,RBM39,PHF20,CNBD2,EPB41L1,EPB41L1,LOC100130373,DLGAP4,DLGAP4-AS1,MYL9…	0.46669	120.553	1502
GBM Org2	21	9450275	15031441	LOC105379514,BAGE,BAGE2,BAGE4,BAGE5,BAGE3,BAGE2,BAGE4,BAGE5,BAGE3,TPTE,SAMSN1,LOC388813,LINC02246,NRIP1	-0.127597	71.8177	61
GBM Org2	21	15092694	15946242	USP25	-0.930826	81.0042	56
GBM Org2	21	15947378	26962762	MIR99AHG,CXADR,CHODL-AS1,CHODL,TMPRSS15,MIR548XHG,LINC00320,NCAM2,LINC00317,LINC01687,D21S2088E,LINC01684,LINC01692,JAM2,GABPA,APP,CYYR1-AS1,CYYR1-AS1,CYYR1,ADAMTS1	-0.122276	67.2798	414
GBM Org2	21	26963262	27283765	ADAMTS5	0.886702	230.939	24
GBM Org2	21	27285879	36101005	LINC01697,LINC01695,LINC01695,LTN1,CCT8,MAP3K7CL,LINC00189,BACH1,GRIK1,GRIK1-AS2,GRIK1,KRTAP7-1,TIAM1,SCAF4,HUNK,URB1,EVA1C,C21orf59-TCP10L,C21orf59,SYNJ1,PAXBP1,IFNAR2,IL10RB,IFNAR1,IFNGR2,GART,SON,CRYZL1,ITSN1,LINC00649,SLC5A3,MRPS6,KCNE1,RCAN1,CLIC6,LINC01426,RUNX1,LOC100506403,LOC101928269,LOC100133286	-0.0722714	98.4005	440
GBM Org2	21	36101505	37962259	CBR3-AS1,DOPEY2,MORC3,CHAF1B,CLDN14,SIM2,SIM2,HLCS,HLCS,RIPPLY3,PIGP,PIGP,TTC3,TTC3,TTC3,TTC3-AS1,DSCR9,DSCR3,DYRK1A,KCNJ6	-0.898744	98.0685	363
GBM Org2	21	37962759	44201847	DSCR4,DSCR8,LINC01423,ERG,LINC00114,ETS2,LOC101928398,LOC400867,BRWD1,WRB-SH3BGR,WRB,LCA5L,WRB-SH3BGR,LCA5L,WRB-SH3BGR,SH3BGR,B3GALT5-AS1,B3GALT5,IGSF5,PCP4,DSCAM,DSCAM,DSCAM-IT1,BACE2,FAM3B,MX2,TMPRSS2,RIPK4,PRDM15,C2CD2,UMODL1,ABCG1,UBASH3A,RSPH1,SLC37A1,PDE9A,NDUFV3,PKNOX1,CBS,CBSL,U2AF1,U2AF1L5,LINC00322,HSF2BP,PDXK,AGPAT3,TRAPPC10	-0.111153	92.7233	317
GBM Org2	21	44202347	44486864	DNMT3L,PFKL,TRPM2,LRRC3-AS1	1.20284	159.745	9
GBM Org2	21	44487364	48119395	TSPEAR,UBE2G2,FAM207A,ADARB1,POFUT2,COL18A1,SLC19A1,PCBP3,COL6A2,FTCD,LSS,MCM3AP-AS1,MCM3AP,MCM3AP,PCNT,DIP2A	-0.162743	91.7514	212
GBM Org2	22	16050500	21694662	TPTEP1,ANKRD62P1-PARP4P3,CECR7,CECR2,SLC25A18,ATP6V1E1,BCL2L13,BID,MICAL3,PEX26,TUBA8,FAM230A,PI4KAP1,LINC01662,GGT3P,LOC102725072,LINC01663,PRODH,DGCR5,DGCR2,ESS2,TSSK2,CLTCL1,HIRA,MRPL40,CDC45,TBX1,GNB1L,TXNRD2,ARVCF,TANGO2,TRMT2A,LOC101927859,KLHL22,TMEM191A,PI4KA,SNAP29,LZTR1,BCRP2,GGT2,POM121L8P,LOC100996335,RIMBP3C,RIMBP3B,TMEM191C,PI4KAP2,UBE2L3,PPIL2	0.130639	117.052	326
GBM Org2	22	21717746	29053997	MAPK1,PPM1F,TOP3B,PRAMENP,RSPH14,RSPH14,GNAZ,BCR,LINC01658,PCAT14,DRICH1,GUSBP11,SMARCB1,GSTTP2,GSTTP2,SLC2A11,CABIN1,GGT5,POM121L9P,SPECC1L,SPECC1L-ADORA2A,SPECC1L-ADORA2A,ADORA2A,ADORA2A-AS1,UPB1,GUCD1,PIWIL3,SGSM1,KIAA1671,CRYBB2,LRP5L,CRYBB2P1,GRK3,MYO18B,SEZ6L,HPS4,TFIP11,TPST2,MIATNB,LOC110091768,MN1,PITPNB,TTC28-AS1,TTC28-AS1,TTC28,TTC28,HSCB,CCDC117,ZNRF3	-0.219813	73.6897	365
GBM Org2	22	29174712	37845902	EMID1,EWSR1,AP1B1,NEFH,THOC5,NIPSNAP1,NF2,CABP7,ZMAT5,MTMR3,MTMR3,HORMAD2-AS1,HORMAD2-AS1,HORMAD2,CCDC157,SEC14L2,SEC14L3,SEC14L4,SEC14L6,GAL3ST1,PES1,SLC35E4,SLC35E4,DUSP18,OSBP2,OSBP2,LOC107985544,MORC2,SMTN,PLA2G3,RNF185,LIMK2,PATZ1,DRG1,SFI1,PISD,PRR14L,DEPDC5,C22orf24,LINC02558,SLC5A1,AP1B1P1,SLC5A4-AS1,BPIFC,SYN3,SYN3,TIMP3,LARGE1,LARGE1,LARGE-AS1,ISX-AS1,ISX,LINC01399,TOM1,RASD2,RBFOX2,APO…	-0.142315	73.7162	415
GBM Org2	22	37846402	38075479	MIR5096,ANKRD54,MIR5096,MICALL1,MIR5096,POLR2F	0.954633	106.307	11
GBM Org2	22	38075979	51244066	PLA2G6,TMEM184B,CSNK1E,LOC400927-CSNK1E,LOC400927-CSNK1E,LOC400927-CSNK1E,LOC400927,KCNJ4,KDELR3,FAM227A,TOMM22,GTPBP1,DNAL4,APOBEC3A_B,APOBEC3B-AS1,APOBEC3F,CBX7,TAB1,MGAT3,CACNA1I,ENTHD1,GRAP2,FAM83F,TNRC6B,SGSM3,MKL1,SLC25A17,XPNPEP3,EP300,L3MBTL2,RANGAP1,ZC3H7B,TEF,TOB2,ACO2,POLR3H,LOC105373044,CSDC2,DESI1,SNU13,MEI1,CCDC134,SREBF2,SEPT3,WBP2NL,NAGA,TCF20,NFAM1,SERHL2,POLDIP3,ARFGAP3,PACSIN2,…	-0.211092	65.3379	595
GBM Org2	X	60328	58494974	PPP2R3B,SHOX,CRLF2,P2RY8,ASMT,DHRSX,CD99,XG,GYG2,ARSD,ARSE,ARSH,ARSF,PRKX,LOC389906,FAM239B,NLGN4X,PUDP,STS,PNPLA4,ANOS1,FAM9B,TBL1X,GPR143,SHROOM2,WWC3,CLCN4,MID1,ARHGAP6,FRMPD4,PRPS2,TLR8-AS1,TLR8,TLR8-AS1,LINC02154,EGFL6,TRAPPC2,OFD1,GPM6B,GLRA2,FANCB,MOSPD2,ASB9,PIGA,VEGFD,PIR-FIGF,PIR-FIGF,PIR,BMX,ACE2,CLTRN,CA5B,AP1S2,CTPS2,SYAP1,TXLNG,RBBP7,REPS2,NHS,NHS,LOC101928389,NHS,LOC101928389,NHS-A…	-0.858327	81.2156	3808
GBM Org2	X	61805225	86022913	LINC01278,ARHGEF9,AMER1,MTMR8,ZC4H2,ZC3H12B,LAS1L,FRMD8P1,MSN,HEPH,EDA2R,AR,OPHN1,YIPF6,STARD8,EFNB1,LINC00269,EDA,AWAT2,IGBP1,DGAT2L6,KIF4A,DLG3,DLG3-AS1,DLG3,TEX11,NLGN3,TAF1,OGT,GCNA,NHSL2,PIN4,PIN4,ERCC6L,HDAC8,PHKA1,DMRTC1,DMRTC1B,PABPC1L2B-AS1,MAP2K4P1,CHIC1,TSIX,XIST,JPX,JPX,FTX,FTX,SLC16A2,RLIM,NEXMIF,ABCB7,ZDHHC15,MIR325HG,ATRX,MAGT1,ATP7A,ATP7A,PGAM4,CYSLTR1,TBX22,CHMP1B2P,FAM46D,BRWD3,…	0.148892	152.567	1424
GBM Org2	X	86023413	97133207	CHM,DACH2,KLHL4,PABPC5-AS1,PCDH11X,DIAPH2	-0.189416	61.9748	439
GBM Org2	X	97134347	114959373	DIAPH2,DIAPH2,DIAPH2-AS1,XRCC6P5,PCDH19,TSPAN6,SRPX2,SYTL4,NOX1,TRMT2B,TMEM35A,CENPI,DRP2,ARMCX4,ARMCX3,NXF5,ZMAT1,NXF2,NXF2B,NXF4,ARMCX5,ARMCX5-GPRASP2,ARMCX5-GPRASP2,GPRASP1,ARMCX5-GPRASP2,BHLHB9,ARMCX5-GPRASP2,ARMCX5-GPRASP2,LINC00630,LINC00630,RAB40A,TCEAL4,RAB9B,PLP1,LOC100128594,TMSB15B,SLC25A53,IL1RAPL2,NRK,CXorf57,RNF128,TBC1D8B,CLDN2,MORC4,RBM41,NUP62CL,PIH1D3,FRMPD3,TSC22D3,MID2,MID2,LO…	0.0313914	136.3	975
GBM Org2	X	114961098	115000049	-	-1.97573	25.1194	14
GBM Org2	X	115000549	120003974	LRCH2,LUZP4,PLS3-AS1,PLS3,DANT2,DANT1,DANT2,KLHL13,WDR44,DOCK11,IL13RA1,LINC01285,LONRF3,KIAA1210,SLC25A43,CXorf56,UBE2A,NKRF,SEPT6,UPF3B,AKAP14	0.0684961	101.569	246
GBM Org2	X	120007942	120116985	RHOXF1P1,RHOXF1-AS1,RHOXF1-AS1,RHOXF2B,RHOXF2,RHOXF1-AS1,RHOXF1	-2.13836	36.5114	20
GBM Org2	X	120117822	122308995	RHOXF1-AS1,LINC01402,RHOXF1-AS1,TMEM255A,LAMP2,CT47A11,CT47A12,CT47A10,CT47A1,CT47A2,CT47A3,CT47A4,CT47A5,CT47A8,CT47A9	-0.0307605	72.7399	86
GBM Org2	X	122309495	123548134	GRIA3	0.347877	234.202	115
GBM Org2	X	123548634	132646184	THOC2,XIAP,STAG2,TENM1,TEX13C,SMARCA1,ZDHHC9,UTP14A,BCORL1,ELF4,RAB33A,ZNF280C,RBMX2,ENOX2,LINC01201,ARHGAP36,FIRRE,STK26,FRMD7,RAP2C,RAP2C-AS1,RAP2C-AS1,MBNL3,MBNL3,HS6ST2	0.0373513	100.221	407
GBM Org2	X	132646684	133597710	HS6ST2,GPC4,GPC3	0.3447	257.696	147
GBM Org2	X	133600701	140669717	GPC3,MIR19B2,PHF6,PLAC1,FAM122B,FAM122C,MOSPD1,LINC02243,SMIM10L2B,CT55,ZNF75D,ZNF449,CT45A3,CT45A5,CT45A6,CT45A7,CT45A9,CT45A8,CT45A2,CT45A9,SAGE1,SLC9A6,FHL1,MAP7D3,ADGRG4,CD40LG,ARHGEF6,ZIC3,LINC00889,FGF13,F9,MCF2,ATP11C	0.0515551	129.035	371
GBM Org2	X	140670217	140786221	LINC00632,CDR1	-1.02031	51.8816	11
GBM Org2	X	140786721	147544276	SPANXA2-OT1,MAGEC1	0.0160938	88.5001	282
GBM Org2	X	147544776	148081819	FMR1-AS1,FMR1,FMR1NB	0.373718	282.892	156
GBM Org2	X	148082319	155258121	AFF2,CXorf40A,TMEM185A,MAGEA11,MAGEA9B,MAGEA9,LINC00850,LINC00894,MAMLD1,MTM1,MTMR1,CD99L2,HMGB3,PASD1,GABRE,MAGEA10-MAGEA5,GABRA3,GABRQ,MAGEA12,CSAG4,NSDHL,ZNF185,ZNF275,LOC105373378,PNMA6E,BGN,ATP2B3,CCNQ,BCAP31,ABCD1,PLXNB3,PDZD4,L1CAM,LCA10,ARHGAP4,HCFC1,MECP2,OPN1LW,OPN1MW2,OPN1MW,OPN1MW2,OPN1MW,OPN1MW3,TEX28,TKTL1,FLNA,DNASE1L1,GDI1,G6PD,IKBKG,GAB3,F8	0.0397951	125.48	396
GBM Org2	Y	2650695	2906334	CD99P1,CD99,XGY2,RPS4Y1	-5.04273	0.183979	7
GBM Org2	Y	2913859	6732269	LINC00278,PCDH11Y	-2.34168	7.20065	100
GBM Org2	Y	6798030	9989001	AMELY,TBL1Y,PRKY,TTTY12,LINC00279,TTTY1B,TTTY1	-5.46316	0.0899192	39
GBM Org2	Y	13194454	14401078	UTY	-2.75892	2.68321	20
GBM Org2	Y	14415262	23607196	NLGN4Y,FAM41AY1,FAM41AY2,FAM224B,FAM224A,CDY2B,CDY2A,CDY2A,CDY2B,HSFY2,HSFY1,HSFY2,HSFY1,TTTY9A,TTTY9B,TTTY9A,TTTY9B,HSFY1,HSFY2,HSFY1,HSFY2,TTTY14,BCORP1,PRORY,RBMY2EP,RBMY1B,RBMY1A1,RBMY1D,RBMY1E,RBMY1B,RBMY1A1,RBMY1D,TTTY13,RBMY1E,RBMY1A1,RBMY1D,RBMY1B,PRY,PRY2,LOC101929148,RBMY1F,RBMY1J,TTTY4,TTTY4C,TTTY4B,DAZ1,DAZ4,DAZ3,DAZ4,DAZ2	-5.52071	0.0976282	156
GBM Org2	Y	23608317	28818861	DAZ3,DAZ4,DAZ2	-4.01245	3.90462	45
hNSC Org1	1	11601	1288219	LOC729737,LINC01128,LOC100130417,SAMD11,SAMD11,NOC2L,KLHL17,AGRN,LOC100288175,TTLL10,UBE2J2,SCNN1D	-0.391271	72.523	109
hNSC Org1	1	1296983	121330078	ACAP3,PUSL1,INTS11,CPTP,TAS1R3,MXRA8,ATAD3B,MIB2,CDK11B,SLC35E2B,CDK11A,NADK,GNB1,CFAP74,PRKCZ,FAAP20,SKI,MORN1,PEX10,LOC100996583,TTC34,PRDM16,MEGF6,WRAP73,TP73,TP73-AS1,LRRC47,CEP104,LINC01646,AJAP1,NPHP4,KCNAB2,CHD5,RNF207,ACOT7,PLEKHG5,NOL9,PHF13,DNAJC11,CAMTA1,CAMTA1,LOC102725193,VAMP3,PER3,TNFRSF9,PARK7,SLC45A1,RERE,SLC2A5,MIR34AHG,H6PD,SPSB1,LOC100506022,SLC25A33,TMEM201,PIK3CD,CLSTN1,CTNN…	-0.0388482	67.0379	5176
hNSC Org1	1	142586761	249240121	FCGR1CP,FAM72C,SRGAP2D,LOC101927429,NBPF15,SRGAP2-AS1,LOC101927429,SRGAP2-AS1,SRGAP2B,LOC103091866,PPIAL4E,PPIAL4D,PPIAL4F,NBPF20,NBPF25P,GPR89A,PDZK1,RNF115,POLR3C,ITGA10,LIX1L-AS1,POLR3GL,LINC01719,NBPF10,NOTCH2NL,HYDIN2,NBPF12,CHD1L,CHD1L,FMO5,LINC00624,BCL9,GPR89B,PDZK1P1,LOC101927468,NBPF14,NUDT4P2,NUDT4B,PDE4DIP,NBPF9,NBPF19,LINC00869,HIST2H2BF,FCGR1A,HIST2H2BF,HIST2H2AA3,HIST2H2AA4,SF3B4,O…	0.359275	91.5911	4704
hNSC Org1	2	10500	50141332	FAM110C,SH3YL1,LINC01865,LINC01115,SNTG2,TPO,PXDN,MYT1L,LINC01250,EIPR1,TRAPPC12,ADI1,RPS7,COLEC11,ALLC,DCDC2C,LINC01304,LINC01249,LINC01248,LINC01105,NRIR,CMPK2,RNF144A,LOC100506274,LINC00298,LINC00299,LINC01814,KIDINS220,MBOAT2,ASAP2,CPSF3,ADAM17,YWHAQ,TAF1B,GRHL1,CYS1,C2orf48,HPCAL1,ODC1,NOL10,ATP6V1C2,PDIA6,FLJ33534,ROCK2,GREB1,LPIN1,MIR3681HG,TRIB2,LOC100506474,LINC00276,FAM84A,NBAS,DDX1,GAC…	-0.053201	66.9952	2159
hNSC Org1	2	50149474	51252179	NRXN1,LOC730100	0.370282	198.078	275
hNSC Org1	2	51255618	92258888	LOC730100,ASB3,GPR75-ASB3,GPR75-ASB3,ERLEC1,GPR75-ASB3,PSME4,ACYP2,C2orf73,SPTBN1,EML6,RTN4,CLHC1,CCDC88A,PPP4R3B,PNPT1,MIR217HG,CCDC85A,VRK2,FANCL,LINC01122,LINC01793,BCL11A,REL,PUS10,PEX13,C2orf74,USP34,XPO1,FAM161A,COMMD1,B3GNT2,TMEM17,EHBP1,WDPCP,UGP2,VPS54,AFTPH,LINC02245,SLC1A4,CEP68,SPRED2,LINC01873,MEIS1,LINC01798,LINC01799,LINC01828,LINC01828,LINC01829,LINC01828,LOC101927661,LINC01812,C1…	-0.0182352	69.9532	1707
hNSC Org1	2	95335116	243181604	KCNIP3,LINC00342,ANKRD36C,ASTL,STARD7-AS1,SNRNP200,NCAPH,ARID5A,KANSL3,FER1L5,LMAN2L,CNNM3,ANKRD23,FAM178B,LOC101927053,FAM178B,FAHD2B,ANKRD36,ANKRD36B,ACTR1B,C2orf92,ZAP70,TMEM131,VWA3B,INPP4A,MGAT4A,KIAA1211L,TSGA10,TSGA10,C2orf15,MRPL30,TXNDC9,EIF5B,REV1,AFF3,LINC01104,LONRF2,NMS,NPAS2,RPL31,TBC1D8,TBC1D8,RNF149,CREG2,RFX8,MAP4K4,IL1R2,IL1R1,IL1RL2,IL1RL1,IL18R1,IL18RAP,SLC9A4,SLC9A2,TMEM182,L…	-0.0258687	71.8702	6548
hNSC Org1	3	68434	2245118	CHL1-AS2,CHL1,CHL1,CHL1-AS1,LINC01266,CNTN6,CNTN4,CNTN4-AS2,CNTN4	0.0643757	122.485	135
hNSC Org1	3	2247557	2972795	CNTN4	0.345714	204.142	184
hNSC Org1	3	2976052	90504354	CNTN4,CNTN4,CNTN4-AS1,CNTN4-AS1,IL5RA,TRNT1,CRBN,LOC100130207,LRRN1,SUMF1,ITPR1-AS1,ITPR1,BHLHE40-AS1,BHLHE40,ARL8B,EDEM1,GRM7-AS3,GRM7,LOC101927394,LMCD1-AS1,LMCD1,SSUH2,CAV3,RAD18,SRGAP3,THUMPD3,SETD5,LHFPL4,CPNE9,BRPF1,TADA3,CIDEC,IL17RC,EMC3,CIDECP,FANCD2,FANCD2OS,BRK1,IRAK2,SEC13,ATP2B2,SLC6A11,SLC6A1,HRH1,ATG7,VGLL4,TAMM41,SYN2,SYN2,TIMP4,PPARG,MKRN2,RAF1,TMEM40,CAND2,IQSEC1,NUP210,HDAC11,F…	-0.0393298	68.4994	3677
hNSC Org1	3	93505354	129855195	PROS1,ARL13B,NSUN3,LINC00879,EPHA6,ARL6,CRYBG3,GABRR3,OR5K4,ST3GAL6-AS1,ST3GAL6,DCBLD2,COL8A1,CMSS1,CMSS1,FILIP1L,TBC1D23,TOMM70,LNP1,TMEM45A,ADGRG7,ABI3BP,IMPG2,SENP7,PCNP,CEP97,NXPE3,NFKBIZ,LINC02085,ZPLD1,ALCAM,CBLB,LINC00882,DUBR,LINC01990,BBX,LINC00635,LINC00636,CD47,LINC01215,IFT57,HHLA2,MYH15,CIP2A,DZIP3,TRAT1,GUCA1C,MORC1,DPPA4,LINC01205,NECTIN3-AS1,NECTIN3,CD96,ZBED2,CD96,PLCXD2,PLCXD2,P…	0.00695178	67.3161	1503
hNSC Org1	3	129855695	197917068	TMCC1,ALG1L2,FAM86HP,LINC02021,COL6A4P2,COL6A5,COL6A6,PIK3R4,ATP2C1,NEK11,NUDT16,MRPL3,CPNE4,DNAJC13,ACAD11,NPHP3-ACAD11,NPHP3-ACAD11,NPHP3,NPHP3-AS1,TMEM108,BFSP2,BFSP2-AS1,TOPBP1,TF,RAB6B,SLCO2A1,RYK,CEP63,KY,EPHB1,PPP2R3A,MSL2,PCCB,STAG1,NCK1,IL20RB,DZIP1L,A4GNT,ARMC8,MRAS,ESYT3,CEP70,PIK3CB,LINC01391,MRPS22,LOC100507291,LOC100507291,NMNAT3,NMNAT3,CLSTN2,TRIM42,SLC25A36,SPSB4,PXYLP1,ZBTB38,RAS…	0.25999	83.1386	2824
hNSC Org1	3	197918788	197961280	IQCG,IQCG,RPL35A,LMLN	-0.268212	86.7233	10
hNSC Org1	4	49770	49659617	ZNF595,ZNF718,ZNF876P,ZNF732,ZNF141,ABCA11P,PIGG,LOC105374338,SLC49A3,PCGF3,CPLX1,GAK,SLC26A1,IDUA,RNF212,CTBP1,MAEA,UVSSA,FAM53A,TMEM129,TACC3,LETM1,NSD2,NELFA,POLN,MXD4,ZFYVE28,CFAP99,RNF4,FAM193A,ADD1,NOP14,GRK4,HTT,RGS12,DOK7,LRPAP1,LINC00955,OTOP1,ZBTB49,NSG1,STX18,STX18-AS1,LINC01396,MSX1,LOC101928306,STK32B,LINC01587,EVC2,EVC,CRMP1,JAKMIP1,LINC02495,WFS1,PPP2R2C,KIAA0232,TBC1D14,TADA2B,SOR…	-0.0240531	68.4143	2085
hNSC Org1	4	52684544	190969132	DANCR,ERVMER34-1,LINC01618,SCFD2,LNX1,LNX1,LNX1-AS1,LINC02283,KIT,CLOCK,PDCL2,NMU,EXOC1L,EXOC1,CEP135,KIAA1211,AASDH,PPAT,PAICS,THEGL,HOPX,REST,POLR2B,IGFBP7-AS1,ADGRL3,ADGRL3-AS1,TECRL,LINC02232,EPHA5,EPHA5-AS1,CENPC,STAP1,UBA6-AS1,TMPRSS11D,TMPRSS11F,LOC550113,FTLP10,TMPRSS11BNL,TMPRSS11E,UGT2B17,UGT2B15,UGT2B7,UGT2A2,UGT2A1,SULT1E1,CSN1S1,CSN1S2BP,ODAM,MUC7,RUFY3,MOB1B,DCK,SLC4A4,GC,NPFFR2,ADA…	-0.0123252	63.1128	5445
hNSC Org1	5	10500	46405141	PLEKHG4B,LRRC14B,CCDC127,SDHA,PDCD6,PDCD6,AHRR,AHRR,EXOC3,SLC9A3,SLC9A3-AS1,SLC9A3,LOC100996325,TPPP,ZDHHC11B,ZDHHC11,BRD9,TRIP13,LOC100506688,NKD2,SLC12A7,TERT,CLPTM1L,SLC6A3,LPCAT1,SDHAP3,LOC728613,IRX2,LINC01377,LINC01019,LINC01017,LINC01020,ADAMTS16,ICE1,LINC02145,MED10,UBE2QL1,NSUN2,SRD5A1,LINC02102,MIR4278,ADCY2,MTRR,LINC02226,LINC02199,SEMA5A,LINC02112,FAM173B,CCT5,MARCH6,ROPN1L,LINC02213,…	-0.0388513	67.2529	2006
hNSC Org1	5	49562322	69181825	EMB,PARP8,ISL1,LINC02118,ITGA1,ITGA2,MOCS2,FST,NDUFS4,LINC02105,ARL15,LINC01033,SNX18,LOC102467080,LOC102467081,CDC20B,MCIDAS,DHX29,MTREX,PLPP1,SLC38A9,DDX4,IL31RA,FLJ31104,ANKRD55,C5orf67,MAP3K1,MIER3,GPBP1,LOC101928505,LINC02108,RAB3C,PDE4D,PART1,DEPDC1B,ELOVL7,ERCC8,NDUFAF2,SMIM15-AS1,ZSWIM6,C5orf64,KIF2A,DIMT1,IPO11,IPO11,IPO11-LRRC70,RNF180,RGS7BP,SREK1IP1,CWC27,ADAMTS6,CENPK,TRIM23,TRAPPC13…	-0.00555567	66.3256	820
hNSC Org1	5	69181868	70749831	CENPH,MRPS36,CDK7,CCDC125,RAD17,MARVELD2,OCLN,GTF2H2C_2,GTF2H2B,GTF2H2C,GUSBP3,LOC653080,SMA4,LOC653080,SMN1,SMN2,SMA4,SMA4,GUSBP3,GUSBP3,GTF2H2B,GTF2H2,GUSBP3,SMA5,GUSBP3,SMA5,GUSBP9	-0.274357	60.8331	122
hNSC Org1	5	70750331	180722398	LOC653080,NAIP,LOC653080,GUSBP9,LINC02197,BDP1,MCCC2,MAP1B,MRPS27,ZNF366,LINC02056,TNPO1,FCHO2,LOC105379030,ARHGEF28,LINC01331,ENC1,HEXB,GFM2,FAM169A,ANKRD31,COL4A3BP,POLK,ANKDD1B,POC5,LOC441087,SV2C,IQGAP2,S100Z,CRHBP,ZBED3,ZBED3-AS1,PDE8B,WDR41,TBCA,LOC101929154,AP3B1,SCAMP1,LHFPL2,ARSB,DMGDH,JMY,HOMER1,PAPD4,CMYA5,THBS4,SERINC5,ZFYVE16,FAM151B,MSH3,RASGRF2,CKMT2-AS1,ACOT12,SSBP2,ATG10,ATP6AP1L…	-0.0216905	66.6474	4528
hNSC Org1	5	180724118	180904760	MGAT1,ZFP62	-0.492904	57.1405	23
hNSC Org1	6	60500	58659199	LINC00266-3,LOC285766,DUSP22,EXOC2,EXOC2,HUS1B,LOC101927691,LINC01622,FOXF2,FOXC1,GMDS,GMDS-AS1,MYLK4,SERPINB1,SERPINB6,RIPK1,BPHL,LINC02525,SLC22A23,PXDC1,PRPF4B,C6orf201,LOC102724096,CDYL,LYRM4-AS1,LYRM4-AS1,LYRM4,FARS2,F13A1,LY86-AS1,LY86-AS1,LY86,LY86,RREB1,SSR1,CAGE1,RIOK1,SNRNP48,BMP6,BLOC1S5-TXNDC5,TXNDC5,BLOC1S5-TXNDC5,EEF1E1-BLOC1S5,EEF1E1,LOC100506207,GCNT2,MAK,GCM2,SYCP2L,ELOVL2,ELOVL2…	-0.032713	67.9511	2547
hNSC Org1	6	61880666	101866454	KHDRBS2,LGSN,PHF3,EYS,ADGRB3,LMBRD1,COL19A1,COL9A1,FAM135A,SDHAF4,SMAP1,B3GAT2,OGFRL1,MIR30C2,LINC01626,RIMS1,KCNQ5,KHDC1,OOEP,MTO1,SLC17A5,CD109,LOC101928516,COL12A1,FILIP1,SENP6,MYO6,IMPG1,LINC02540,MEI4,IRAK1BP1,PHIP,HMGN3,LCA5,ELOVL4,BCKDHB,LINC02542,IBTK,UBE3D,DOPEY1,ME1,SNAP91,CYB5R4,MRAP2,CEP162,LINC01611,TBX18-AS1,TBX18,SNX14,SYNCRIP,HTR1E,CGA,ZNF292,GJB7,C6orf163,CFAP206,SLC35A1,RARS2,OR…	0.00513226	63.7467	1562
hNSC Org1	6	101868544	102477081	GRIK2	0.443856	201.888	123
hNSC Org1	6	102482764	171048178	HACE1,LIN28B,BVES,PREP,PRDM1,ATG5,CRYBG1,RTN4IP1,LINC02532,PDSS2,SOBP,SCML4,SEC63,OSTM1,SNX3,AFG1L,FOXO3,LINC00222,ARMC2,ARMC2-AS1,SESN1,CEP57L1,CCDC162P,CCDC162P,C6orf183,CD164,PPIL6,MICAL1,AK9,FIG4,WASF1,METTL24,SLC22A16,CDK19,AMD1,RPF2,SLC16A10,REV3L,TRAF3IP2-AS1,FYN,TUBE1,LAMA4,FLJ34503,HDAC2-AS2,FRK,NT5DC1,TSPYL4,DSE,TRAPPC3L,CALHM4,RWDD1,RSPH4A,KPNA5,FAM162B,GPRC6A,RFX6,ROS1,DCBLD1,GOPC,LOC…	-0.040193	68.8969	2864
hNSC Org1	7	14646	48341470	LOC100507642,FAM20C,PRKAR1B,DNAAF5,SUN1,GET4,ADAP1,C7orf50,TMEM184A,MAD1L1,SNX8,CHST12,IQCE,TTYH3,AMZ1,AMZ1,GNA12,GNA12,CARD11,LOC100129603,SDK1,FOXK1,AP5Z1,RADIL,MMD2,RBAK,RBAK-RBAKDN,ZNF890P,WIPI2,SLC29A4,TNRC18,FBXL18,LOC221946,RNF216,ZNF815P,RSPH10B,RSPH10B2,USP42,CYTH3,RAC1,DAGLB,KDELR2,GRID2IP,PMS2CL,LOC100131257,COL28A1,MIOS,RPA3,UMAD1,UMAD1,GLCCI1,ICA1,LOC100505938,NXPH1,MGC4859,MGC4859,L…	0.0682039	73.2724	2111
hNSC Org1	7	48341970	58053831	ABCA13,VWC2,ZPBP,SPATA48,IKZF1,DDC,GRB10,COBL,LINC01446,LOC100996654,EGFR,LANCL2,VOPP1,SEPT14,ZNF713,PSPH,PHKG1,LOC650226,LOC100130849,ZNF479,ZNF716	-0.0561862	79.3695	461
hNSC Org1	7	61063720	74305695	ZNF733P,LOC100287834,ZNF722P,ZNF727,ZNF736,ZNF680,LOC100128885,ZNF107,ZNF138,ZNF273,CCT6P3,INTS4P1,LOC441242,INTS4P2,LOC441242,VKORC1L1,ASL,CRCP,TPST1,LINC00174,GS1-124K5.11,RABGEF1,GTF2IP23,TMEM248,TYW1,PMS2P4,LINC01372,LOC100507468,AUTS2,GALNT17,CALN1,TYW1B,POM121,LOC541473,LOC100101148,SPDYE10P,GTF2IP4,GTF2IP1,NSUN5,TRIM50,BAZ1B,BCL7B,ELN,LIMK1,EIF4H	0.0116305	77.2981	661
hNSC Org1	7	74321091	75055827	CLIP2,GTF2IRD1,GTF2I,LOC101926943,NCF1,GTF2IRD2,PMS2P5,CASTOR2,RCC1L	-0.581816	45.9731	46
hNSC Org1	7	75062023	94020509	RCC1L,GTF2IRD2B,NCF1C,SPDYE10P,SPDYE10P,SPDYE8P,LOC100101148,LOC541473,POM121C,HIP1,CCL26,RHBDD2,POR,STYXL1,SRRM3,SSC4D,DTX2,DTX2P1-UPK3BP1-PMS2P11,FAM185BP,CCDC146,GSAP,PTPN12,RSBN1L,PHTF2,MAGI2,GNAI1,GNAT3,CD36,SEMA3C,LOC105369146,LOC100128317,CACNA2D1,PCLO,SEMA3E,SEMA3A,SEMA3D,LINC00972,GRM3,KIAA1324L,DMTF1,TP53TG1,CROT,ABCB4,ABCB1,ABCB1,RUNDC3B,RUNDC3B,ADAM22,ZNF804B,STEAP2-AS1,CFAP69,GTPBP10…	0.027819	62.5252	738
hNSC Org1	7	94021009	94937530	COL1A2-AS1,COL1A2,CASD1,SGCE,PEG10,PPP1R9A	0.258628	181.283	113
hNSC Org1	7	94938030	102113997	PPP1R9A,PON1,ASB4,PDK4,DYNC1I1,SLC25A13,SEM1,DLX6-AS1,SDHAF3,ASNS,CZ1P-ASNS,CZ1P-ASNS,OCM2,LMTK2,TECPR1,BAIAP2L1,NPTX2,TRRAP,SMURF1,MYH16,ARPC1A,ARPC1B,ZSCAN25,ZSCAN25,CYP3A5,TRIM4,AZGP1,ZSCAN21,TAF6,GAL3ST4,GATS,STAG3L5P-PVRIG2P-PILRB,STAG3L5P-PVRIG2P-PILRB,PILRB,MEPCE,TSC22D4,AGFG2,TFR2,ZAN,EPHB4,SLC12A9,MUC3A,MUC12,MUC17,TRIM56,PLOD3,ZNHIT1,COL26A1,CUX1	-0.0134478	65.3449	330
hNSC Org1	7	102115837	102337620	CUX1,SH2B2,MIR4285,SH2B2	-1.09488	41.5631	17
hNSC Org1	7	102338743	103071279	LOC100630923,LOC100630923,PRKRIP1,ALKBH4,RASA4B,POLR2J3,SPDYE2B,SPDYE2,RASA4DP,FAM185A,FAM185A,FBXL13,FBXL13,FBXL13,LRRC17	-0.0555238	67.1203	42
hNSC Org1	7	103071779	103470258	NAPEPLD,NAPEPLD,RPL19P12,DPY19L2P2,PMPCB,DNAJC2,PSMC2,PSMC2,SLC26A5,SLC26A5,LOC101927870	0.435405	198.025	84
hNSC Org1	7	103472315	113723265	LOC101927870,RELN,RELN,ORC5,LHFPL3,LHFPL3,LHFPL3-AS1,KMT2E,SRPK2,PUS7,RINT1,ATXN7L1,CDHR3,SYPL1,PIK3CG,PRKAR2B,HBP1,COG5,BCAP29,SLC26A4,CBLL1,SLC26A3,DLD,LAMB1,LAMB4,NRCAM,PNPLA8,IMMP2L,IMMP2L,LRRN3,DOCK4,DOCK4,DOCK4-AS1,ZNF277,IFRD1,LOC101928012,BMT2,HRAT17	0.0159794	73.2351	454
hNSC Org1	7	113723765	114339286	PPP1R3A,FOXP2	0.374244	201.119	106
hNSC Org1	7	114339786	121856635	FOXP2,LINC01393,LINC01392,TFEC,TES,CAV1,LINC01510,MET,ST7,ST7,ST7-AS2,ST7,ST7-OT3,WNT2,ASZ1,CFTR,CFTR-AS1,CFTR,CTTNBP2,LINC02476,KCND2,TSPAN12,ING3,CPED1,FAM3C	-0.0266494	77.3372	323
hNSC Org1	7	121857135	122519754	PTPRZ1,AASS,FEZF1,FEZF1-AS1,CADPS2	0.326949	191.882	112
hNSC Org1	7	122520254	145809300	CADPS2,CADPS2,RNF148,SLC13A1,IQUB,NDUFA5,WASL,HYAL4,SPAM1,LOC105375483,GPR37,POT1,POT1-AS1,LOC101928283,GRM8,ZNF800,SND1,MGC27345,LOC107986845,IMPDH1,LINC01000,FAM71F2,CALU,CCDC136,KCP,TNPO3,SMO,AHCYL2,STRIP2,NRF1,UBE2H,ZC3HC1,KLHDC10,CPA2,CPA4,CEP41,COPG2,LINC-PINT,MKLN1,PODXL,LOC101928782,PLXNA4,FLJ40288,CHCHD3,EXOC4,EXOC4,LOC101928861,LRGUK,SLC35B4,AKR1B1,AKR1B10,BPGM,CALD1,AGBL3,AGBL3,C7orf49…	-0.0413702	64.4395	980
hNSC Org1	7	145809800	147976804	CNTNAP2,CNTNAP2,LOC101928700,CNTNAP2,LOC105375556	0.284217	192.932	488
hNSC Org1	7	147979359	159118513	CNTNAP2,CUL1,EZH2,ZNF425,ZNF398,ZNF767P,SSPO,ATP6V0E2,ACTR3C,RARRES2,ZNF775,LINC00996,AOC1,ATG9B,ABCB8,FASTK,AGAP3,GBX1,ABCF2,NUB1,WDR86,CRYGN,RHEB,PRKAG2,GALNT11,KMT2C,ACTR3B,LINC01287,DPP6,PAXIP1,HTR5A,EN2,CNPY1,RBM33,SHH,LINC01006,RNF32,RNF32,LMBR1,LMBR1,NOM1,UBE3C,DNAJB6,LOC101927914,PTPRN2,PTPRN2,LOC100506585,NCAPG2,ESYT2,WDR60,LINC00689,VIPR2	-0.0268989	79.7427	571
hNSC Org1	8	12630	43756290	ZNF596,FBXO25,TDRP,ERICH1,DLGAP2,DLGAP2,DLGAP2-AS1,CLN8,ARHGEF10,KBTBD11,MYOM2,LOC101927815,CSMD1,MCPH1,MCPH1,ANGPT2,MCPH1,MCPH1-AS1,MCPH1-AS1,AGPAT5,XKR5,DEFA5,FAM66B,SPAG11B,DEFB104A,DEFB104B,PRR23D1,PRR23D2,SPAG11A,DEFB103B,DEFB103A,ZNF705B,FAM85B,PRAG1,CLDN23,MFHAS1,ERI1,PPP1R3B,TNKS,MSRA,C8orf74,LOC102723313,PINX1,LOC101929229,XKR6,MTMR9,TDH,FAM167A-AS1,FAM167A,FAM167A,BLK,GATA4,NEIL2,FDFT1,…	-0.0480953	75.3482	2040
hNSC Org1	8	46930193	106331271	SPIDR,PRKDC,MCM4,UBE2V2,LOC101929268,EFCAB1,PPDPFL,SNTG1,PXDNL,PCMTD1,ST18,RB1CC1,OPRK1,LYPLA1,MRPL15,XKR4,TMEM68,LYN,PLAG1,SDR16C5,PENK,LOC101929415,LOC101929415,LINC00968,LOC101929488,LINC01602,FAM110B,UBXN2B,SDCBP,NSMAF,TOX,CA8,RAB2A,CHD7,CLVS1,ASPH,NKAIN3,TTPA,LINC01289,LOC102724623,CYP7B1,LINC00251,MTFR1,PDE7A,DNAJC5B,TRIM55,ADHFE1,MYBL1,VCPIP1,C8orf44-SGK3,C8orf44-SGK3,SGK3,COPS5,CSPP1,ARFG…	-0.00635765	69.9155	2496
hNSC Org1	8	106336242	106824375	OXR1,ABRA	0.385349	201.284	96
hNSC Org1	8	106824875	146303522	ANGPT1,RSPO2,EIF3E,EMC2,TMEM74,TRHR,NUDCD1,PKHD1L1,EBAG9,SYBU,LINC01608,LINC02237,CSMD3,TRPS1,LINC00536,EIF3H,EIF3H,LOC105375713,SLC30A8,MED30,EXT1,SAMD12,SAMD12-AS1,TNFRSF11B,COLEC10,COLEC10,LOC101927513,MAL2,MAL2-AS1,ENPP2,TAF2,DEPTOR,COL14A1,MTBP,SNTB1,SNTB1,LOC101927543,HAS2-AS1,SMILR,ZHX2,DERL1,TBC1D31,FAM83A,ZHX1-C8orf76,ZHX1-C8orf76,ZHX1,ATAD2,WDYHV1,FBXO32,FAM91A1,FER1L6,FER1L6,FER1L6-AS1…	-0.0473779	73.1843	1776
hNSC Org1	9	11849	38856716	WASHC1,PGM5P3-AS1,CBWD1,C9orf66,DOCK8,DOCK8,KANK1,DMRT1,DMRT3,DMRT2,SMARCA2,VLDLR-AS1,KCNV2,LINC01231,RFX3,GLIS3,SLC1A1,SPATA6L,CDC37L1-AS1,AK3,JAK2,INSL6,INSL4,PLGRKT,CD274,PDCD1LG2,RIC1,ERMP1,KIAA2026,IL33,UHRF2,GLDC,KDM4C,PTPRD,LURAP1L-AS1,LURAP1L-AS1,LURAP1L,LURAP1L,MPDZ,LINC01235,LINC00583,NFIB,ZDHHC21,FREM1,LOC389705,TTC39B,CCDC171,C9orf92,BNC2,CNTLN,SH3GL2,ADAMTSL1,SAXO1,HAUS6,DENND4C,ACER…	0.00108865	70.1366	1699
hNSC Org1	9	38857838	47317179	CNTNAP3B,SPATA31A6	-0.27322	33.5053	180
hNSC Org1	9	65468179	141148320	LOC101929583,LOC101928195,LOC286297,ZNF658,CNTNAP3P2,ANKRD20A1,ANKRD20A3,CBWD3,PGM5,PIP5K1B,FXN,TJP2,FAM189A2,APBA1,PTAR1,C9orf135,MAMDC2,MAMDC2,SMC5-AS1,SMC5,TRPM3,TMEM2,ABHD17B,C9orf85,GDA,LINC01504,TMC1,ALDH1A1,ANXA1,RORB-AS1,RORB,TRPM6,C9orf41-AS1,CARNMT1,NMRK1,PCSK5,GCNT1,PRUNE2,VPS13A,GNA14,GNA14,GNA14-AS1,GNAQ,CEP78,PSAT1,LOC101927450,TLE4,LINC01507,TLE1,LOC101927502,SPATA31D4,RASEF,FRMD3,…	-0.0488407	65.597	3252
hNSC Org1	10	61500	17776679	ZMYND11,DIP2C,LARP4B,GTPBP4,WDR37,ADARB2,ADARB2,ADARB2-AS1,LOC105376351,PFKP,PITRM1,LOC105376360,LOC101927964,AKR1C2,AKR1C3,AKR1C4,NET1,CALML3-AS1,ASB13,FAM208B,GDI2,ANKRD16,FBXO18,IL15RA,IL2RA,RBM17,PFKFB3,PRKCQ,LINC00707,SFMBT2,ITIH5,KIN,TAF3,LOC105376398,LOC101928322,CELF2,CELF2-AS1,USP6NL,PROSER2,PROSER2-AS1,UPF2,DHTKD1,NUDT5,CDC123,CAMK1D,CCDC3,OPTN,MCM10,UCMA,BEND7,PRPF18,FRMD4A,FAM107B,CDN…	-0.044731	64.9347	772
hNSC Org1	10	17787442	18186009	TMEM236,MRC1,SLC39A12,CACNB2	-0.789612	36.07	21
hNSC Org1	10	18214681	21071275	CACNB2,NSUN6,MALRD1,PLXDC2,NEBL	-0.0268672	63.5762	114
hNSC Org1	10	21073469	21444691	NEBL,NEBL,C10orf113	0.286291	189.459	86
hNSC Org1	10	21446650	39154435	MLLT10,DNAJC1,SPAG6,PIP4K2A,ARMC3,C10orf67,KIAA1217,ARHGAP21,PRTFDC1,ENKUR,LINC01516,GPR158-AS1,GPR158,LINC00836,MYO3A,GAD2,APBB1IP,FAM238B,PDSS1,ABI1,ANKRD26,MASTL,ACBD5,ARMC4P1,RAB18,MKX-AS1,ARMC4,MPP7,LOC105376468,WAC,LINC01517,SVIL-AS1,SVIL,SVIL,JCAD,LOC101929279,MTPAP,MAP3K8,SVILP1,ZNF438,LOC101929352,ZEB1,ARHGAP12,KIF5B,EPC1,CCDC7,ITGB1,NRP1,LINC00838,PARD3,CUL2,CREM,CCNY,PCAT5,ANKRD30A,LIN…	-0.0454122	66.4002	753
hNSC Org1	10	42471777	45924631	CCNYL2,ZNF37BP,ZNF33B,BMS1,RET,CSGALNACT2,RASGEF1A,ZNF487,ZNF239,ZNF485,ZNF32-AS3,LINC00840,LINC00841,CXCL12,TMEM72-AS1,TMEM72-AS1,TMEM72,RSU1P2,ALOX5,MARCH8,ZFAND4,AGAP4,PARGP1	-0.0503608	74.5567	166
hNSC Org1	10	45925131	51997390	PARGP1,MSMB,ANTXRLP1,ANTXRL,ANXA8L1,LINC00842,FAM35BP,GLUD1P2,BMS1P1,PTPN20,ZNF488,BMS1P2,FAM35DP,LOC102724593,LOC102724593,SYT15,NPY4R,FRMPD2,MAPK8,ARHGAP22,WDFY4,VSTM4,DRGX,ERCC6,CHAT,PARG,TIMM23B,AGAP6,FAM21EP,WASHC2A,ASAH2,SGMS1,A1CF,PRKG1	-0.342835	55.3507	328
hNSC Org1	10	52002917	81640130	PRKG1,LINC01468,PCDH15,PCDH15,LOC105378311,IPMK,TFAM,BICC1,PHYHIPL,FAM13C,SLC16A9,MRLN,CCDC6,ANK3,RHOBTB1,TMEM26,CABCOCO1,ARID5B,RTKN2,LOC283045,ZNF365,JMJD1C,LOC101928887,LINC01515,CTNNA3,CTNNA3,LOC101928961,LRRTM3,CTNNA3,LRRTM3,HERC4,MYPN,PBLD,RUFY2,SLC25A16,CCAR1,VPS26A,SUPV3L1,HK1,TSPAN15,COL13A1,NPFFR1,EIF4EBP2,PALD1,ADAMTS14,SGPL1,UNC5B,SLC29A3,CDH23,CDH23,C10orf105,CDH23,VSIR,PSAP,CHST3,SP…	-0.0263722	61.3153	1214
hNSC Org1	10	81649809	84742782	NRG3,LOC105378397,GHITM,C10orf99,CDHR1,LRIT2,LRIT1,RGR,LINC00858,CCSER2	0.240091	160.556	336
hNSC Org1	10	84744965	89723376	LINC01519,LINC01520,GRID1-AS1,GRID1,WAPL,LDB3,BMPR1A,FAM35A,NUTM2A-AS1,LINC00863,NUTM2D,LINC00864,MINPP1,PAPSS2,ATAD1,CFL1P1,KLLN,PTEN,RNLS,LIPJ,LIPF,LIPK,LIPN,LIPM,ANKRD22,STAMBPL1,FAS,LIPA,IFIT1B,SLC16A12,PANK1,KIF20B	0.083467	119.203	409
hNSC Org1	10	89725483	135524247	KIF20B,LINC00865,LINC01374,LINC01375,LOC101926942,HTR7,LOC105378430,PCGF5,HECTD2-AS1,HECTD2-AS1,HECTD2,TNKS2,BTAF1,CPEB3,MARCH5,IDE,KIF11,EXOC6,MYOF,RBP4,PDE6C,FRA10AC1,PLCE1,NOC3L,TBC1D12,HELLS,CYP2C18,CYP2C19,CYP2C9,ACSM6,PDLIM1,SORBS1,TCTN3,ENTPD1,ENTPD1,ENTPD1-AS1,ENTPD1-AS1,ENTPD1-AS1,CC2D2B,ZNF518A,BLNK,BLNK,DNTT,TLL2,TM9SF3,PIK3AP1,LCOR,SLIT1,SLIT1,ARHGAP19-SLIT1,ARHGAP19-SLIT1,ARHGAP19,RR…	-0.0649523	69.1258	1991
hNSC Org1	11	60500	51483955	LINC01001,BET1L,RIC8A,SIRT3,PSMD13,NLRP6,PTDSS2,PHRF1,CDHR5,DEAF1,TMEM80,CHID1,AP2A2,MUC5B,TOLLIP,BRSK2,DUSP8,IFITM10,LSP1,MRPL23-AS1,IGF2,INS-IGF2,IGF2-AS,INS-IGF2,TH,TSPAN32,CD81-AS1,CD81,TSSC4,KCNQ1,KCNQ1,KCNQ1OT1,KCNQ1,KCNQ1-AS1,KCNQ1-AS1,SLC22A18AS,SLC22A18,NAP1L4,CARS,OSBPL5,ZNF195,TSSC2,TRPC2,NUP98,STIM1,RRM1,TRIM21,OR51B5,TRIM6,TRIM6-TRIM34,HPX,TIMM10B,MRPL17,ZNF215,NLRP14,SYT9,SYT9,LOC10…	-0.0171778	78.1366	2414
hNSC Org1	11	54694705	134943014	OR4P4,TNKS1BP1,P2RX3,SLC43A3,RTN4RL2,SMTNL1,SERPING1,ZDHHC5,MED19,TMX2-CTNND1,CTNND1,OR9Q1,LPXN,ZFP91,ZFP91-CNTF,GLYAT,GLYATL1,LOC283194,FAM111A,DTX4,OSBP,PATL1,STX3,MRPL16,GIF,OOSP1,MS4A3,MS4A2,MS4A6A,MS4A4E,MS4A4A,MS4A6E,MS4A7,MS4A5,MS4A13,LINC00301,MS4A15,SLC15A3,CD6,CD5,VWCE,DDB1,CPSF7,SDHAF2,SYT7,DAGLA,FEN1,FADS2,FADS3,BEST1,ASRGL1,AHNAK,B3GAT3,UQCC3,TTC9C,TAF6L,NXF1,WDR74,SLC22A8,SLC22A24,S…	-0.036771	65.1424	3376
hNSC Org1	12	66736	34856194	IQSEC3,SLC6A12,SLC6A13,SLC6A13,LOC102723544,KDM5A,B4GALNT3,NINJ2,NINJ2,LOC100049716,WNK1,RAD52,ERC1,FBXL14,WNT5B,ADIPOR2,CACNA2D4,DCP1B,CACNA1C-IT2,CACNA1C,CACNA1C,CACNA1C-IT3,CACNA1C,CACNA1C-AS2,CACNA1C,CACNA1C-AS1,ITFG2-AS1,ITFG2-AS1,FKBP4,ITFG2,NRIP2,ITFG2,TULP3,TSPAN9,LOC100128253,PRMT8,PRMT8,THCAT155,CRACR2A,PARP11,CCND2-AS1,CCND2,TIGAR,C12orf4,AKAP3,LOC101929549,GALNT8,KCNA6,NTF3,ANO2,VWF,T…	-0.0029523	79.434	1644
hNSC Org1	12	37857194	133829641	CPNE8,KIF21A,ABCD2,C12orf40,C12orf40,SLC2A13,SLC2A13,LRRK2,MUC19,CNTN1,PDZRN4,GXYLT1,YAF2,ZCRB1,PPHLN1,PRICKLE1,LINC02402,ADAMTS20,IRAK4,TMEM117,NELL2,DBX2,ANO6,ARID2,SCAF11,SLC38A1,LOC100288798,SLC38A4,PCED1B,RPAP3,ENDOU,RAPGEF3,HDAC7,VDR,COL2A1,SENP1,PFKM,ZNF641,CCNT1,TEX49,ADCY6,CACNB3,KMT2D,DHH,TUBA1C,LOC101927267,SPATS2,MCRS1,FMNL3,NCKAP5L,BCDIN3D-AS1,FAIM2,LINC02395,AQP6,RACGAP1,ASIC1,GPD1,…	-0.0162469	66.9125	4091
hNSC Org1	13	19064249	66880448	TPTE2,PSPC1,ZMYM5,ZMYM2,GJA3,CRYL1,IFT88,EEF1AKMT1,XPO4,LATS2,SKA3,MIPEPP3,LINC00539,MIPEPP3,ZDHHC20,MICU2,FGF9,LINC00540,LINC00621,SGCG,SACS,LINC00327,TNFRSF19,MIPEP,SPATA13,PARP4,TPTE2P6,RNF17,MTMR6,ATP8A2,RNF6,CDK8,WASF3,USP12,USP12,USP12-AS1,LNX2,POLR1D,PLUT,CDX2,FLT3,PAN3,FLT1,POMP,MTUS2,SLC7A1,UBL3,LINC00297,KATNAL1,UBE2L5,HMGB1,USPL1,ALOX5AP,TEX26-AS1,MEDAG,B3GLCT,RXFP2,EEF1DP3,FRY,ZAR1L,B…	-0.0178472	65.1852	1939
hNSC Org1	13	66880948	67804353	PCDH9,PCDH9-AS2,PCDH9,PCDH9,PCDH9-AS3,PCDH9,PCDH9-AS4,LINC00364	0.387317	197.128	169
hNSC Org1	13	67804853	86759556	LINC00550,LINC00383,KLHL1,LINC00348,DACH1,PIBF1,LINC00392,KLF12,LINC00402,TBC1D4,UCHL3,LMO7,LMO7DN,KCTD12,MYCBP2,SCEL,SLAIN1,EDNRB-AS1,EDNRB,LINC00446,RNF219-AS1,RBM26,RBM26-AS1,NDFIP2,LINC00382,LINC00333,LINC00375,LINC00351	-0.00820652	63.3839	743
hNSC Org1	13	86917378	92182207	LINC00430,MIR4500HG,LOC105370306,LINC00440,LINC00353,LINC00559,LINC00379,MIR17HG,GPC5	-0.0255304	69.5824	214
hNSC Org1	13	92184743	95064285	GPC5,GPC5,GPC5-AS2,GPC5,GPC5-AS1,LINC00363,GPC6,GPC6,GPC6-AS1,DCT,TGDS,GPR180,LOC101927248,LOC101927284,LINC00557,ABCC4	0.3416	193.981	526
hNSC Org1	13	95072280	115109378	ABCC4,CLDN10,CLDN10-AS1,DZIP1,DNAJC3,UGGT2,HS6ST3,LINC00359,MBNL2,IPO5,FARP1,STK24,SLC15A1,DOCK9,UBAC2,UBAC2,GPR183,LINC01232,TM9SF2,CLYBL,CLYBL,CLYBL-AS1,CLYBL,LOC101927437,PCCA,PCCA,PCCA-AS1,TMTC4,NALCN-AS1,NALCN,ITGBL1,FGF14,FGF14,FGF14-IT1,TPP2,BIVM,BIVM-ERCC5,METTL21EP,DAOA-AS1,LINC00343,EFNB2,ARGLU1,LINC00443,FAM155A,TNFSF13B,MYO16,COL4A1,COL4A2,RAB20,NAXD,CARS2,ING1,LINC00431,ARHGEF7,ARHGE…	-0.0538009	67.6667	847
hNSC Org1	14	19097600	45584972	POTEG,OR4N2,OR11H7,CCNB1IP1,TEP1,RNASE11,ANG,RNASE4,RNASE4,EDDM3A,EDDM3B,NDRG2,HNRNPC,RPGRIP1,CHD8,TOX4,LOC105370401,MMP14,RBM23,PSMB5,CDH24,LMLN2,SLC7A8,RNF212B,EFS,MYH6,THTPA,ZFHX2,DHRS4L1,CARMIL3,NRL,PCK2,EMC9,TSSK4,RABGGTA,NYNRIN,KHNYN,LOC101927045,CMA1,STXBP6,NOVA1,NOVA1-AS1,LINC02294,MIR4307HG,LOC728755,LOC728755,LINC00645,LINC01551,PRKD1,G2E3,SCFD1,STRN3,AP4S1,HECTD1,HEATR5A,NUBPL,ARHGAP5-…	0.0244647	71.5817	1079
hNSC Org1	14	45713302	65890045	LINC02303,LINC00871,MDGA2,RPS29,LRR1,POLE2,KLHDC1,NEMF,LINC01599,SOS2,L2HGDH,ATP5S,CDKL1,MAP4K5,ATL1,NIN,NIN,LOC105370489,ABHD12B,TRIM9,LINC02310,FRMD6-AS2,FRMD6-AS2,FRMD6,FRMD6,GNG2,NID2,TXNDC16,GPR137C,ERO1A,STYX,GNPNAT1,FERMT2,DDHD1,CDKN3,CGRRF1,SAMD4A,GCH1,WDHD1,SOCS4,DLGAP5,FBXO34,ATG14,KTN1,PELI2,TMEM260,OTX2-AS1,EXOC5,AP5M1,SLC35F4,C14orf37,PSMA3-AS1,ARID4A,TIMM9,KIAA0586,LINC01500,DAAM1,C…	-0.0115943	66.3969	896
hNSC Org1	14	65891191	66401678	-	0.60225	89.8812	24
hNSC Org1	14	66402178	107289040	CCDC196,GPHN,FAM71D,MPP5,ATP6V1D,EIF2S1,PLEK2,TMEM229B,PLEKHH1,PIGH,ARG2,RDH12,ZFYVE26,RAD51B,ACTN1,DCAF5,GALNT16,ERH,SLC39A9,PLEKHD1,SUSD6,SMOC1,SLC8A3,LOC646548,SYNJ2BP-COX16,SYNJ2BP,ADAM20,MED6,LOC101928075,MAP3K9,PCNX1,SIPA1L1,RGS6,DPF3,DCAF4,ZFYVE1,RBM25,PSEN1,PAPLN,NUMB,HEATR4,DNAL1,ELMSAN1,PTGR2,ZNF410,FAM161B,ENTPD5,LIN52,VSX2,ABCD4,LTBP2,AREL1,YLPM1,DLST,MLH3,NEK9,TMED10,JDP2,BATF,LOC102…	-0.0359034	65.3661	1772
hNSC Org1	15	20000500	82649539	HERC2P3,GOLGA6L6,NBEAP1,POTEB,POTEB2,LINC01193,FAM30C,LOC101927079,GOLGA8CP,GOLGA8EP,HERC2P2,LOC283683,NIPA1,NIPA2,NIPA2,CYFIP1,CYFIP1,TUBGCP5,GOLGA6L22,GOLGA6L22,GOLGA8DP,MKRN3,MAGEL2,PWRN4,PWRN2,SNRPN,SNHG14,SNRPN,SNHG14,SNURF,SNHG14,SNHG14,SNORD116-3,SNORD116-9,SNHG14,SNORD116-11,SNHG14,PWAR1,SNHG14,SNORD115-5,SNORD115-9,SNORD115-10,SNORD115-12,SNHG14,SNORD115-6,SNHG14,SNORD115-10,SNHG14,SNORD…	-0.00299753	81.6332	3112
hNSC Org1	15	82662240	83113704	CPEB1-AS1,AP3B2,ACTG1P17,FSD2,WHAMM,HOMER2,C15orf40,BTBD1,TM6SF1	-0.714285	44.4519	37
hNSC Org1	15	83124496	89786509	TM6SF1,HDGFL3,SH3GL3,ADAMTSL3,UBE2Q2L,LOC440300,GOLGA2P7,GOLGA6L4,GOLGA6L4,GOLGA6L5P,UBE2Q2P1,WDR73,SEC11A,ZNF592,ALPK3,SLC28A1,PDE8A,AKAP13,KLHL25,AGBL1,LINC01584,AGBL1,AGBL1,AGBL1-AS1,AGBL1,LOC102724452,NTRK3,NTRK3-AS1,DET1,LINC01586,ACAN,ABHD2,FANCI,MIR9-3HG,RHCG,LINC00928,TICRR,KIF7,WDR93,ANPEP	-0.0232711	68.7298	294
hNSC Org1	15	89889610	102519568	AP3S2,C15orf38-AP3S2,ZNF710,IDH2-DT,SEMA4B,CIB1,CIB1,TTLL13P,IQGAP1,CRTC3,CRTC3-AS1,BLM,MAN2A2,UNC45A,VPS33B,VPS33B-DT,SV2B,CRAT37,SLCO3A1,ST8SIA2,C15orf32,FAM174B,CHD2,RGMA,LINC01580,LINC01581,LINC01581,MCTP2,LINC00924,NR2F2-AS1,NR2F2,LINC02254,LINC00923,LINC02351,FAM169B,IGF1R,PGPEP1L,LUNAR1,SYNM,TTC23,LRRC28,LRRC28,HSP90B2P,MEF2A,LOC400464,ADAMTS17,CERS3-AS1,CERS3-AS1,CERS3,CERS3,LINS1,ASB7,AL…	0.00609153	85.9721	644
hNSC Org1	16	62041	6075517	NPRL3,HBA1,LUC7L,FAM234A,RGS11,AXIN1,MRPL28,TMEM8A,RAB11FIP3,CAPN15,MIR3176,WFIKKN1,WDR90,METRN,PRR25,LMF1,LMF1,LMF1-AS1,SSTR5-AS1,SSTR5,CACNA1H,UBE2I,BAIAP3,UNKL,TELO2,IFT140,TMEM204,IFT140,LOC105371046,JPT2,MAPK8IP3,MEIOB,LINC00254,TBL3,NTHL1,PKD1,RAB26,TRAF7,CASKIN1,CASKIN1,ECI1,ABCA3,ABCA17P,CCNF,AMDHD2,CEMP1,PDPK1,FLJ42627,ELOB,FLYWCH2,FLYWCH1,PAQR4,IL32,NAA60,SLX4,TRAP1,CREBBP,ADCY9,SRL,COR…	-0.0616932	82.065	328
hNSC Org1	16	6080339	7546989	RBFOX1	0.220269	184.547	435
hNSC Org1	16	7548761	35285301	RBFOX1,TMEM114,METTL22,ABAT,PMM2,LOC100130283,CARHSP1,USP7,LINC02177,GRIN2A,ATF7IP2,EMP2,TEKT5,NUBP1,CIITA,CLEC16A,LITAF,TXNDC11,GSPT1,SNX29,CPPED1,SHISA9,ERCC4,LINC02186,MKL2,MIR193BHG,PARN,NOMO1,PKD1P3-NPIPA1,PKD1P3-NPIPA1,NPIPA1,PDXDC1,PDXDC1,NTAN1,PDXDC1,LOC100505915,PDXDC1,PKD1P6-NPIPP1,NPIPA5,C16orf45,MARF1,NDE1,NDE1,MYH11,MYH11,ABCC1,ABCC6,NOMO3,NOMO2,PKD1P4-NPIPA8,PKD1P4-NPIPA8,PKD1P1,NPI…	-0.0399492	78.9322	1531
hNSC Org1	16	46474133	90290338	ANKRD26P1,SHCBP1,MYLK3,C16orf87,GPT2,DNAJA2,NETO2,ITFG1-AS1,ITFG1,ITFG1,PHKB,LINC02133,ABCC12,ABCC11,LONP2,SIAH1,N4BP1,ZNF423,HEATR3,PAPD5,NKD1,SNX20,NOD2,CYLD,MIR548AI,MIR548AI,LINC02127,C16orf97,CASC22,TOX3,CHD9,LOC102723373,RPGRIP1L,FTO,LINC02169,LINC02140,MMP2-AS1,LPCAT2,CES5A,LOC283856,GNAO1,AMFR,NUDT21,BBS2,NUP93,SLC12A3,HERPUD1,NLRC5,CPNE2,FAM192A,RSPRY1,PLLP,CIAPIN1,COQ9,ADGRG5,ADGRG1,ADG…	-0.194863	59.0446	1936
hNSC Org1	17	449	15679459	DOC2B,RPH3AL,VPS53,FAM57A,DBIL5P,NXN,NXN,LOC101927727,TIMM22,ABR,TUSC5,YWHAE,CRK,INPP5K,PITPNA,SLC43A2,PRPF8,MIR22HG,SERPINF1,SMYD4,RPA1,RTN4RL1,SMG6,SGSM2,METTL16,PAFAH1B1,CLUH,RAP1GAP2,LOC100288728,SPATA22,TRPV3,TRPV1,SHPK,ITGAE,NCBP3,CAMKK1,P2RX1,ATP2A3,ZZEF1,MIR5096,CYB5D2,MIR5096,ANKFY1,UBE2G1,SPNS3,SPNS2,SMTNL2,PELP1,CXCL16,PLD2,MINK1,PFN1,KIF1C,ZFP3,USP6,RABEP1,NUP88,DHX33,NLRP1,LOC339166,…	-0.314826	57.5684	772
hNSC Org1	17	15685821	18322165	ZNF286A,TTC19,NCOR1,PIGL,LRRC75A-AS1,LRRC75A,ZNF287,ZNF624,USP32P1,TNFRSF13B,LOC284191,MPRIP,COPS3,NT5M,PEMT,SMCR2,RAI1,RAI1,RAI1-AS1,SREBF1,TOM1L2,DRC3,ATPAF2,MYO15A,LLGL1,TOP3A,SMCR8	-0.0972844	64.9141	125
hNSC Org1	17	18327619	18487857	SMCR8,SHMT1,LGALS9C	-0.911069	28.2951	13
hNSC Org1	17	18488357	22204732	CCDC144B,TBC1D28,ZNF286B,FBXW10,TVP23B,PRPSAP2,GRAP,GRAPL,EPN2,B9D1,SLC47A1,SLC47A2,ULK2,AKAP10,SPECC1,CCDC144CP,USP32P3,LINC02088,LOC100287072,CCDC144NL,CCDC144NL-AS1,LOC339260,USP22,DHRS7B,TMEM11,UBBP4	-0.0985616	60.8598	190
hNSC Org1	17	25275591	27570710	KSR1	0.0462165	84.6524	114
hNSC Org1	17	27571210	29442645	KSR1,NOS2,LINC01992,NLK,KRT18P55,SLC46A1,FOXN1,UNC119,PIGS,SPAG5,SPAG5-AS1,SGK494,SUPT6H,FAM222B,DHRS13,PHF12,MYO18A,CRYBA1,NUFIP2,TAOK1	0.245583	93.5957	98
hNSC Org1	17	29449188	29628631	TAOK1,ABHD15,TP53I13,GIT1,ANKRD13B,SSH2	0.74465	246.695	31
hNSC Org1	17	29629270	76222599	SSH2,EFCAB5,NSRP1,BLMH,TMIGD1,CPD,GOSR1,LOC107133515,SUZ12P1,ATAD5,RNF135,NF1,NF1,EVI2B,RAB11FIP4,UTP6,SUZ12,LRRC37B,RHOT1,RHBDL3,ZNF207,PSMD11,MYO1D,ASIC2,TMEM132E,CCT6B,LIG3,RFFL,RAD51L3-RFFL,RAD51L3-RFFL,RAD51D,NLE1,SLFN5,SLFN11,SLFN12,SLFN13,AP2B1,GAS2L2,MMP28,TAF15,HEATR9,CCL15-CCL14,CCL18,CCL4L1,CCL4,CCL4L2,LOC440434,TBC1D3H,TBC1D3G,TBC1D3K,TBC1D3H,TBC1D3G,TBC1D3I,TBC1D3D,TBC1D3J,PIGW,MRM1,…	0.198645	76.9648	2076
hNSC Org1	17	76223099	81194710	UBALD2,QRICH2,UBE2O,SNHG16,ST6GALNAC2,ST6GALNAC1,MXRA7,JMJD6,MFSD11,MGAT5B,SEC14L1,SEPT9,LINC01987,TNRC6C,TMC8,C17orf99,PGS1,DNAH17,DNAH17-AS1,DNAH17,CYTH1,TIMP2,LGALS3BP,C1QTNF1,RBFOX3,TBC1D16,CCDC40,GAA,CARD14,SLC26A11,RNF213,RNF213,LOC100294362,ENDOV,RPTOR,CHMP6,BAIAP2,AATK,PVALEF	-0.0489198	64.6501	230
hNSC Org1	18	11406	15365928	USP14,THOC1,COLEC12,ENOSF1,YES1,SMCHD1,EMILIN2,LPIN2,MYOM1,MYL12A,TGIF1,DLGAP1,DLGAP1,DLGAP1-AS4,DLGAP1,DLGAP1-AS5,LINC01892,AKAIN1,EPB41L3,MIR3976HG,L3MBTL4,LINC01387,ARHGAP28,LAMA1,LOC101927188,LAMA1,PTPRM,GACAT2,MTCL1,NDUFV2,NDUFV2-AS1,ANKRD12,TWSG1,RALBP1,PPP4R1,RAB31,VAPA,NAPG,LOC101927410,PIEZO2,GNAL,ANKRD62,TUBB6,AFG3L2,SPIRE1,PSMG2,CEP76,PSMG2,PTPN2,CEP192,LDLRAD4,FAM210A,MC2R,ZNF519,ANKR…	-0.0133288	71.1657	697
hNSC Org1	18	18541534	78013015	ROCK1,GREB1L,ESCO1,ABHD3,MIB1,CTAGE1,LOC101927571,RBBP8,CABLES1,TMEM241,RIOK3,RMC1,NPC1,ANKRD29,LAMA3,TTC39C,CABYR,OSBPL1A,LINC01915,LINC01894,ZNF521,PSMA8,TAF4B,KCTD1,AQP4,AQP4-AS1,CHST9,CDH2,DSC2,DSCAS,DSG1,DSG1-AS1,DSG4,DSG3,B4GALT6,TRAPPC8,RNF125,RNF138,MEP1B,GAREM1,KLHL14,CCDC178,ASXL3,NOL4,DTNA,MAPRE2,ZSCAN30,ZNF271P,INO80C,GALNT1,RPRD1A,ELP2,LOC101927809,MOCOS,FHOD3,FHOD3,LOC105372071,TPGS…	-0.0294468	80.3315	2702
hNSC Org1	19	88447	22150973	LINC01002,PLPP2,MIER2,THEG,C2CD4C,SHC2,BSG,HCN2,FSTL3,PRSS57,MISP,ARID3A,WDR18,ARHGAP45,SBNO2,STK11,NDUFS7,PLK5,MBD3,TCF3,ONECUT3,SCAMP4,BTBD2,AP3D1,DOT1L,OAZ1,SPPL2B,TMPRSS9,GNG7,SGTA,THOP1,ZNF556,ZNF57,TLE2,MIR1268A,GNA15,CELF5,NFIC,DOHH,MFSD12,CACTIN,PIP5K1C,TJP3,MATK,ZFR2,ATCAY,PIAS4,MAP2K2,ANKRD24,CCDC94,FSD1,SH3GL1,CHAF1A,HDGFL2,TNFAIP8L1,DPP9,TICAM1,UHRF1,KDM4B,PTPRS,SAFB2,SAFB,LONP1,CATSP…	-0.0264092	59.0512	977
hNSC Org1	19	22151473	24631282	ZNF729,GOLGA2P9,ZNF492,LINC01859,ZNF730,ZNF724,ZNF91,ZNF675,ZNF681,RPSAP58,ZNF254	0.289166	90.4239	96
hNSC Org1	19	27873967	59099042	LOC101927151,LOC100420587,LINC00906,LINC01532,LOC284395,VSTM2B,POP4,C19orf12,URI1,ZNF536,TSHZ3,LINC01533,LOC400684,DPY19L3,ANKRD27,TDRD12,CEP89,RHPN2,GPATCH1,WDR88,LRP3,PEPD,CHST8,LSM14A,KIAA0355,GPI,UBA2,SCGB1B2P,ZNF599,GRAMD1A,HPN,LGI4,FXYD7,FAM187B,MAG,CD22,DMKN,ATP4A,RBM42,COX6B1,KMT2B,PRODH2,KIRREL2,LOC105372383,LOC101927572,THAP8,WDR62,TBCB,ZNF565,LINC00665,ZFP14,ZFP82,ZNF566,ZNF529,ZNF529,…	-0.0134498	63.7427	1425
hNSC Org1	20	63352	26319069	TRIB3,RBCK1,CSNK2A1,SRXN1,ANGPT4,RSPO4,PSMF1,SNPH,SDCBP2,FKBP1A-SDCBP2,FKBP1A-SDCBP2,SDCBP2-AS1,NSFL1C,SIRPD,SIRPB1,SIRPG,SIRPG,SIRPG-AS1,SIRPA,PDYN-AS1,STK35,TGM3,TGM6,ZNF343,TMC2,NOP56,SNORD57,EBF4,PTPRA,LZTS3,SLC4A11,C20orf194,ATRN,HSPA12B,C20orf27,MAVS,PANK2,RNF24,ADRA1D,PRND,SLC23A2,TMEM230,CDS2,C20orf196,MCM8,CRLS1,FERMT1,CASC20,BMP2,LINC01428,LINC01706,HAO1,PLCB1,PLCB4,PAK5,SNAP25-AS1,ANKE…	-0.0453821	69.3525	1123
hNSC Org1	20	29420069	62965020	LINC01598,FRG1BP,DEFB122,LINC00028,COX4I2,TPX2,DUSP15,TTLL9,CCM2L,HCK,TM9SF4,KIF3B,ASXL1,NOL4L,C20orf203,COMMD7,DNMT3B,EFCAB8,SUN5,BPIFB2,BPIFA1,CBFA2T2,PXMP4,ZNF341,RALY,EIF2S2,ITCH,MAP1LC3A,PIGU,NCOA6,GGT7,ACSS2,MYH7B,TRPC4AP,EDEM2,MMP24-AS1-EDEM2,MMP24-AS1-EDEM2,MMP24-AS1-EDEM2,MMP24,MMP24OS,UQCC1,GDF5,CEP250,ERGIC3,FER1L4,CPNE1,RBM12,RBM39,PHF20,CNBD2,EPB41L1,EPB41L1,LOC100130373,DLGAP4,DLGAP…	-0.045956	69.4955	1543
hNSC Org1	21	9450275	15630018	LOC105379514,BAGE,BAGE2,BAGE4,BAGE5,BAGE3,BAGE2,BAGE4,BAGE5,BAGE3,TPTE,SAMSN1,LOC388813,LINC02246,NRIP1	0.276431	128.12	106
hNSC Org1	21	15633206	35885069	USP25,MIR99AHG,CXADR,CHODL-AS1,CHODL,TMPRSS15,MIR548XHG,LINC00320,NCAM2,LINC00317,LINC01687,D21S2088E,LINC01684,LINC01692,JAM2,GABPA,APP,CYYR1-AS1,CYYR1-AS1,CYYR1,ADAMTS1,ADAMTS5,LINC01697,LINC01695,LINC01695,LTN1,CCT8,MAP3K7CL,LINC00189,BACH1,GRIK1,GRIK1-AS2,GRIK1,KRTAP7-1,TIAM1,SCAF4,HUNK,URB1,EVA1C,C21orf59-TCP10L,C21orf59,SYNJ1,PAXBP1,IFNAR2,IL10RB,IFNAR1,IFNGR2,GART,SON,CRYZL1,ITSN1,LINC0064…	-0.0389865	69.5585	856
hNSC Org1	21	35885569	38889019	LOC101928269,LOC100133286,CBR3-AS1,DOPEY2,MORC3,CHAF1B,CLDN14,SIM2,SIM2,HLCS,HLCS,RIPPLY3,PIGP,PIGP,TTC3,TTC3,TTC3,TTC3-AS1,DSCR9,DSCR3,DYRK1A,KCNJ6,DSCR4,DSCR8,LINC01423,ERG,LINC00114,ETS2,LOC101928398,LOC400867	0.174243	165.007	469
hNSC Org1	21	38889519	48119395	LOC400867,BRWD1,WRB-SH3BGR,WRB,LCA5L,WRB-SH3BGR,LCA5L,WRB-SH3BGR,SH3BGR,B3GALT5-AS1,B3GALT5,IGSF5,PCP4,DSCAM,DSCAM,DSCAM-IT1,BACE2,FAM3B,MX2,TMPRSS2,RIPK4,PRDM15,C2CD2,UMODL1,ABCG1,UBASH3A,RSPH1,SLC37A1,PDE9A,NDUFV3,PKNOX1,CBS,CBSL,U2AF1,U2AF1L5,LINC00322,HSF2BP,PDXK,AGPAT3,TRAPPC10,DNMT3L,PFKL,TRPM2,LRRC3-AS1,TSPEAR,UBE2G2,FAM207A,ADARB1,POFUT2,COL18A1,SLC19A1,PCBP3,COL6A2,FTCD,LSS,MCM3AP-AS1,MC…	-0.0549546	72.5728	465
hNSC Org1	22	16050500	29053997	TPTEP1,ANKRD62P1-PARP4P3,CECR7,CECR2,SLC25A18,ATP6V1E1,BCL2L13,BID,MICAL3,PEX26,TUBA8,FAM230A,PI4KAP1,LINC01662,GGT3P,LOC102725072,LINC01663,PRODH,DGCR5,DGCR2,ESS2,TSSK2,CLTCL1,HIRA,MRPL40,CDC45,TBX1,GNB1L,TXNRD2,ARVCF,TANGO2,TRMT2A,LOC101927859,KLHL22,TMEM191A,PI4KA,SNAP29,LZTR1,BCRP2,GGT2,POM121L8P,LOC100996335,RIMBP3C,RIMBP3B,TMEM191C,PI4KAP2,UBE2L3,PPIL2,MAPK1,PPM1F,TOP3B,PRAMENP,RSPH14,RSPH1…	-0.0169474	75.1635	691
hNSC Org1	22	29174712	51244066	EMID1,EWSR1,AP1B1,NEFH,THOC5,NIPSNAP1,NF2,CABP7,ZMAT5,MTMR3,MTMR3,HORMAD2-AS1,HORMAD2-AS1,HORMAD2,CCDC157,SEC14L2,SEC14L3,SEC14L4,SEC14L6,GAL3ST1,PES1,SLC35E4,SLC35E4,DUSP18,OSBP2,OSBP2,LOC107985544,MORC2,SMTN,PLA2G3,RNF185,LIMK2,PATZ1,DRG1,SFI1,PISD,PRR14L,DEPDC5,C22orf24,LINC02558,SLC5A1,AP1B1P1,SLC5A4-AS1,BPIFC,SYN3,SYN3,TIMP3,LARGE1,LARGE1,LARGE-AS1,ISX-AS1,ISX,LINC01399,TOM1,RASD2,RBFOX2,APO…	-0.0709953	58.9767	1021
hNSC Org1	X	60328	1200138	PPP2R3B,SHOX	-1.2374	60.1019	45
hNSC Org1	X	1203752	28413961	CRLF2,P2RY8,ASMT,DHRSX,CD99,XG,GYG2,ARSD,ARSE,ARSH,ARSF,PRKX,LOC389906,FAM239B,NLGN4X,PUDP,STS,PNPLA4,ANOS1,FAM9B,TBL1X,GPR143,SHROOM2,WWC3,CLCN4,MID1,ARHGAP6,FRMPD4,PRPS2,TLR8-AS1,TLR8,TLR8-AS1,LINC02154,EGFL6,TRAPPC2,OFD1,GPM6B,GLRA2,FANCB,MOSPD2,ASB9,PIGA,VEGFD,PIR-FIGF,PIR-FIGF,PIR,BMX,ACE2,CLTRN,CA5B,AP1S2,CTPS2,SYAP1,TXLNG,RBBP7,REPS2,NHS,NHS,LOC101928389,NHS,LOC101928389,NHS-AS1,SCML1,RAI2…	0.0320007	122.107	1563
hNSC Org1	X	28414461	33691490	IL1RAPL1,MAGEB2,GK,DMD	0.2571	188.119	685
hNSC Org1	X	33691990	58494974	TMEM47,CFAP47,LOC101928627,PRRG1,LANCL3,CYBB,SYTL5,SRPX,RPGR,OTC,TSPAN7,LINC01281,BCOR,ATP6AP2,MED14,USP9X,DDX3X,NYX,CASK,CASK,GPR34,CASK,GPR82,MAOA,MAOB,EFHC2,KDM6A,CXorf36,LINC01204,LOC401585,KRBOX4,ZNF674,CHST7,SLC9A7,RP2,JADE3,RBM10,USP11,ZNF157,ZNF41,SYN1,UXT,CXXC1P1,SSX4,SSX4B,SLC38A5,PORCN,TBC1D25,HDAC6,SLC35A2,OTUD5,GRIPAP1,CCDC120,PRICKLE3,SYP,SYP,SYP-AS1,SYP-AS1,CACNA1F,CCDC22,GAGE10,GA…	0.00427743	116.863	1521
hNSC Org1	X	61805225	114959373	LINC01278,ARHGEF9,AMER1,MTMR8,ZC4H2,ZC3H12B,LAS1L,FRMD8P1,MSN,HEPH,EDA2R,AR,OPHN1,YIPF6,STARD8,EFNB1,LINC00269,EDA,AWAT2,IGBP1,DGAT2L6,KIF4A,DLG3,DLG3-AS1,DLG3,TEX11,NLGN3,TAF1,OGT,GCNA,NHSL2,PIN4,PIN4,ERCC6L,HDAC8,PHKA1,DMRTC1,DMRTC1B,PABPC1L2B-AS1,MAP2K4P1,CHIC1,TSIX,XIST,JPX,JPX,FTX,FTX,SLC16A2,RLIM,NEXMIF,ABCB7,ZDHHC15,MIR325HG,ATRX,MAGT1,ATP7A,ATP7A,PGAM4,CYSLTR1,TBX22,CHMP1B2P,FAM46D,BRWD3,…	0.0185369	110.787	2843
hNSC Org1	X	114961098	115000049	-	-1.73273	22.3042	14
hNSC Org1	X	115000549	120008078	LRCH2,LUZP4,PLS3-AS1,PLS3,DANT2,DANT1,DANT2,KLHL13,WDR44,DOCK11,IL13RA1,LINC01285,LONRF3,KIAA1210,SLC25A43,CXorf56,UBE2A,NKRF,SEPT6,UPF3B,AKAP14	0.0293521	82.5136	247
hNSC Org1	X	120011885	120116985	RHOXF1P1,RHOXF1-AS1,RHOXF1-AS1,RHOXF2B,RHOXF2,RHOXF1-AS1,RHOXF1	-2.38105	26.3139	19
hNSC Org1	X	120117822	155258121	RHOXF1-AS1,LINC01402,RHOXF1-AS1,TMEM255A,LAMP2,CT47A11,CT47A12,CT47A10,CT47A1,CT47A2,CT47A3,CT47A4,CT47A5,CT47A8,CT47A9,GRIA3,THOC2,XIAP,STAG2,TENM1,TEX13C,SMARCA1,ZDHHC9,UTP14A,BCORL1,ELF4,RAB33A,ZNF280C,RBMX2,ENOX2,LINC01201,ARHGAP36,FIRRE,STK26,FRMD7,RAP2C,RAP2C-AS1,RAP2C-AS1,MBNL3,MBNL3,HS6ST2,GPC4,GPC3,MIR19B2,PHF6,PLAC1,FAM122B,FAM122C,MOSPD1,LINC02243,SMIM10L2B,CT55,ZNF75D,ZNF449,CT45A3,CT…	0.0313249	116.981	1971
hNSC Org1	Y	2650695	2886462	CD99P1,CD99,XGY2,RPS4Y1	-5.46643	0.0997944	7
hNSC Org1	Y	2913859	6654641	LINC00278,PCDH11Y	-2.56728	5.65445	95
hNSC Org1	Y	6702823	9989001	AMELY,TBL1Y,PRKY,TTTY12,LINC00279,TTTY1B,TTTY1	-5.55957	0.112982	42
hNSC Org1	Y	13194454	13901147	UTY	-1.30694	16.9438	11
hNSC Org1	Y	13901647	28818861	NLGN4Y,FAM41AY1,FAM41AY2,FAM224B,FAM224A,CDY2B,CDY2A,CDY2A,CDY2B,HSFY2,HSFY1,HSFY2,HSFY1,TTTY9A,TTTY9B,TTTY9A,TTTY9B,HSFY1,HSFY2,HSFY1,HSFY2,TTTY14,BCORP1,PRORY,RBMY2EP,RBMY1B,RBMY1A1,RBMY1D,RBMY1E,RBMY1B,RBMY1A1,RBMY1D,TTTY13,RBMY1E,RBMY1A1,RBMY1D,RBMY1B,PRY,PRY2,LOC101929148,RBMY1F,RBMY1J,TTTY4,TTTY4C,TTTY4B,DAZ1,DAZ4,DAZ3,DAZ4,DAZ2	-5.00003	0.198812	192
hNSC Org2	1	11601	675499	LOC729737	-0.476944	97.6841	60
hNSC Org2	1	675999	121330078	LINC01128,LOC100130417,SAMD11,SAMD11,NOC2L,KLHL17,AGRN,LOC100288175,TTLL10,UBE2J2,SCNN1D,ACAP3,PUSL1,INTS11,CPTP,TAS1R3,MXRA8,ATAD3B,MIB2,CDK11B,SLC35E2B,CDK11A,NADK,GNB1,CFAP74,PRKCZ,FAAP20,SKI,MORN1,PEX10,LOC100996583,TTC34,PRDM16,MEGF6,WRAP73,TP73,TP73-AS1,LRRC47,CEP104,LINC01646,AJAP1,NPHP4,KCNAB2,CHD5,RNF207,ACOT7,PLEKHG5,NOL9,PHF13,DNAJC11,CAMTA1,CAMTA1,LOC102725193,VAMP3,PER3,TNFRSF9,PARK7…	-0.0235629	86.9507	5225
hNSC Org2	1	142586761	249240121	FCGR1CP,FAM72C,SRGAP2D,LOC101927429,NBPF15,SRGAP2-AS1,LOC101927429,SRGAP2-AS1,SRGAP2B,LOC103091866,PPIAL4E,PPIAL4D,PPIAL4F,NBPF20,NBPF25P,GPR89A,PDZK1,RNF115,POLR3C,ITGA10,LIX1L-AS1,POLR3GL,LINC01719,NBPF10,NOTCH2NL,HYDIN2,NBPF12,CHD1L,CHD1L,FMO5,LINC00624,BCL9,GPR89B,PDZK1P1,LOC101927468,NBPF14,NUDT4P2,NUDT4B,PDE4DIP,NBPF9,NBPF19,LINC00869,HIST2H2BF,FCGR1A,HIST2H2BF,HIST2H2AA3,HIST2H2AA4,SF3B4,O…	0.339341	115.435	4704
hNSC Org2	2	10500	50044158	FAM110C,SH3YL1,LINC01865,LINC01115,SNTG2,TPO,PXDN,MYT1L,LINC01250,EIPR1,TRAPPC12,ADI1,RPS7,COLEC11,ALLC,DCDC2C,LINC01304,LINC01249,LINC01248,LINC01105,NRIR,CMPK2,RNF144A,LOC100506274,LINC00298,LINC00299,LINC01814,KIDINS220,MBOAT2,ASAP2,CPSF3,ADAM17,YWHAQ,TAF1B,GRHL1,CYS1,C2orf48,HPCAL1,ODC1,NOL10,ATP6V1C2,PDIA6,FLJ33534,ROCK2,GREB1,LPIN1,MIR3681HG,TRIB2,LOC100506474,LINC00276,FAM84A,NBAS,DDX1,GAC…	-0.0433255	86.1997	2154
hNSC Org2	2	50044658	51259236	NRXN1,LOC730100	0.361954	236.258	282
hNSC Org2	2	51259736	92258888	LOC730100,ASB3,GPR75-ASB3,GPR75-ASB3,ERLEC1,GPR75-ASB3,PSME4,ACYP2,C2orf73,SPTBN1,EML6,RTN4,CLHC1,CCDC88A,PPP4R3B,PNPT1,MIR217HG,CCDC85A,VRK2,FANCL,LINC01122,LINC01793,BCL11A,REL,PUS10,PEX13,C2orf74,USP34,XPO1,FAM161A,COMMD1,B3GNT2,TMEM17,EHBP1,WDPCP,UGP2,VPS54,AFTPH,LINC02245,SLC1A4,CEP68,SPRED2,LINC01873,MEIS1,LINC01798,LINC01799,LINC01828,LINC01828,LINC01829,LINC01828,LOC101927661,LINC01812,C1…	-0.0302589	88.6725	1705
hNSC Org2	2	95335116	243181604	KCNIP3,LINC00342,ANKRD36C,ASTL,STARD7-AS1,SNRNP200,NCAPH,ARID5A,KANSL3,FER1L5,LMAN2L,CNNM3,ANKRD23,FAM178B,LOC101927053,FAM178B,FAHD2B,ANKRD36,ANKRD36B,ACTR1B,C2orf92,ZAP70,TMEM131,VWA3B,INPP4A,MGAT4A,KIAA1211L,TSGA10,TSGA10,C2orf15,MRPL30,TXNDC9,EIF5B,REV1,AFF3,LINC01104,LONRF2,NMS,NPAS2,RPL31,TBC1D8,TBC1D8,RNF149,CREG2,RFX8,MAP4K4,IL1R2,IL1R1,IL1RL2,IL1RL1,IL18R1,IL18RAP,SLC9A4,SLC9A2,TMEM182,L…	-0.0191569	92.3911	6548
hNSC Org2	3	68434	2245118	CHL1-AS2,CHL1,CHL1,CHL1-AS1,LINC01266,CNTN6,CNTN4,CNTN4-AS2,CNTN4	0.0668951	152.079	135
hNSC Org2	3	2247557	3098129	CNTN4,CNTN4,CNTN4-AS1,CNTN4-AS1,IL5RA	0.293691	238.912	216
hNSC Org2	3	3100695	90504354	IL5RA,TRNT1,CRBN,LOC100130207,LRRN1,SUMF1,ITPR1-AS1,ITPR1,BHLHE40-AS1,BHLHE40,ARL8B,EDEM1,GRM7-AS3,GRM7,LOC101927394,LMCD1-AS1,LMCD1,SSUH2,CAV3,RAD18,SRGAP3,THUMPD3,SETD5,LHFPL4,CPNE9,BRPF1,TADA3,CIDEC,IL17RC,EMC3,CIDECP,FANCD2,FANCD2OS,BRK1,IRAK2,SEC13,ATP2B2,SLC6A11,SLC6A1,HRH1,ATG7,VGLL4,TAMM41,SYN2,SYN2,TIMP4,PPARG,MKRN2,RAF1,TMEM40,CAND2,IQSEC1,NUP210,HDAC11,FBLN2,LINC00620,WNT7A,TPRXL,XPC,S…	-0.0332016	87.0036	3645
hNSC Org2	3	93505354	125512003	PROS1,ARL13B,NSUN3,LINC00879,EPHA6,ARL6,CRYBG3,GABRR3,OR5K4,ST3GAL6-AS1,ST3GAL6,DCBLD2,COL8A1,CMSS1,CMSS1,FILIP1L,TBC1D23,TOMM70,LNP1,TMEM45A,ADGRG7,ABI3BP,IMPG2,SENP7,PCNP,CEP97,NXPE3,NFKBIZ,LINC02085,ZPLD1,ALCAM,CBLB,LINC00882,DUBR,LINC01990,BBX,LINC00635,LINC00636,CD47,LINC01215,IFT57,HHLA2,MYH15,CIP2A,DZIP3,TRAT1,GUCA1C,MORC1,DPPA4,LINC01205,NECTIN3-AS1,NECTIN3,CD96,ZBED2,CD96,PLCXD2,PLCXD2,P…	-0.0133984	84.6683	1299
hNSC Org2	3	125512732	197917068	OSBPL11,LOC101927056,ROPN1B,SLC41A3,ALDH1L1,ALDH1L1-AS2,CFAP100,ZXDC,CHST13,C3orf22,TXNRD3,NUP210P1,CHCHD6,PLXNA1,LINC02016,LINC01471,TPRA1,MCM2,PODXL2,ABTB1,MGLL,KBTBD12,RUVBL1,EEFSEC,RPN1,RAB7A,KIAA1257,RAB43,ISY1-RAB43,ISY1-RAB43,ISY1,CNBP,HMCES,RPL32P3,IFT122,PLXND1,TMCC1,ALG1L2,FAM86HP,LINC02021,COL6A4P2,COL6A5,COL6A6,PIK3R4,ATP2C1,NEK11,NUDT16,MRPL3,CPNE4,DNAJC13,ACAD11,NPHP3-ACAD11,NPHP3-A…	0.283622	107.45	3028
hNSC Org2	3	197918788	197961280	IQCG,IQCG,RPL35A,LMLN	-0.246458	107.518	10
hNSC Org2	4	49770	49659617	ZNF595,ZNF718,ZNF876P,ZNF732,ZNF141,ABCA11P,PIGG,LOC105374338,SLC49A3,PCGF3,CPLX1,GAK,SLC26A1,IDUA,RNF212,CTBP1,MAEA,UVSSA,FAM53A,TMEM129,TACC3,LETM1,NSD2,NELFA,POLN,MXD4,ZFYVE28,CFAP99,RNF4,FAM193A,ADD1,NOP14,GRK4,HTT,RGS12,DOK7,LRPAP1,LINC00955,OTOP1,ZBTB49,NSG1,STX18,STX18-AS1,LINC01396,MSX1,LOC101928306,STK32B,LINC01587,EVC2,EVC,CRMP1,JAKMIP1,LINC02495,WFS1,PPP2R2C,KIAA0232,TBC1D14,TADA2B,SOR…	-0.0233024	87.8934	2085
hNSC Org2	4	52684544	190969132	DANCR,ERVMER34-1,LINC01618,SCFD2,LNX1,LNX1,LNX1-AS1,LINC02283,KIT,CLOCK,PDCL2,NMU,EXOC1L,EXOC1,CEP135,KIAA1211,AASDH,PPAT,PAICS,THEGL,HOPX,REST,POLR2B,IGFBP7-AS1,ADGRL3,ADGRL3-AS1,TECRL,LINC02232,EPHA5,EPHA5-AS1,CENPC,STAP1,UBA6-AS1,TMPRSS11D,TMPRSS11F,LOC550113,FTLP10,TMPRSS11BNL,TMPRSS11E,UGT2B17,UGT2B15,UGT2B7,UGT2A2,UGT2A1,SULT1E1,CSN1S1,CSN1S2BP,ODAM,MUC7,RUFY3,MOB1B,DCK,SLC4A4,GC,NPFFR2,ADA…	-0.000253926	80.2887	5445
hNSC Org2	5	10500	46405141	PLEKHG4B,LRRC14B,CCDC127,SDHA,PDCD6,PDCD6,AHRR,AHRR,EXOC3,SLC9A3,SLC9A3-AS1,SLC9A3,LOC100996325,TPPP,ZDHHC11B,ZDHHC11,BRD9,TRIP13,LOC100506688,NKD2,SLC12A7,TERT,CLPTM1L,SLC6A3,LPCAT1,SDHAP3,LOC728613,IRX2,LINC01377,LINC01019,LINC01017,LINC01020,ADAMTS16,ICE1,LINC02145,MED10,UBE2QL1,NSUN2,SRD5A1,LINC02102,MIR4278,ADCY2,MTRR,LINC02226,LINC02199,SEMA5A,LINC02112,FAM173B,CCT5,MARCH6,ROPN1L,LINC02213,…	-0.0357548	85.9028	2006
hNSC Org2	5	49562322	69181825	EMB,PARP8,ISL1,LINC02118,ITGA1,ITGA2,MOCS2,FST,NDUFS4,LINC02105,ARL15,LINC01033,SNX18,LOC102467080,LOC102467081,CDC20B,MCIDAS,DHX29,MTREX,PLPP1,SLC38A9,DDX4,IL31RA,FLJ31104,ANKRD55,C5orf67,MAP3K1,MIER3,GPBP1,LOC101928505,LINC02108,RAB3C,PDE4D,PART1,DEPDC1B,ELOVL7,ERCC8,NDUFAF2,SMIM15-AS1,ZSWIM6,C5orf64,KIF2A,DIMT1,IPO11,IPO11,IPO11-LRRC70,RNF180,RGS7BP,SREK1IP1,CWC27,ADAMTS6,CENPK,TRIM23,TRAPPC13…	-0.000634329	83.3983	820
hNSC Org2	5	69181868	70744008	CENPH,MRPS36,CDK7,CCDC125,RAD17,MARVELD2,OCLN,GTF2H2C_2,GTF2H2B,GTF2H2C,GUSBP3,LOC653080,SMA4,LOC653080,SMN1,SMN2,SMA4,SMA4,GUSBP3,GUSBP3,GTF2H2B,GTF2H2,GUSBP3,SMA5,GUSBP3,SMA5,GUSBP9	-0.291926	73.3881	121
hNSC Org2	5	70749691	180904760	LOC653080,NAIP,LOC653080,GUSBP9,LINC02197,BDP1,MCCC2,MAP1B,MRPS27,ZNF366,LINC02056,TNPO1,FCHO2,LOC105379030,ARHGEF28,LINC01331,ENC1,HEXB,GFM2,FAM169A,ANKRD31,COL4A3BP,POLK,ANKDD1B,POC5,LOC441087,SV2C,IQGAP2,S100Z,CRHBP,ZBED3,ZBED3-AS1,PDE8B,WDR41,TBCA,LOC101929154,AP3B1,SCAMP1,LHFPL2,ARSB,DMGDH,JMY,HOMER1,PAPD4,CMYA5,THBS4,SERINC5,ZFYVE16,FAM151B,MSH3,RASGRF2,CKMT2-AS1,ACOT12,SSBP2,ATG10,ATP6AP1L…	-0.0198869	84.9725	4552
hNSC Org2	6	60500	58659199	LINC00266-3,LOC285766,DUSP22,EXOC2,EXOC2,HUS1B,LOC101927691,LINC01622,FOXF2,FOXC1,GMDS,GMDS-AS1,MYLK4,SERPINB1,SERPINB6,RIPK1,BPHL,LINC02525,SLC22A23,PXDC1,PRPF4B,C6orf201,LOC102724096,CDYL,LYRM4-AS1,LYRM4-AS1,LYRM4,FARS2,F13A1,LY86-AS1,LY86-AS1,LY86,LY86,RREB1,SSR1,CAGE1,RIOK1,SNRNP48,BMP6,BLOC1S5-TXNDC5,TXNDC5,BLOC1S5-TXNDC5,EEF1E1-BLOC1S5,EEF1E1,LOC100506207,GCNT2,MAK,GCM2,SYCP2L,ELOVL2,ELOVL2…	-0.0219713	87.5055	2547
hNSC Org2	6	61880666	101866454	KHDRBS2,LGSN,PHF3,EYS,ADGRB3,LMBRD1,COL19A1,COL9A1,FAM135A,SDHAF4,SMAP1,B3GAT2,OGFRL1,MIR30C2,LINC01626,RIMS1,KCNQ5,KHDC1,OOEP,MTO1,SLC17A5,CD109,LOC101928516,COL12A1,FILIP1,SENP6,MYO6,IMPG1,LINC02540,MEI4,IRAK1BP1,PHIP,HMGN3,LCA5,ELOVL4,BCKDHB,LINC02542,IBTK,UBE3D,DOPEY1,ME1,SNAP91,CYB5R4,MRAP2,CEP162,LINC01611,TBX18-AS1,TBX18,SNX14,SYNCRIP,HTR1E,CGA,ZNF292,GJB7,C6orf163,CFAP206,SLC35A1,RARS2,OR…	0.00384632	80.2359	1562
hNSC Org2	6	101868544	102477081	GRIK2	0.432921	239.185	123
hNSC Org2	6	102482764	171048178	HACE1,LIN28B,BVES,PREP,PRDM1,ATG5,CRYBG1,RTN4IP1,LINC02532,PDSS2,SOBP,SCML4,SEC63,OSTM1,SNX3,AFG1L,FOXO3,LINC00222,ARMC2,ARMC2-AS1,SESN1,CEP57L1,CCDC162P,CCDC162P,C6orf183,CD164,PPIL6,MICAL1,AK9,FIG4,WASF1,METTL24,SLC22A16,CDK19,AMD1,RPF2,SLC16A10,REV3L,TRAF3IP2-AS1,FYN,TUBE1,LAMA4,FLJ34503,HDAC2-AS2,FRK,NT5DC1,TSPYL4,DSE,TRAPPC3L,CALHM4,RWDD1,RSPH4A,KPNA5,FAM162B,GPRC6A,RFX6,ROS1,DCBLD1,GOPC,LOC…	-0.0281199	87.8117	2864
hNSC Org2	7	14646	47790006	LOC100507642,FAM20C,PRKAR1B,DNAAF5,SUN1,GET4,ADAP1,C7orf50,TMEM184A,MAD1L1,SNX8,CHST12,IQCE,TTYH3,AMZ1,AMZ1,GNA12,GNA12,CARD11,LOC100129603,SDK1,FOXK1,AP5Z1,RADIL,MMD2,RBAK,RBAK-RBAKDN,ZNF890P,WIPI2,SLC29A4,TNRC18,FBXL18,LOC221946,RNF216,ZNF815P,RSPH10B,RSPH10B2,USP42,CYTH3,RAC1,DAGLB,KDELR2,GRID2IP,PMS2CL,LOC100131257,COL28A1,MIOS,RPA3,UMAD1,UMAD1,GLCCI1,ICA1,LOC100505938,NXPH1,MGC4859,MGC4859,L…	0.0878353	95.0454	2085
hNSC Org2	7	47790506	58053831	PKD1L1,C7orf57,ABCA13,VWC2,ZPBP,SPATA48,IKZF1,DDC,GRB10,COBL,LINC01446,LOC100996654,EGFR,LANCL2,VOPP1,SEPT14,ZNF713,PSPH,PHKG1,LOC650226,LOC100130849,ZNF479,ZNF716	-0.0274944	103.585	487
hNSC Org2	7	61063720	74380356	ZNF733P,LOC100287834,ZNF722P,ZNF727,ZNF736,ZNF680,LOC100128885,ZNF107,ZNF138,ZNF273,CCT6P3,INTS4P1,LOC441242,INTS4P2,LOC441242,VKORC1L1,ASL,CRCP,TPST1,LINC00174,GS1-124K5.11,RABGEF1,GTF2IP23,TMEM248,TYW1,PMS2P4,LINC01372,LOC100507468,AUTS2,GALNT17,CALN1,TYW1B,POM121,LOC541473,LOC100101148,SPDYE10P,GTF2IP4,GTF2IP1,NSUN5,TRIM50,BAZ1B,BCL7B,ELN,LIMK1,EIF4H,CLIP2	0.0164408	99.4612	666
hNSC Org2	7	74381127	75055827	CLIP2,GTF2IRD1,GTF2I,LOC101926943,NCF1,GTF2IRD2,PMS2P5,CASTOR2,RCC1L	-0.618923	53.8259	41
hNSC Org2	7	75062023	102113997	RCC1L,GTF2IRD2B,NCF1C,SPDYE10P,SPDYE10P,SPDYE8P,LOC100101148,LOC541473,POM121C,HIP1,CCL26,RHBDD2,POR,STYXL1,SRRM3,SSC4D,DTX2,DTX2P1-UPK3BP1-PMS2P11,FAM185BP,CCDC146,GSAP,PTPN12,RSBN1L,PHTF2,MAGI2,GNAI1,GNAT3,CD36,SEMA3C,LOC105369146,LOC100128317,CACNA2D1,PCLO,SEMA3E,SEMA3A,SEMA3D,LINC00972,GRM3,KIAA1324L,DMTF1,TP53TG1,CROT,ABCB4,ABCB1,ABCB1,RUNDC3B,RUNDC3B,ADAM22,ZNF804B,STEAP2-AS1,CFAP69,GTPBP10…	0.0371659	94.5519	1181
hNSC Org2	7	102115837	102322349	CUX1,SH2B2,MIR4285,SH2B2	-1.16211	56.9461	16
hNSC Org2	7	102323471	103071279	LOC100630923,LOC100630923,PRKRIP1,ALKBH4,RASA4B,POLR2J3,SPDYE2B,SPDYE2,RASA4DP,FAM185A,FAM185A,FBXL13,FBXL13,FBXL13,LRRC17	-0.0761199	84.8412	43
hNSC Org2	7	103071779	103470258	NAPEPLD,NAPEPLD,RPL19P12,DPY19L2P2,PMPCB,DNAJC2,PSMC2,PSMC2,SLC26A5,SLC26A5,LOC101927870	0.3958	234.561	84
hNSC Org2	7	103472315	113727251	LOC101927870,RELN,RELN,ORC5,LHFPL3,LHFPL3,LHFPL3-AS1,KMT2E,SRPK2,PUS7,RINT1,ATXN7L1,CDHR3,SYPL1,PIK3CG,PRKAR2B,HBP1,COG5,BCAP29,SLC26A4,CBLL1,SLC26A3,DLD,LAMB1,LAMB4,NRCAM,PNPLA8,IMMP2L,IMMP2L,LRRN3,DOCK4,DOCK4,DOCK4-AS1,ZNF277,IFRD1,LOC101928012,BMT2,HRAT17	0.0042995	93.9448	456
hNSC Org2	7	113734946	114374698	PPP1R3A,FOXP2	0.357197	236.955	105
hNSC Org2	7	114375198	121856635	FOXP2,LINC01393,LINC01392,TFEC,TES,CAV1,LINC01510,MET,ST7,ST7,ST7-AS2,ST7,ST7-OT3,WNT2,ASZ1,CFTR,CFTR-AS1,CFTR,CTTNBP2,LINC02476,KCND2,TSPAN12,ING3,CPED1,FAM3C	-0.0208703	97.5921	322
hNSC Org2	7	121857135	122519754	PTPRZ1,AASS,FEZF1,FEZF1-AS1,CADPS2	0.282969	229.425	112
hNSC Org2	7	122520254	145835781	CADPS2,CADPS2,RNF148,SLC13A1,IQUB,NDUFA5,WASL,HYAL4,SPAM1,LOC105375483,GPR37,POT1,POT1-AS1,LOC101928283,GRM8,ZNF800,SND1,MGC27345,LOC107986845,IMPDH1,LINC01000,FAM71F2,CALU,CCDC136,KCP,TNPO3,SMO,AHCYL2,STRIP2,NRF1,UBE2H,ZC3HC1,KLHDC10,CPA2,CPA4,CEP41,COPG2,LINC-PINT,MKLN1,PODXL,LOC101928782,PLXNA4,FLJ40288,CHCHD3,EXOC4,EXOC4,LOC101928861,LRGUK,SLC35B4,AKR1B1,AKR1B10,BPGM,CALD1,AGBL3,AGBL3,C7orf49…	-0.0386069	83.4685	984
hNSC Org2	7	145838197	147805659	CNTNAP2,CNTNAP2,LOC101928700,CNTNAP2,LOC105375556	0.292884	234.941	427
hNSC Org2	7	147809105	159118513	CNTNAP2,CUL1,EZH2,ZNF425,ZNF398,ZNF767P,SSPO,ATP6V0E2,ACTR3C,RARRES2,ZNF775,LINC00996,AOC1,ATG9B,ABCB8,FASTK,AGAP3,GBX1,ABCF2,NUB1,WDR86,CRYGN,RHEB,PRKAG2,GALNT11,KMT2C,ACTR3B,LINC01287,DPP6,PAXIP1,HTR5A,EN2,CNPY1,RBM33,SHH,LINC01006,RNF32,RNF32,LMBR1,LMBR1,NOM1,UBE3C,DNAJB6,LOC101927914,PTPRN2,PTPRN2,LOC100506585,NCAPG2,ESYT2,WDR60,LINC00689,VIPR2	-0.0169751	113.204	628
hNSC Org2	8	12630	43756290	ZNF596,FBXO25,TDRP,ERICH1,DLGAP2,DLGAP2,DLGAP2-AS1,CLN8,ARHGEF10,KBTBD11,MYOM2,LOC101927815,CSMD1,MCPH1,MCPH1,ANGPT2,MCPH1,MCPH1-AS1,MCPH1-AS1,AGPAT5,XKR5,DEFA5,FAM66B,SPAG11B,DEFB104A,DEFB104B,PRR23D1,PRR23D2,SPAG11A,DEFB103B,DEFB103A,ZNF705B,FAM85B,PRAG1,CLDN23,MFHAS1,ERI1,PPP1R3B,TNKS,MSRA,C8orf74,LOC102723313,PINX1,LOC101929229,XKR6,MTMR9,TDH,FAM167A-AS1,FAM167A,FAM167A,BLK,GATA4,NEIL2,FDFT1,…	-0.0420976	97.1419	2040
hNSC Org2	8	46930193	106357824	SPIDR,PRKDC,MCM4,UBE2V2,LOC101929268,EFCAB1,PPDPFL,SNTG1,PXDNL,PCMTD1,ST18,RB1CC1,OPRK1,LYPLA1,MRPL15,XKR4,TMEM68,LYN,PLAG1,SDR16C5,PENK,LOC101929415,LOC101929415,LINC00968,LOC101929488,LINC01602,FAM110B,UBXN2B,SDCBP,NSMAF,TOX,CA8,RAB2A,CHD7,CLVS1,ASPH,NKAIN3,TTPA,LINC01289,LOC102724623,CYP7B1,LINC00251,MTFR1,PDE7A,DNAJC5B,TRIM55,ADHFE1,MYBL1,VCPIP1,C8orf44-SGK3,C8orf44-SGK3,SGK3,COPS5,CSPP1,ARFG…	-0.00343754	89.3393	2501
hNSC Org2	8	106359890	106813447	OXR1,ABRA	0.378504	244.282	90
hNSC Org2	8	106813947	146303522	ANGPT1,RSPO2,EIF3E,EMC2,TMEM74,TRHR,NUDCD1,PKHD1L1,EBAG9,SYBU,LINC01608,LINC02237,CSMD3,TRPS1,LINC00536,EIF3H,EIF3H,LOC105375713,SLC30A8,MED30,EXT1,SAMD12,SAMD12-AS1,TNFRSF11B,COLEC10,COLEC10,LOC101927513,MAL2,MAL2-AS1,ENPP2,TAF2,DEPTOR,COL14A1,MTBP,SNTB1,SNTB1,LOC101927543,HAS2-AS1,SMILR,ZHX2,DERL1,TBC1D31,FAM83A,ZHX1-C8orf76,ZHX1-C8orf76,ZHX1,ATAD2,WDYHV1,FBXO32,FAM91A1,FER1L6,FER1L6,FER1L6-AS1…	-0.0440795	93.5124	1777
hNSC Org2	9	11849	38812033	WASHC1,PGM5P3-AS1,CBWD1,C9orf66,DOCK8,DOCK8,KANK1,DMRT1,DMRT3,DMRT2,SMARCA2,VLDLR-AS1,KCNV2,LINC01231,RFX3,GLIS3,SLC1A1,SPATA6L,CDC37L1-AS1,AK3,JAK2,INSL6,INSL4,PLGRKT,CD274,PDCD1LG2,RIC1,ERMP1,KIAA2026,IL33,UHRF2,GLDC,KDM4C,PTPRD,LURAP1L-AS1,LURAP1L-AS1,LURAP1L,LURAP1L,MPDZ,LINC01235,LINC00583,NFIB,ZDHHC21,FREM1,LOC389705,TTC39B,CCDC171,C9orf92,BNC2,CNTLN,SH3GL2,ADAMTSL1,SAXO1,HAUS6,DENND4C,ACER…	0.00402468	90.0094	1699
hNSC Org2	9	38813161	47317179	CNTNAP3B,SPATA31A6	-0.3017	41.111	181
hNSC Org2	9	65468179	141148320	LOC101929583,LOC101928195,LOC286297,ZNF658,CNTNAP3P2,ANKRD20A1,ANKRD20A3,CBWD3,PGM5,PIP5K1B,FXN,TJP2,FAM189A2,APBA1,PTAR1,C9orf135,MAMDC2,MAMDC2,SMC5-AS1,SMC5,TRPM3,TMEM2,ABHD17B,C9orf85,GDA,LINC01504,TMC1,ALDH1A1,ANXA1,RORB-AS1,RORB,TRPM6,C9orf41-AS1,CARNMT1,NMRK1,PCSK5,GCNT1,PRUNE2,VPS13A,GNA14,GNA14,GNA14-AS1,GNAQ,CEP78,PSAT1,LOC101927450,TLE4,LINC01507,TLE1,LOC101927502,SPATA31D4,RASEF,FRMD3,…	-0.053252	83.971	3252
hNSC Org2	10	61500	17820593	ZMYND11,DIP2C,LARP4B,GTPBP4,WDR37,ADARB2,ADARB2,ADARB2-AS1,LOC105376351,PFKP,PITRM1,LOC105376360,LOC101927964,AKR1C2,AKR1C3,AKR1C4,NET1,CALML3-AS1,ASB13,FAM208B,GDI2,ANKRD16,FBXO18,IL15RA,IL2RA,RBM17,PFKFB3,PRKCQ,LINC00707,SFMBT2,ITIH5,KIN,TAF3,LOC105376398,LOC101928322,CELF2,CELF2-AS1,USP6NL,PROSER2,PROSER2-AS1,UPF2,DHTKD1,NUDT5,CDC123,CAMK1D,CCDC3,OPTN,MCM10,UCMA,BEND7,PRPF18,FRMD4A,FAM107B,CDN…	-0.0508652	83.1623	774
hNSC Org2	10	17821093	18186009	MRC1,SLC39A12,CACNB2	-0.897413	42.9484	19
hNSC Org2	10	18214681	20699886	CACNB2,NSUN6,MALRD1,PLXDC2	-0.0472575	80.469	97
hNSC Org2	10	20701016	21458398	NEBL,NEBL,C10orf113	0.265895	208.133	108
hNSC Org2	10	21461123	39154435	MLLT10,DNAJC1,SPAG6,PIP4K2A,ARMC3,C10orf67,KIAA1217,ARHGAP21,PRTFDC1,ENKUR,LINC01516,GPR158-AS1,GPR158,LINC00836,MYO3A,GAD2,APBB1IP,FAM238B,PDSS1,ABI1,ANKRD26,MASTL,ACBD5,ARMC4P1,RAB18,MKX-AS1,ARMC4,MPP7,LOC105376468,WAC,LINC01517,SVIL-AS1,SVIL,SVIL,JCAD,LOC101929279,MTPAP,MAP3K8,SVILP1,ZNF438,LOC101929352,ZEB1,ARHGAP12,KIF5B,EPC1,CCDC7,ITGB1,NRP1,LINC00838,PARD3,CUL2,CREM,CCNY,PCAT5,ANKRD30A,LIN…	-0.0244817	84.3857	748
hNSC Org2	10	42471777	46304474	CCNYL2,ZNF37BP,ZNF33B,BMS1,RET,CSGALNACT2,RASGEF1A,ZNF487,ZNF239,ZNF485,ZNF32-AS3,LINC00840,LINC00841,CXCL12,TMEM72-AS1,TMEM72-AS1,TMEM72,RSU1P2,ALOX5,MARCH8,ZFAND4,AGAP4,PARGP1,MSMB,ANTXRLP1,ANTXRL	-0.0863647	95.7849	192
hNSC Org2	10	46310009	46566882	ANTXRL,ANXA8L1,LINC00842	-1.66027	32.4197	10
hNSC Org2	10	46567382	81640130	FAM35BP,GLUD1P2,BMS1P1,PTPN20,ZNF488,BMS1P2,FAM35DP,LOC102724593,LOC102724593,SYT15,NPY4R,FRMPD2,MAPK8,ARHGAP22,WDFY4,VSTM4,DRGX,ERCC6,CHAT,PARG,TIMM23B,AGAP6,FAM21EP,WASHC2A,ASAH2,SGMS1,A1CF,PRKG1,LINC01468,PCDH15,PCDH15,LOC105378311,IPMK,TFAM,BICC1,PHYHIPL,FAM13C,SLC16A9,MRLN,CCDC6,ANK3,RHOBTB1,TMEM26,CABCOCO1,ARID5B,RTKN2,LOC283045,ZNF365,JMJD1C,LOC101928887,LINC01515,CTNNA3,CTNNA3,LOC10192896…	-0.0852656	76.608	1507
hNSC Org2	10	81649809	84742782	NRG3,LOC105378397,GHITM,C10orf99,CDHR1,LRIT2,LRIT1,RGR,LINC00858,CCSER2	0.246979	198.775	336
hNSC Org2	10	84744965	89790216	LINC01519,LINC01520,GRID1-AS1,GRID1,WAPL,LDB3,BMPR1A,FAM35A,NUTM2A-AS1,LINC00863,NUTM2D,LINC00864,MINPP1,PAPSS2,ATAD1,CFL1P1,KLLN,PTEN,RNLS,LIPJ,LIPF,LIPK,LIPN,LIPM,ANKRD22,STAMBPL1,FAS,LIPA,IFIT1B,SLC16A12,PANK1,KIF20B	0.0879021	150.001	413
hNSC Org2	10	89790716	135524247	LINC00865,LINC01374,LINC01375,LOC101926942,HTR7,LOC105378430,PCGF5,HECTD2-AS1,HECTD2-AS1,HECTD2,TNKS2,BTAF1,CPEB3,MARCH5,IDE,KIF11,EXOC6,MYOF,RBP4,PDE6C,FRA10AC1,PLCE1,NOC3L,TBC1D12,HELLS,CYP2C18,CYP2C19,CYP2C9,ACSM6,PDLIM1,SORBS1,TCTN3,ENTPD1,ENTPD1,ENTPD1-AS1,ENTPD1-AS1,ENTPD1-AS1,CC2D2B,ZNF518A,BLNK,BLNK,DNTT,TLL2,TM9SF3,PIK3AP1,LCOR,SLIT1,SLIT1,ARHGAP19-SLIT1,ARHGAP19-SLIT1,ARHGAP19,RRP12,EXO…	-0.0605292	89.2817	1987
hNSC Org2	11	60500	51483955	LINC01001,BET1L,RIC8A,SIRT3,PSMD13,NLRP6,PTDSS2,PHRF1,CDHR5,DEAF1,TMEM80,CHID1,AP2A2,MUC5B,TOLLIP,BRSK2,DUSP8,IFITM10,LSP1,MRPL23-AS1,IGF2,INS-IGF2,IGF2-AS,INS-IGF2,TH,TSPAN32,CD81-AS1,CD81,TSSC4,KCNQ1,KCNQ1,KCNQ1OT1,KCNQ1,KCNQ1-AS1,KCNQ1-AS1,SLC22A18AS,SLC22A18,NAP1L4,CARS,OSBPL5,ZNF195,TSSC2,TRPC2,NUP98,STIM1,RRM1,TRIM21,OR51B5,TRIM6,TRIM6-TRIM34,HPX,TIMM10B,MRPL17,ZNF215,NLRP14,SYT9,SYT9,LOC10…	-0.0136143	99.3716	2414
hNSC Org2	11	54694705	134943014	OR4P4,TNKS1BP1,P2RX3,SLC43A3,RTN4RL2,SMTNL1,SERPING1,ZDHHC5,MED19,TMX2-CTNND1,CTNND1,OR9Q1,LPXN,ZFP91,ZFP91-CNTF,GLYAT,GLYATL1,LOC283194,FAM111A,DTX4,OSBP,PATL1,STX3,MRPL16,GIF,OOSP1,MS4A3,MS4A2,MS4A6A,MS4A4E,MS4A4A,MS4A6E,MS4A7,MS4A5,MS4A13,LINC00301,MS4A15,SLC15A3,CD6,CD5,VWCE,DDB1,CPSF7,SDHAF2,SYT7,DAGLA,FEN1,FADS2,FADS3,BEST1,ASRGL1,AHNAK,B3GAT3,UQCC3,TTC9C,TAF6L,NXF1,WDR74,SLC22A8,SLC22A24,S…	-0.036746	83.3692	3376
hNSC Org2	12	66736	34856194	IQSEC3,SLC6A12,SLC6A13,SLC6A13,LOC102723544,KDM5A,B4GALNT3,NINJ2,NINJ2,LOC100049716,WNK1,RAD52,ERC1,FBXL14,WNT5B,ADIPOR2,CACNA2D4,DCP1B,CACNA1C-IT2,CACNA1C,CACNA1C,CACNA1C-IT3,CACNA1C,CACNA1C-AS2,CACNA1C,CACNA1C-AS1,ITFG2-AS1,ITFG2-AS1,FKBP4,ITFG2,NRIP2,ITFG2,TULP3,TSPAN9,LOC100128253,PRMT8,PRMT8,THCAT155,CRACR2A,PARP11,CCND2-AS1,CCND2,TIGAR,C12orf4,AKAP3,LOC101929549,GALNT8,KCNA6,NTF3,ANO2,VWF,T…	0.00344534	102.497	1644
hNSC Org2	12	37857194	133829641	CPNE8,KIF21A,ABCD2,C12orf40,C12orf40,SLC2A13,SLC2A13,LRRK2,MUC19,CNTN1,PDZRN4,GXYLT1,YAF2,ZCRB1,PPHLN1,PRICKLE1,LINC02402,ADAMTS20,IRAK4,TMEM117,NELL2,DBX2,ANO6,ARID2,SCAF11,SLC38A1,LOC100288798,SLC38A4,PCED1B,RPAP3,ENDOU,RAPGEF3,HDAC7,VDR,COL2A1,SENP1,PFKM,ZNF641,CCNT1,TEX49,ADCY6,CACNB3,KMT2D,DHH,TUBA1C,LOC101927267,SPATS2,MCRS1,FMNL3,NCKAP5L,BCDIN3D-AS1,FAIM2,LINC02395,AQP6,RACGAP1,ASIC1,GPD1,…	-0.0112539	85.9887	4091
hNSC Org2	13	19064249	66880448	TPTE2,PSPC1,ZMYM5,ZMYM2,GJA3,CRYL1,IFT88,EEF1AKMT1,XPO4,LATS2,SKA3,MIPEPP3,LINC00539,MIPEPP3,ZDHHC20,MICU2,FGF9,LINC00540,LINC00621,SGCG,SACS,LINC00327,TNFRSF19,MIPEP,SPATA13,PARP4,TPTE2P6,RNF17,MTMR6,ATP8A2,RNF6,CDK8,WASF3,USP12,USP12,USP12-AS1,LNX2,POLR1D,PLUT,CDX2,FLT3,PAN3,FLT1,POMP,MTUS2,SLC7A1,UBL3,LINC00297,KATNAL1,UBE2L5,HMGB1,USPL1,ALOX5AP,TEX26-AS1,MEDAG,B3GLCT,RXFP2,EEF1DP3,FRY,ZAR1L,B…	-0.0155945	83.1413	1939
hNSC Org2	13	66880948	67801021	PCDH9,PCDH9-AS2,PCDH9,PCDH9,PCDH9-AS3,PCDH9,PCDH9-AS4,LINC00364	0.375623	234.638	167
hNSC Org2	13	67802301	86759556	LINC00550,LINC00383,KLHL1,LINC00348,DACH1,PIBF1,LINC00392,KLF12,LINC00402,TBC1D4,UCHL3,LMO7,LMO7DN,KCTD12,MYCBP2,SCEL,SLAIN1,EDNRB-AS1,EDNRB,LINC00446,RNF219-AS1,RBM26,RBM26-AS1,NDFIP2,LINC00382,LINC00333,LINC00375,LINC00351	-0.00669214	80.8361	745
hNSC Org2	13	86917378	92182207	LINC00430,MIR4500HG,LOC105370306,LINC00440,LINC00353,LINC00559,LINC00379,MIR17HG,GPC5	-0.0331161	88.4621	214
hNSC Org2	13	92184743	95064285	GPC5,GPC5,GPC5-AS2,GPC5,GPC5-AS1,LINC00363,GPC6,GPC6,GPC6-AS1,DCT,TGDS,GPR180,LOC101927248,LOC101927284,LINC00557,ABCC4	0.344294	235.739	526
hNSC Org2	13	95072280	115109378	ABCC4,CLDN10,CLDN10-AS1,DZIP1,DNAJC3,UGGT2,HS6ST3,LINC00359,MBNL2,IPO5,FARP1,STK24,SLC15A1,DOCK9,UBAC2,UBAC2,GPR183,LINC01232,TM9SF2,CLYBL,CLYBL,CLYBL-AS1,CLYBL,LOC101927437,PCCA,PCCA,PCCA-AS1,TMTC4,NALCN-AS1,NALCN,ITGBL1,FGF14,FGF14,FGF14-IT1,TPP2,BIVM,BIVM-ERCC5,METTL21EP,DAOA-AS1,LINC00343,EFNB2,ARGLU1,LINC00443,FAM155A,TNFSF13B,MYO16,COL4A1,COL4A2,RAB20,NAXD,CARS2,ING1,LINC00431,ARHGEF7,ARHGE…	-0.0537772	86.894	847
hNSC Org2	14	19097600	45584972	POTEG,OR4N2,OR11H7,CCNB1IP1,TEP1,RNASE11,ANG,RNASE4,RNASE4,EDDM3A,EDDM3B,NDRG2,HNRNPC,RPGRIP1,CHD8,TOX4,LOC105370401,MMP14,RBM23,PSMB5,CDH24,LMLN2,SLC7A8,RNF212B,EFS,MYH6,THTPA,ZFHX2,DHRS4L1,CARMIL3,NRL,PCK2,EMC9,TSSK4,RABGGTA,NYNRIN,KHNYN,LOC101927045,CMA1,STXBP6,NOVA1,NOVA1-AS1,LINC02294,MIR4307HG,LOC728755,LOC728755,LINC00645,LINC01551,PRKD1,G2E3,SCFD1,STRN3,AP4S1,HECTD1,HEATR5A,NUBPL,ARHGAP5-…	0.0263223	90.1975	1079
hNSC Org2	14	45713302	65890045	LINC02303,LINC00871,MDGA2,RPS29,LRR1,POLE2,KLHDC1,NEMF,LINC01599,SOS2,L2HGDH,ATP5S,CDKL1,MAP4K5,ATL1,NIN,NIN,LOC105370489,ABHD12B,TRIM9,LINC02310,FRMD6-AS2,FRMD6-AS2,FRMD6,FRMD6,GNG2,NID2,TXNDC16,GPR137C,ERO1A,STYX,GNPNAT1,FERMT2,DDHD1,CDKN3,CGRRF1,SAMD4A,GCH1,WDHD1,SOCS4,DLGAP5,FBXO34,ATG14,KTN1,PELI2,TMEM260,OTX2-AS1,EXOC5,AP5M1,SLC35F4,C14orf37,PSMA3-AS1,ARID4A,TIMM9,KIAA0586,LINC01500,DAAM1,C…	-0.00985772	84.5075	896
hNSC Org2	14	65891191	66401678	-	0.623483	119.523	24
hNSC Org2	14	66402178	107289040	CCDC196,GPHN,FAM71D,MPP5,ATP6V1D,EIF2S1,PLEK2,TMEM229B,PLEKHH1,PIGH,ARG2,RDH12,ZFYVE26,RAD51B,ACTN1,DCAF5,GALNT16,ERH,SLC39A9,PLEKHD1,SUSD6,SMOC1,SLC8A3,LOC646548,SYNJ2BP-COX16,SYNJ2BP,ADAM20,MED6,LOC101928075,MAP3K9,PCNX1,SIPA1L1,RGS6,DPF3,DCAF4,ZFYVE1,RBM25,PSEN1,PAPLN,NUMB,HEATR4,DNAL1,ELMSAN1,PTGR2,ZNF410,FAM161B,ENTPD5,LIN52,VSX2,ABCD4,LTBP2,AREL1,YLPM1,DLST,MLH3,NEK9,TMED10,JDP2,BATF,LOC102…	-0.0364278	84.459	1772
hNSC Org2	15	20000500	26106571	HERC2P3,GOLGA6L6,NBEAP1,POTEB,POTEB2,LINC01193,FAM30C,LOC101927079,GOLGA8CP,GOLGA8EP,HERC2P2,LOC283683,NIPA1,NIPA2,NIPA2,CYFIP1,CYFIP1,TUBGCP5,GOLGA6L22,GOLGA6L22,GOLGA8DP,MKRN3,MAGEL2,PWRN4,PWRN2,SNRPN,SNHG14,SNRPN,SNHG14,SNURF,SNHG14,SNHG14,SNORD116-3,SNORD116-9,SNHG14,SNORD116-11,SNHG14,PWAR1,SNHG14,SNORD115-5,SNORD115-9,SNORD115-10,SNORD115-12,SNHG14,SNORD115-6,SNHG14,SNORD115-10,SNHG14,SNORD…	0.115645	172.544	475
hNSC Org2	15	26109923	82649539	LINC00929,GABRB3,GABRA5,GABRG3,OCA2,HERC2,HERC2P11,HERC2P11,MIR1268A,MIR1268A,GOLGA8G,GOLGA8F,LOC101928042,PDCD6IPP2,APBA2,FAM189A1,TJP1,FAM7A,GOLGA8R,ULK4P2,ULK4P1,LOC100288637,FAN1,MTMR10,TRPM1,KLF13,OTUD7A,OTUD7A,LOC100288637,LOC100288637,NA7,LOC100288637,LINC02249,LOC100288637,GOLGA8H,GOLGA8K,LOC100288637,ULK4P2,ULK4P1,GOLGA8O,LINC02256,SCG5,FMN1,RYR3,AVEN,AVEN,M5,M5,KATNBL1,SLC12A6,NUTM1,GOL…	-0.0254718	92.4407	2637
hNSC Org2	15	82662240	83113704	CPEB1-AS1,AP3B2,ACTG1P17,FSD2,WHAMM,HOMER2,C15orf40,BTBD1,TM6SF1	-0.582111	59.5895	37
hNSC Org2	15	83124496	89786509	TM6SF1,HDGFL3,SH3GL3,ADAMTSL3,UBE2Q2L,LOC440300,GOLGA2P7,GOLGA6L4,GOLGA6L4,GOLGA6L5P,UBE2Q2P1,WDR73,SEC11A,ZNF592,ALPK3,SLC28A1,PDE8A,AKAP13,KLHL25,AGBL1,LINC01584,AGBL1,AGBL1,AGBL1-AS1,AGBL1,LOC102724452,NTRK3,NTRK3-AS1,DET1,LINC01586,ACAN,ABHD2,FANCI,MIR9-3HG,RHCG,LINC00928,TICRR,KIF7,WDR93,ANPEP	-0.0256088	87.7072	294
hNSC Org2	15	89889610	102519568	AP3S2,C15orf38-AP3S2,ZNF710,IDH2-DT,SEMA4B,CIB1,CIB1,TTLL13P,IQGAP1,CRTC3,CRTC3-AS1,BLM,MAN2A2,UNC45A,VPS33B,VPS33B-DT,SV2B,CRAT37,SLCO3A1,ST8SIA2,C15orf32,FAM174B,CHD2,RGMA,LINC01580,LINC01581,LINC01581,MCTP2,LINC00924,NR2F2-AS1,NR2F2,LINC02254,LINC00923,LINC02351,FAM169B,IGF1R,PGPEP1L,LUNAR1,SYNM,TTC23,LRRC28,LRRC28,HSP90B2P,MEF2A,LOC400464,ADAMTS17,CERS3-AS1,CERS3-AS1,CERS3,CERS3,LINS1,ASB7,AL…	0.00281462	110.141	644
hNSC Org2	16	62041	6075517	NPRL3,HBA1,LUC7L,FAM234A,RGS11,AXIN1,MRPL28,TMEM8A,RAB11FIP3,CAPN15,MIR3176,WFIKKN1,WDR90,METRN,PRR25,LMF1,LMF1,LMF1-AS1,SSTR5-AS1,SSTR5,CACNA1H,UBE2I,BAIAP3,UNKL,TELO2,IFT140,TMEM204,IFT140,LOC105371046,JPT2,MAPK8IP3,MEIOB,LINC00254,TBL3,NTHL1,PKD1,RAB26,TRAF7,CASKIN1,CASKIN1,ECI1,ABCA3,ABCA17P,CCNF,AMDHD2,CEMP1,PDPK1,FLJ42627,ELOB,FLYWCH2,FLYWCH1,PAQR4,IL32,NAA60,SLX4,TRAP1,CREBBP,ADCY9,SRL,COR…	-0.0608343	108.224	328
hNSC Org2	16	6080339	7746524	RBFOX1	0.20489	225.866	499
hNSC Org2	16	7749155	32152356	TMEM114,METTL22,ABAT,PMM2,LOC100130283,CARHSP1,USP7,LINC02177,GRIN2A,ATF7IP2,EMP2,TEKT5,NUBP1,CIITA,CLEC16A,LITAF,TXNDC11,GSPT1,SNX29,CPPED1,SHISA9,ERCC4,LINC02186,MKL2,MIR193BHG,PARN,NOMO1,PKD1P3-NPIPA1,PKD1P3-NPIPA1,NPIPA1,PDXDC1,PDXDC1,NTAN1,PDXDC1,LOC100505915,PDXDC1,PKD1P6-NPIPP1,NPIPA5,C16orf45,MARF1,NDE1,NDE1,MYH11,MYH11,ABCC1,ABCC6,NOMO3,NOMO2,PKD1P4-NPIPA8,PKD1P4-NPIPA8,PKD1P1,NPIPA1,NPI…	-0.0211299	96.6923	1300
hNSC Org2	16	32178999	35285301	LOC102723753,HERC2P4,TP53TG3E,TP53TG3F,TP53TG3,TP53TG3B,TP53TG3C,SLC6A10P,TP53TG3,TP53TG3B,TP53TG3C,TP53TG3E,TP53TG3F,ENPP7P13	-0.260375	101.297	167
hNSC Org2	16	46474133	90290338	ANKRD26P1,SHCBP1,MYLK3,C16orf87,GPT2,DNAJA2,NETO2,ITFG1-AS1,ITFG1,ITFG1,PHKB,LINC02133,ABCC12,ABCC11,LONP2,SIAH1,N4BP1,ZNF423,HEATR3,PAPD5,NKD1,SNX20,NOD2,CYLD,MIR548AI,MIR548AI,LINC02127,C16orf97,CASC22,TOX3,CHD9,LOC102723373,RPGRIP1L,FTO,LINC02169,LINC02140,MMP2-AS1,LPCAT2,CES5A,LOC283856,GNAO1,AMFR,NUDT21,BBS2,NUP93,SLC12A3,HERPUD1,NLRC5,CPNE2,FAM192A,RSPRY1,PLLP,CIAPIN1,COQ9,ADGRG5,ADGRG1,ADG…	-0.17457	77.7789	1936
hNSC Org2	17	449	15679459	DOC2B,RPH3AL,VPS53,FAM57A,DBIL5P,NXN,NXN,LOC101927727,TIMM22,ABR,TUSC5,YWHAE,CRK,INPP5K,PITPNA,SLC43A2,PRPF8,MIR22HG,SERPINF1,SMYD4,RPA1,RTN4RL1,SMG6,SGSM2,METTL16,PAFAH1B1,CLUH,RAP1GAP2,LOC100288728,SPATA22,TRPV3,TRPV1,SHPK,ITGAE,NCBP3,CAMKK1,P2RX1,ATP2A3,ZZEF1,MIR5096,CYB5D2,MIR5096,ANKFY1,UBE2G1,SPNS3,SPNS2,SMTNL2,PELP1,CXCL16,PLD2,MINK1,PFN1,KIF1C,ZFP3,USP6,RABEP1,NUP88,DHX33,NLRP1,LOC339166,…	-0.32895	74.1659	772
hNSC Org2	17	15685821	18355266	ZNF286A,TTC19,NCOR1,PIGL,LRRC75A-AS1,LRRC75A,ZNF287,ZNF624,USP32P1,TNFRSF13B,LOC284191,MPRIP,COPS3,NT5M,PEMT,SMCR2,RAI1,RAI1,RAI1-AS1,SREBF1,TOM1L2,DRC3,ATPAF2,MYO15A,LLGL1,TOP3A,SMCR8	-0.0984564	84.3921	127
hNSC Org2	17	18357428	18507225	SHMT1,LGALS9C	-1.11094	31.4571	13
hNSC Org2	17	18507725	22204732	CCDC144B,TBC1D28,ZNF286B,FBXW10,TVP23B,PRPSAP2,GRAP,GRAPL,EPN2,B9D1,SLC47A1,SLC47A2,ULK2,AKAP10,SPECC1,CCDC144CP,USP32P3,LINC02088,LOC100287072,CCDC144NL,CCDC144NL-AS1,LOC339260,USP22,DHRS7B,TMEM11,UBBP4	-0.0785419	80.353	188
hNSC Org2	17	25275591	27499935	KSR1	0.0596681	110.746	110
hNSC Org2	17	27500435	30366942	KSR1,NOS2,LINC01992,NLK,KRT18P55,SLC46A1,FOXN1,UNC119,PIGS,SPAG5,SPAG5-AS1,SGK494,SUPT6H,FAM222B,DHRS13,PHF12,MYO18A,CRYBA1,NUFIP2,TAOK1,ABHD15,TP53I13,GIT1,ANKRD13B,SSH2,EFCAB5,NSRP1,BLMH,TMIGD1	0.404625	170.707	183
hNSC Org2	17	30367850	76266275	CPD,GOSR1,LOC107133515,SUZ12P1,ATAD5,RNF135,NF1,NF1,EVI2B,RAB11FIP4,UTP6,SUZ12,LRRC37B,RHOT1,RHBDL3,ZNF207,PSMD11,MYO1D,ASIC2,TMEM132E,CCT6B,LIG3,RFFL,RAD51L3-RFFL,RAD51L3-RFFL,RAD51D,NLE1,SLFN5,SLFN11,SLFN12,SLFN13,AP2B1,GAS2L2,MMP28,TAF15,HEATR9,CCL15-CCL14,CCL18,CCL4L1,CCL4,CCL4L2,LOC440434,TBC1D3H,TBC1D3G,TBC1D3K,TBC1D3H,TBC1D3G,TBC1D3I,TBC1D3D,TBC1D3J,PIGW,MRM1,LHX1-DT,AATF,ACACA,TADA2A,SYNR…	0.236735	99.2914	2027
hNSC Org2	17	76266775	81194710	UBALD2,QRICH2,UBE2O,SNHG16,ST6GALNAC2,ST6GALNAC1,MXRA7,JMJD6,MFSD11,MGAT5B,SEC14L1,SEPT9,LINC01987,TNRC6C,TMC8,C17orf99,PGS1,DNAH17,DNAH17-AS1,DNAH17,CYTH1,TIMP2,LGALS3BP,C1QTNF1,RBFOX3,TBC1D16,CCDC40,GAA,CARD14,SLC26A11,RNF213,RNF213,LOC100294362,ENDOV,RPTOR,CHMP6,BAIAP2,AATK,PVALEF	-0.0608556	85.376	229
hNSC Org2	18	11406	15365928	USP14,THOC1,COLEC12,ENOSF1,YES1,SMCHD1,EMILIN2,LPIN2,MYOM1,MYL12A,TGIF1,DLGAP1,DLGAP1,DLGAP1-AS4,DLGAP1,DLGAP1-AS5,LINC01892,AKAIN1,EPB41L3,MIR3976HG,L3MBTL4,LINC01387,ARHGAP28,LAMA1,LOC101927188,LAMA1,PTPRM,GACAT2,MTCL1,NDUFV2,NDUFV2-AS1,ANKRD12,TWSG1,RALBP1,PPP4R1,RAB31,VAPA,NAPG,LOC101927410,PIEZO2,GNAL,ANKRD62,TUBB6,AFG3L2,SPIRE1,PSMG2,CEP76,PSMG2,PTPN2,CEP192,LDLRAD4,FAM210A,MC2R,ZNF519,ANKR…	-0.00504671	92.3551	697
hNSC Org2	18	18541534	78013015	ROCK1,GREB1L,ESCO1,ABHD3,MIB1,CTAGE1,LOC101927571,RBBP8,CABLES1,TMEM241,RIOK3,RMC1,NPC1,ANKRD29,LAMA3,TTC39C,CABYR,OSBPL1A,LINC01915,LINC01894,ZNF521,PSMA8,TAF4B,KCTD1,AQP4,AQP4-AS1,CHST9,CDH2,DSC2,DSCAS,DSG1,DSG1-AS1,DSG4,DSG3,B4GALT6,TRAPPC8,RNF125,RNF138,MEP1B,GAREM1,KLHL14,CCDC178,ASXL3,NOL4,DTNA,MAPRE2,ZSCAN30,ZNF271P,INO80C,GALNT1,RPRD1A,ELP2,LOC101927809,MOCOS,FHOD3,FHOD3,LOC105372071,TPGS…	-0.026804	102.355	2702
hNSC Org2	19	88447	22150973	LINC01002,PLPP2,MIER2,THEG,C2CD4C,SHC2,BSG,HCN2,FSTL3,PRSS57,MISP,ARID3A,WDR18,ARHGAP45,SBNO2,STK11,NDUFS7,PLK5,MBD3,TCF3,ONECUT3,SCAMP4,BTBD2,AP3D1,DOT1L,OAZ1,SPPL2B,TMPRSS9,GNG7,SGTA,THOP1,ZNF556,ZNF57,TLE2,MIR1268A,GNA15,CELF5,NFIC,DOHH,MFSD12,CACTIN,PIP5K1C,TJP3,MATK,ZFR2,ATCAY,PIAS4,MAP2K2,ANKRD24,CCDC94,FSD1,SH3GL1,CHAF1A,HDGFL2,TNFAIP8L1,DPP9,TICAM1,UHRF1,KDM4B,PTPRS,SAFB2,SAFB,LONP1,CATSP…	-0.0116572	77.7832	977
hNSC Org2	19	22151473	24631282	ZNF729,GOLGA2P9,ZNF492,LINC01859,ZNF730,ZNF724,ZNF91,ZNF675,ZNF681,RPSAP58,ZNF254	0.267684	113.094	96
hNSC Org2	19	27873967	59099042	LOC101927151,LOC100420587,LINC00906,LINC01532,LOC284395,VSTM2B,POP4,C19orf12,URI1,ZNF536,TSHZ3,LINC01533,LOC400684,DPY19L3,ANKRD27,TDRD12,CEP89,RHPN2,GPATCH1,WDR88,LRP3,PEPD,CHST8,LSM14A,KIAA0355,GPI,UBA2,SCGB1B2P,ZNF599,GRAMD1A,HPN,LGI4,FXYD7,FAM187B,MAG,CD22,DMKN,ATP4A,RBM42,COX6B1,KMT2B,PRODH2,KIRREL2,LOC105372383,LOC101927572,THAP8,WDR62,TBCB,ZNF565,LINC00665,ZFP14,ZFP82,ZNF566,ZNF529,ZNF529,…	-0.00884877	83.1314	1425
hNSC Org2	20	63352	26319069	TRIB3,RBCK1,CSNK2A1,SRXN1,ANGPT4,RSPO4,PSMF1,SNPH,SDCBP2,FKBP1A-SDCBP2,FKBP1A-SDCBP2,SDCBP2-AS1,NSFL1C,SIRPD,SIRPB1,SIRPG,SIRPG,SIRPG-AS1,SIRPA,PDYN-AS1,STK35,TGM3,TGM6,ZNF343,TMC2,NOP56,SNORD57,EBF4,PTPRA,LZTS3,SLC4A11,C20orf194,ATRN,HSPA12B,C20orf27,MAVS,PANK2,RNF24,ADRA1D,PRND,SLC23A2,TMEM230,CDS2,C20orf196,MCM8,CRLS1,FERMT1,CASC20,BMP2,LINC01428,LINC01706,HAO1,PLCB1,PLCB4,PAK5,SNAP25-AS1,ANKE…	-0.0327885	90.0571	1123
hNSC Org2	20	29420069	30176992	LINC01598	0.289494	189.217	47
hNSC Org2	20	30177492	61790032	FRG1BP,DEFB122,LINC00028,COX4I2,TPX2,DUSP15,TTLL9,CCM2L,HCK,TM9SF4,KIF3B,ASXL1,NOL4L,C20orf203,COMMD7,DNMT3B,EFCAB8,SUN5,BPIFB2,BPIFA1,CBFA2T2,PXMP4,ZNF341,RALY,EIF2S2,ITCH,MAP1LC3A,PIGU,NCOA6,GGT7,ACSS2,MYH7B,TRPC4AP,EDEM2,MMP24-AS1-EDEM2,MMP24-AS1-EDEM2,MMP24-AS1-EDEM2,MMP24,MMP24OS,UQCC1,GDF5,CEP250,ERGIC3,FER1L4,CPNE1,RBM12,RBM39,PHF20,CNBD2,EPB41L1,EPB41L1,LOC100130373,DLGAP4,DLGAP4-AS1,MYL9…	-0.0422017	86.1857	1417
hNSC Org2	20	61790532	62094372	CDH4,TAF4	-0.552379	46.856	22
hNSC Org2	20	62099296	62965020	PSMA7,SS18L1,OSBPL2,CABLES2,MIR1-1HG,SLCO4A1,NTSR1,LINC00659,OGFR-AS1,OGFR,COL9A3,TCFL5,DIDO1,GID8	-0.0811037	117.216	57
hNSC Org2	21	9450275	35583796	LOC105379514,BAGE,BAGE2,BAGE4,BAGE5,BAGE3,BAGE2,BAGE4,BAGE5,BAGE3,TPTE,SAMSN1,LOC388813,LINC02246,NRIP1,USP25,MIR99AHG,CXADR,CHODL-AS1,CHODL,TMPRSS15,MIR548XHG,LINC00320,NCAM2,LINC00317,LINC01687,D21S2088E,LINC01684,LINC01692,JAM2,GABPA,APP,CYYR1-AS1,CYYR1-AS1,CYYR1,ADAMTS1,ADAMTS5,LINC01697,LINC01695,LINC01695,LTN1,CCT8,MAP3K7CL,LINC00189,BACH1,GRIK1,GRIK1-AS2,GRIK1,KRTAP7-1,TIAM1,SCAF4,HUNK,URB…	-0.0160463	95.2357	950
hNSC Org2	21	35584296	38889019	LOC101928269,LOC100133286,CBR3-AS1,DOPEY2,MORC3,CHAF1B,CLDN14,SIM2,SIM2,HLCS,HLCS,RIPPLY3,PIGP,PIGP,TTC3,TTC3,TTC3,TTC3-AS1,DSCR9,DSCR3,DYRK1A,KCNJ6,DSCR4,DSCR8,LINC01423,ERG,LINC00114,ETS2,LOC101928398,LOC400867	0.159675	201.639	481
hNSC Org2	21	38889519	48119395	LOC400867,BRWD1,WRB-SH3BGR,WRB,LCA5L,WRB-SH3BGR,LCA5L,WRB-SH3BGR,SH3BGR,B3GALT5-AS1,B3GALT5,IGSF5,PCP4,DSCAM,DSCAM,DSCAM-IT1,BACE2,FAM3B,MX2,TMPRSS2,RIPK4,PRDM15,C2CD2,UMODL1,ABCG1,UBASH3A,RSPH1,SLC37A1,PDE9A,NDUFV3,PKNOX1,CBS,CBSL,U2AF1,U2AF1L5,LINC00322,HSF2BP,PDXK,AGPAT3,TRAPPC10,DNMT3L,PFKL,TRPM2,LRRC3-AS1,TSPEAR,UBE2G2,FAM207A,ADARB1,POFUT2,COL18A1,SLC19A1,PCBP3,COL6A2,FTCD,LSS,MCM3AP-AS1,MC…	-0.0631305	93.1387	465
hNSC Org2	22	16050500	29053997	TPTEP1,ANKRD62P1-PARP4P3,CECR7,CECR2,SLC25A18,ATP6V1E1,BCL2L13,BID,MICAL3,PEX26,TUBA8,FAM230A,PI4KAP1,LINC01662,GGT3P,LOC102725072,LINC01663,PRODH,DGCR5,DGCR2,ESS2,TSSK2,CLTCL1,HIRA,MRPL40,CDC45,TBX1,GNB1L,TXNRD2,ARVCF,TANGO2,TRMT2A,LOC101927859,KLHL22,TMEM191A,PI4KA,SNAP29,LZTR1,BCRP2,GGT2,POM121L8P,LOC100996335,RIMBP3C,RIMBP3B,TMEM191C,PI4KAP2,UBE2L3,PPIL2,MAPK1,PPM1F,TOP3B,PRAMENP,RSPH14,RSPH1…	-0.0225764	97.3565	691
hNSC Org2	22	29174712	51244066	EMID1,EWSR1,AP1B1,NEFH,THOC5,NIPSNAP1,NF2,CABP7,ZMAT5,MTMR3,MTMR3,HORMAD2-AS1,HORMAD2-AS1,HORMAD2,CCDC157,SEC14L2,SEC14L3,SEC14L4,SEC14L6,GAL3ST1,PES1,SLC35E4,SLC35E4,DUSP18,OSBP2,OSBP2,LOC107985544,MORC2,SMTN,PLA2G3,RNF185,LIMK2,PATZ1,DRG1,SFI1,PISD,PRR14L,DEPDC5,C22orf24,LINC02558,SLC5A1,AP1B1P1,SLC5A4-AS1,BPIFC,SYN3,SYN3,TIMP3,LARGE1,LARGE1,LARGE-AS1,ISX-AS1,ISX,LINC01399,TOM1,RASD2,RBFOX2,APO…	-0.0482256	77.8759	1021
hNSC Org2	X	60328	2455338	PPP2R3B,SHOX,CRLF2,P2RY8,ASMT,DHRSX	-1.09921	81.1296	57
hNSC Org2	X	2455838	28413961	DHRSX,CD99,XG,GYG2,ARSD,ARSE,ARSH,ARSF,PRKX,LOC389906,FAM239B,NLGN4X,PUDP,STS,PNPLA4,ANOS1,FAM9B,TBL1X,GPR143,SHROOM2,WWC3,CLCN4,MID1,ARHGAP6,FRMPD4,PRPS2,TLR8-AS1,TLR8,TLR8-AS1,LINC02154,EGFL6,TRAPPC2,OFD1,GPM6B,GLRA2,FANCB,MOSPD2,ASB9,PIGA,VEGFD,PIR-FIGF,PIR-FIGF,PIR,BMX,ACE2,CLTRN,CA5B,AP1S2,CTPS2,SYAP1,TXLNG,RBBP7,REPS2,NHS,NHS,LOC101928389,NHS,LOC101928389,NHS-AS1,SCML1,RAI2,LINC01456,BEND2,…	0.0280954	154.577	1551
hNSC Org2	X	28414461	33357709	IL1RAPL1,MAGEB2,GK,DMD	0.252409	231.002	676
hNSC Org2	X	33367971	58494974	TMEM47,CFAP47,LOC101928627,PRRG1,LANCL3,CYBB,SYTL5,SRPX,RPGR,OTC,TSPAN7,LINC01281,BCOR,ATP6AP2,MED14,USP9X,DDX3X,NYX,CASK,CASK,GPR34,CASK,GPR82,MAOA,MAOB,EFHC2,KDM6A,CXorf36,LINC01204,LOC401585,KRBOX4,ZNF674,CHST7,SLC9A7,RP2,JADE3,RBM10,USP11,ZNF157,ZNF41,SYN1,UXT,CXXC1P1,SSX4,SSX4B,SLC38A5,PORCN,TBC1D25,HDAC6,SLC35A2,OTUD5,GRIPAP1,CCDC120,PRICKLE3,SYP,SYP,SYP-AS1,SYP-AS1,CACNA1F,CCDC22,GAGE10,GA…	0.00258022	148.511	1530
hNSC Org2	X	61805225	114959373	LINC01278,ARHGEF9,AMER1,MTMR8,ZC4H2,ZC3H12B,LAS1L,FRMD8P1,MSN,HEPH,EDA2R,AR,OPHN1,YIPF6,STARD8,EFNB1,LINC00269,EDA,AWAT2,IGBP1,DGAT2L6,KIF4A,DLG3,DLG3-AS1,DLG3,TEX11,NLGN3,TAF1,OGT,GCNA,NHSL2,PIN4,PIN4,ERCC6L,HDAC8,PHKA1,DMRTC1,DMRTC1B,PABPC1L2B-AS1,MAP2K4P1,CHIC1,TSIX,XIST,JPX,JPX,FTX,FTX,SLC16A2,RLIM,NEXMIF,ABCB7,ZDHHC15,MIR325HG,ATRX,MAGT1,ATP7A,ATP7A,PGAM4,CYSLTR1,TBX22,CHMP1B2P,FAM46D,BRWD3,…	0.0117488	140.34	2843
hNSC Org2	X	114961098	115000049	-	-1.64415	31.2186	14
hNSC Org2	X	115000549	120003974	LRCH2,LUZP4,PLS3-AS1,PLS3,DANT2,DANT1,DANT2,KLHL13,WDR44,DOCK11,IL13RA1,LINC01285,LONRF3,KIAA1210,SLC25A43,CXorf56,UBE2A,NKRF,SEPT6,UPF3B,AKAP14	0.0254896	104.26	246
hNSC Org2	X	120007942	120117958	RHOXF1P1,RHOXF1-AS1,RHOXF1-AS1,RHOXF2B,RHOXF2,RHOXF1-AS1,RHOXF1,RHOXF1-AS1,LINC01402	-2.14494	34.752	21
hNSC Org2	X	120123902	155258121	RHOXF1-AS1,TMEM255A,LAMP2,CT47A11,CT47A12,CT47A10,CT47A1,CT47A2,CT47A3,CT47A4,CT47A5,CT47A8,CT47A9,GRIA3,THOC2,XIAP,STAG2,TENM1,TEX13C,SMARCA1,ZDHHC9,UTP14A,BCORL1,ELF4,RAB33A,ZNF280C,RBMX2,ENOX2,LINC01201,ARHGAP36,FIRRE,STK26,FRMD7,RAP2C,RAP2C-AS1,RAP2C-AS1,MBNL3,MBNL3,HS6ST2,GPC4,GPC3,MIR19B2,PHF6,PLAC1,FAM122B,FAM122C,MOSPD1,LINC02243,SMIM10L2B,CT55,ZNF75D,ZNF449,CT45A3,CT45A5,CT45A6,CT45A7,CT…	0.0198552	147.593	1970
hNSC Org2	Y	2650695	6732269	CD99P1,CD99,XGY2,RPS4Y1,LINC00278,PCDH11Y	-2.91182	4.02429	108
hNSC Org2	Y	6733390	9989001	AMELY,TBL1Y,PRKY,TTTY12,LINC00279,TTTY1B,TTTY1	-5.75829	0.174241	59
hNSC Org2	Y	13194454	14401078	UTY	-2.72068	3.69796	18
hNSC Org2	Y	14476244	24259144	NLGN4Y,FAM41AY1,FAM41AY2,FAM224B,FAM224A,CDY2B,CDY2A,CDY2A,CDY2B,HSFY2,HSFY1,HSFY2,HSFY1,TTTY9A,TTTY9B,TTTY9A,TTTY9B,HSFY1,HSFY2,HSFY1,HSFY2,TTTY14,BCORP1,PRORY,RBMY2EP,RBMY1B,RBMY1A1,RBMY1D,RBMY1E,RBMY1B,RBMY1A1,RBMY1D,TTTY13,RBMY1E,RBMY1A1,RBMY1D,RBMY1B,PRY,PRY2,LOC101929148,RBMY1F,RBMY1J,TTTY4,TTTY4C,TTTY4B,DAZ1,DAZ4,DAZ3,DAZ4,DAZ2	-5.70478	0.142131	176
hNSC Org2	Y	24412753	28818861	DAZ3,DAZ4,DAZ2	-4.13536	3.59373	40

## Sheet: STable5
SUPPLEMENTARY TABLE 5. Somatic Mutation Summary of GBMO-30 and NSCO, Related to Figure 3. LC, Low confidence; bolded gene names have publication(s) in glioma.
GBMO-30	Gene	Locus	Allelic Freq.	Amino Acid	Type	COSMIC	SIFT	PolyPhen
	ARID1A	chr1:27101520 C/T	27.5/29.7	P1601L	Missense	COSM4990557	Deleterious	Probably Damaging
	ATR	chr3:142215215 C/A	100/100	W1962C	Missense		Deleterious	Probably Damaging
	ATRX	chrX:76890178 C/A	100/100	W1572C	Missense		Deleterious	Probably Damaging
	BCORL1	chrX:129155026 G/T	100/100	G1170*	Nonsense		N/A	N/A
	CDC73	chr1:193202268 C/T	100/100	L434F	Missense		Tolerated	Possibly Damaging
	CHD2	chr15:93482927 G/T	99.3/98.4	R224L	Missense	COSM4058016, COSM4058017	Deleterious	Probably Damaging
	CREBBP	chr16:3819271 T/TGG	55.1/50	P988/PX	Insertion/Frameshift
	DDR2	chr1:162731046 G/C	63/63.4	E301Q	Missense		Tolerated	Benign
	DICER1	chr14:95562365 G/C	44.4/44.9	S1631C	Missense		Tolerated	Benign
	DNMT3A	chr2:191850352 G/A	54.2/40.9	S11Y	Missense		N/A	N/A
	EP300	chr22:41547843 C/T	100/100	Q942*	Nonsense		N/A	N/A
	FANCD2	chr3:10106532 C/T	100/100	P714L	Missense		Tolerated	Benign
	FGF10	chr5:44305116 G/T	65.1/63.6	P203Q	Missense	COSM4502239	Deleterious	Probably Damaging
	FGF19	chr11:69518037 G/A	29/31.6	Q110*	Nonsense
	FRK	chr6:116325100 T/C	44.6/35.6	K136E	Missense		Tolerated	Benign
	GABRA6	chr5:161113998 G/T	25.9/32.4	D72Y	Missense		Deleterious	Probably Damaging
	GABRA6	chr5:161115962 C/A	34.2/33.6	T78K	Missense		Deleterious	Probably Damaging
	GRN2A	chr16:9857791 TGGTCTCACTGTGCGGG/T	12.8/14.9	del1198-1203 SPHSET/X	Deletion/Frameshift
	IDH2	chr15:90633747 A/G	50/50.8	C113R	Missense		Deleterious-LC	Probably Damaging
	KDM6A	chrX:44942772 C/T	100/100	L1170F	Missense		Deleterious	Probably Damaging
	KMT2D	chr12:49426312 G/A	45.5/47.1	A4059L	Double bp Missense	COSM4042355, COSM4042356	Tolerated-LC	Benign
	MUTYH	chr1:45796903 A/C	55.5/51.5	L476R	Missense		Deleterious	Possibly Damaging
	NBPF1	chr1:16890484 G/C	29/24	T1200R	Missense		N/A	N/A
	PIK3CG	chr7:106509325 C/A	46.2/49.7	A440E	Missense		Tolerated	Benign
	PREX2	chr8:69136822 A/T	100/99.3	N1579I	Missense		Deleterious	Probably Damaging
	SMARCC2	chr12:56568541 C/G	48/51.9	A464P	Missense		Deleterious	Probably Damaging
	SMO	chr7:128851988 C/A	96.4/100	P687Q	Missense	COSM5020286	Deleterious-LC	Benign
	SNCAIP	chr5:121759307 C/T	28.8/35.3	S339F	Missense	COSM3607933, COSM3607934, COSM3607935	Deleterious	Benign
	STAT1	chr2:191850352 G/A	39.5/52.1	T419M	Missense	COSM4089732	Tolerated	Probably Damaging
	TAF1L	chr9:32631763 T/G	100/100	K1272T	Missense		Deleterious	Benign
	TAF1L	chr9:32631785 G/T	100/100	P1265T	Missense		Tolerated	Benign
	WT1	chr11:32450066 G/A	100/100	P249L	Missense		Deleterious-LC	Benign
GBMO-640	PIK3R1	chr5:67591246 A/G	36.21/100		Splice Acceptor	COSM1154513, COSM1154514, COSM246591, COSM3071971, COSM3071972, COSM85889	N/A	N/A
	SETD2	chr3:47164333 C/T	49.2/100	S598N	Missense		Tolerated	Benign
	SOX10	chr22:38369563 G/A	57.6/100	P447L	Missense		Deleterious	Possibly Damaging
	TOP2A	chr17:38554859 G/T	39.8/100	P1163Q	Missense		Deleterious	Possibly Damaging
	TP53	chr17:7577532 G/A	100/100	P250L	Missense	COSM10771, COSM1646862, COSM212111, COSM212112, COSM212254, COSM212255, COSM3378345, COSM44476, COSM45344	Deleterious	Probably Damaging
GBMO-965	CREBBP	chr16:3808853 A/T	60.8/100		Splice Donor		N/A	N/A
	GNAS	chr20:57428834 A/G	52.5/100	R172G	Missense		Tolerated-LC	Benign
	KRAS	chr12:25362732 C/G	41.1/100	M188I	Missense		Tolerated	Benign
	NOTCH2	chr1:120611960 C/T	12.5/100	A21T	Missense	COSM1600651	Tolerated	Benign
	NTRK1	chr1:156848976 G/A	48.9/100	G623D	Missense		Tolerated	Possibly Damaging
	PTEN	chr10:89720852 C/T	99.2/100	R335*	Nonsense	COSM5151, COSM921156	N/A	N/A
	PTPRD	chr9:8376011 G/T	48.8/100	T1529K	Missense		Deleterious	Probably Damaging
	ROCK1	chr18:18534948 G/C	17.5/100	Q1217E	Missense		Tolerated	Benign
	TP53	chr17:7578395 G/C	99.5/100	H179D	Missense	COSM2744838	Deleterious	Probably Damaging
GBMO-1201	DDR2	chr1:162745623 C/T	64.4/100	R680C	Missense		Deleterious	Benign
	NOTCH2	chr1:120611960 C/T	16.7/100	A21T	Missense	COSM1600651	Tolerated	Benign
	NOTCH3	chr19:15297721 C/T	21.7/100	R640H	Missense	COSM1611712, COSM1611713	Tolerated	Benign
	PTPN11	chr12:112888210 G/A	59.8/100	E76K	Missense	COSM13000, COSM13016	Deleterious	Probably Damaging
	SDHA	chr5:256483 CTT/C	13.9/100	TL648-649TX	Frameshift	COSM111560	N/A	N/A
	STAT1	chr2:191862727 C/T	48.6/100	V214I	Missense		Tolerated	Benign
	TP53	chr17:7577139 G/A	27.2/100	R267W	Missense	COSM11183, COSM1640829, COSM179804, COSM3717629, COSM45822, COSM45928, COSM5807289, COSM5807290, COSM5807291, COSM5853596, COSM5853597, COSM5853598	Tolerated	Possibly Damaging
NSCO-01	CDK12	chr17:37627832 A/G	64.1/55.6	T583A	Missense	COSM1247914	Tolerated-Low	Benign
	GATA1	chrX:48652359 G/T	44.2/41.3	G344W	Missense		Deleterious-Low	Probably damaging
	INPP4B	chr4:143043398 C/A	50.8/46.1	S673I	Missense/Splice		Deleterious	Probably damaging
	MAGI1	chr7:77885878 T/G	21.8/23	N477H	Missense		N/A	N/A
NSCO-02	CRFL2	chrX:1314931 C>T	45/100	V244M	Missense	COSM5019349	Tolerated	Possibly Damaging

## Sheet: STable6
SUPPLEMENTARY TABLE 6. Differential Expression of GBMO-30 and NSCO Transcriptomes, Related to Figure 4.
Probe_ID	Symbol	logFC	AveExpr	t	P.Value	adj.P.Val	B
TC0200013916.hg.1	IL1B	7.98727	8.54178	30.305	8.92e-12	5.9e-08	16.8878
TC0600008697.hg.1	NT5E	7.79952	7.38918	30.2651	9.05e-12	5.9e-08	16.8772
TC0300012773.hg.1	TM4SF1	7.20534	7.54169	37.4233	9.37e-13	3.55e-08	18.4832
TC0X00007222.hg.1	PLP2	7.15569	8.06426	36.6484	1.17e-12	3.55e-08	18.3353
TC1900010479.hg.1	DMKN	7.11127	6.60713	34.8695	2e-12	3.55e-08	17.9743
TC0100014769.hg.1	MCOLN3	6.76915	5.67745	32.2325	4.62e-12	5.07e-08	17.3774
TC0200012656.hg.1	EFEMP1	6.65102	6.82452	28.7196	1.58e-11	6.86e-08	16.4467
TC1300008468.hg.1	SLC46A3	6.64287	6.21428	27.0034	3.05e-11	9.72e-08	15.925
TC0400011014.hg.1	CXCL5	6.6167	7.45061	33.9397	2.66e-12	3.55e-08	17.7727
TC1100012165.hg.1	CASP4	6.46198	7.67983	31.9289	5.11e-12	5.07e-08	17.3034
TC1500009636.hg.1	ANXA2	6.23343	8.33494	33.7613	2.82e-12	3.55e-08	17.7329
TC0700006899.hg.1	SNORD93	6.0624	6.08058	31.9385	5.1e-12	5.07e-08	17.3058
TC0900006993.hg.1	ANXA2P2	6.04931	7.25503	20.0702	7.03e-10	5.98e-07	13.2148
TC0700006890.hg.1	IL6	5.85038	6.10013	16.9964	4e-09	1.85e-06	11.5891
TC0200016428.hg.1	CEBPZOS	5.83976	6.25701	21.4997	3.4e-10	3.78e-07	13.8685
TC0200010713.hg.1	ATIC	5.68493	6.43651	29.1271	1.36e-11	6.29e-08	16.5636
TC1300008359.hg.1	PARP4	5.68056	8.91593	25.0716	6.7e-11	1.37e-07	15.2759
TC0100015822.hg.1	S100A11	5.63953	7.42516	27.9206	2.14e-11	8.23e-08	16.2098
TC1500010407.hg.1	ANPEP	5.62797	7.14927	26.0613	4.44e-11	1.16e-07	15.6172
TC1000012011.hg.1	RGS10	5.58209	6.7536	19.1424	1.16e-09	8.01e-07	12.758
TC0200007664.hg.1	VRK2	5.58177	5.31206	27.7642	2.27e-11	8.5e-08	16.1623
TC1100013087.hg.1	BIRC3	5.56745	6.17913	16.7657	4.62e-09	2.04e-06	11.4531
TC0600009439.hg.1	TMEM200A	5.49467	6.15294	24.8555	7.34e-11	1.45e-07	15.1988
TC0100012097.hg.1	LGALS8	5.47117	6.36377	23.6565	1.24e-10	2e-07	14.7533
TC0700008875.hg.1	MET	5.45066	6.08913	29.6224	1.14e-11	6.29e-08	16.7024
TC0200013913.hg.1	IL1A	5.44844	5.82396	20.8362	4.74e-10	4.68e-07	13.5723
TC0500007201.hg.1	OSMR	5.44589	5.51112	26.8916	3.18e-11	9.81e-08	15.8893
TC1200012016.hg.1	TBX3	5.43578	5.48832	19.5529	9.25e-10	6.91e-07	12.9635
TC0700008582.hg.1	SERPINE1	5.43274	7.92725	29.2502	1.3e-11	6.29e-08	16.5984
TC0200016478.hg.1	LINC01291	5.41191	5.70855	21.5407	3.34e-10	3.73e-07	13.8864
TC0600014258.hg.1	HLA-B	5.31234	7.98435	25.6893	5.17e-11	1.2e-07	15.4911
TC1200006604.hg.1	CD9	5.25928	7.78357	20.1111	6.88e-10	5.93e-07	13.2343
TC1300008487.hg.1	SLC7A1	5.18945	9.82321	30.3444	8.8e-12	5.9e-08	16.8983
TC0300009258.hg.1	MME	5.14904	5.37356	23.9352	1.1e-10	1.9e-07	14.8596
TC1600007931.hg.1	LPCAT2	5.10527	6.4714	27.1472	2.88e-11	9.7e-08	15.9706
TC0100011406.hg.1	CD55	5.09901	8.33092	26.9742	3.08e-11	9.72e-08	15.9157
TC0300010913.hg.1	CDCP1	5.07705	7.97033	22.3392	2.27e-10	2.85e-07	14.2265
TC0100014768.hg.1	MCOLN2	5.06431	4.69793	25.9786	4.59e-11	1.16e-07	15.5894
TC0700012224.hg.1	LAMB1	5.04729	5.24471	24.0527	1.04e-10	1.85e-07	14.9039
TC0400010453.hg.1	TMEM156	5.02414	5.18033	23.9598	1.08e-10	1.9e-07	14.8689
TC0200008627.hg.1	NPAS2	5.00725	7.70287	24.164	9.9e-11	1.78e-07	14.9456
TC0300014095.hg.1	TM4SF19	5.00145	6.37518	17.8654	2.38e-09	1.29e-06	12.0827
TC1600007957.hg.1	MT2A	4.96233	10.5002	22.73	1.89e-10	2.55e-07	14.387
TC2000009058.hg.1	TGM2	4.87378	6.99362	21.8976	2.81e-10	3.24e-07	14.0404
TC1000007883.hg.1	SRGN	4.8499	6.21515	19.8139	8.04e-10	6.34e-07	13.0914
TC1700012191.hg.1	CD68	4.84333	7.18114	20.7746	4.89e-10	4.71e-07	13.5442
TC0300009190.hg.1	AADACP1	4.84137	5.59813	25.2855	6.12e-11	1.33e-07	15.3513
TC0100015819.hg.1	S100A10	4.80226	7.05192	26.1384	4.3e-11	1.16e-07	15.643
TC0700008293.hg.1	STEAP2	4.78979	7.08052	18.3325	1.82e-09	1.07e-06	12.3364
TC1200007686.hg.1	KRT18	4.76073	7.01292	22.8852	1.76e-10	2.4e-07	14.4498
TC0100011453.hg.1	G0S2	4.71661	8.30652	26.2197	4.16e-11	1.16e-07	15.6701
TC0600014110.hg.1	PSMB9	4.68273	6.43631	23.1781	1.54e-10	2.25e-07	14.5667
TC1100011259.hg.1	FOSL1	4.67394	8.02642	27.0964	2.94e-11	9.7e-08	15.9546
TC0500008156.hg.1	ERAP2	4.64257	5.64442	21.3124	3.73e-10	3.92e-07	13.7861
TC1000010362.hg.1	ZNF248	4.60537	5.18134	21.3365	3.69e-10	3.92e-07	13.7967
TC0200007115.hg.1	CLIP4	4.55303	4.72121	25.2265	6.27e-11	1.33e-07	15.3306
TC0300013520.hg.1	CLDN1	4.51585	6.50015	19.1103	1.18e-09	8.12e-07	12.7418
TC0300011973.hg.1	LOC151760	4.50703	7.08284	24.6943	7.87e-11	1.52e-07	15.1407
TC0X00008230.hg.1	IL13RA1	4.50652	6.65226	18.4185	1.73e-09	1.04e-06	12.3822
TC0700011905.hg.1	BAIAP2L1	4.50054	6.56639	18.6099	1.55e-09	9.62e-07	12.4833
TC0200016582.hg.1	NABP1	4.49929	6.09659	23.7629	1.18e-10	1.97e-07	14.794
TC0600014257.hg.1	HLA-C	4.47552	7.58378	23.7561	1.19e-10	1.97e-07	14.7915
TC0100008536.hg.1	PATJ	4.47114	4.86379	22.8806	1.76e-10	2.4e-07	14.448
TC1700008228.hg.1	ITGA3	4.42333	6.22553	24.3933	8.96e-11	1.68e-07	15.0307
TC0800011601.hg.1	SAMD12	4.41535	5.52978	23.5536	1.3e-10	2.02e-07	14.7136
TC0700008292.hg.1	STEAP1	4.39769	6.20018	18.493	1.66e-09	1.01e-06	12.4217
TC0100016678.hg.1	FAM129A	4.38442	5.90277	21.1562	4.03e-10	4.18e-07	13.7166
TC0600007495.hg.1	HLA-A	4.38259	7.96118	23.2405	1.5e-10	2.21e-07	14.5913
TC1200012787.hg.1	PUS7L	4.36579	4.90647	21.5686	3.29e-10	3.71e-07	13.8985
TC0200014610.hg.1	NMI	4.33756	4.77499	19.2499	1.09e-09	7.74e-07	12.8124
TC0200011575.hg.1	LINC01249	4.2776	5.24334	18.8361	1.37e-09	8.95e-07	12.6012
TC0300014075.hg.1	TRIM59	4.27095	6.75334	19.9921	7.32e-10	6.08e-07	13.1774
TC1000006880.hg.1	PTER	4.26763	6.65951	17.6407	2.72e-09	1.41e-06	11.9579
TC0600008539.hg.1	CD109	4.26454	5.58389	18.5473	1.61e-09	9.87e-07	12.4504
TC1600007964.hg.1	MT1B	4.25925	9.91977	22.9023	1.75e-10	2.4e-07	14.4567
TC1700012275.hg.1	EFCAB13	4.2525	4.33891	17.6746	2.66e-09	1.4e-06	11.9768
TC0600013147.hg.1	ARHGAP18	4.2414	6.73537	22.2967	2.32e-10	2.87e-07	14.2088
TC0400010785.hg.1	IGFBP7	4.23685	6.81921	18.2505	1.9e-09	1.1e-06	12.2924
TC0200007399.hg.1	PLEKHH2	4.23217	5.10263	16.0344	7.34e-09	2.73e-06	11.0072
TC0100014849.hg.1	GBP3	4.21773	6.47742	19.3784	1.02e-09	7.38e-07	12.8768
TC1000011203.hg.1	ANXA11	4.21691	7.16285	21.0644	4.22e-10	4.29e-07	13.6755
TC0500007780.hg.1	ARHGEF28	4.20821	6.36038	13.2693	5.15e-08	1.02e-05	9.09012
TC0700013594.hg.1	TRIM4	4.20802	5.42017	13.0936	5.9e-08	1.12e-05	8.9542
TC0X00008235.hg.1	LONRF3	4.20027	5.37578	20.9594	4.45e-10	4.48e-07	13.6282
TC0X00008760.hg.1	ZNF185	4.18607	6.05882	20.7604	4.92e-10	4.71e-07	13.5377
TC1200010006.hg.1	PLBD1	4.1767	6.0387	22.624	1.99e-10	2.58e-07	14.3439
TC0800009157.hg.1	LY6K	4.17565	6.59676	20.4849	5.67e-10	5.24e-07	13.4105
TC1700010358.hg.1	MYO1D	4.16819	5.19032	18.1544	2.01e-09	1.14e-06	12.2406
TC0400008345.hg.1	SGMS2	4.16369	4.72857	20.4586	5.74e-10	5.24e-07	13.3982
TC0400012990.hg.1	DDX60L	4.15267	5.70866	17.1409	3.67e-09	1.72e-06	11.6733
TC1500007196.hg.1	SLC27A2	4.15086	4.86465	15.2006	1.28e-08	4.05e-06	10.4697
TC0300006925.hg.1	TGFBR2	4.14567	6.81056	15.9917	7.54e-09	2.77e-06	10.9804
TC0900006986.hg.1	ANKRD18B	4.14326	5.2435	19.7868	8.16e-10	6.34e-07	13.0782
TC0800012433.hg.1	TPD52	4.14184	6.63429	17.2313	3.47e-09	1.66e-06	11.7254
TC1600006658.hg.1	IL32	4.13842	7.53586	14.0536	2.86e-08	6.91e-06	9.67478
TC0700010443.hg.1	STEAP1B	4.13608	5.9373	24.3657	9.07e-11	1.68e-07	15.0205
TC2000008775.hg.1	FRG1CP	4.12557	7.08205	18.7715	1.42e-09	9.07e-07	12.5677
TC1800009242.hg.1	SERPINB2	4.10855	6.98692	20.2349	6.45e-10	5.81e-07	13.2932
TC1300008511.hg.1	KATNAL1	4.08724	8.85827	23.3646	1.41e-10	2.13e-07	14.64
TC1500010871.hg.1	ZNF280D	4.07429	6.97869	18.0294	2.16e-09	1.2e-06	12.1727
TC1800007360.hg.1	RAB27B	4.07284	5.71553	14.5986	1.93e-08	5.39e-06	10.0609
TC1000007847.hg.1	MYPN	4.0405	6.45746	17.4305	3.08e-09	1.52e-06	11.8393
TC1900010360.hg.1	ANKRD27	4.03248	7.11097	20.5724	5.42e-10	5.11e-07	13.4511
TC1600007961.hg.1	MT1JP	4.0233	8.50324	19.7832	8.18e-10	6.34e-07	13.0764
TC0700009977.hg.1	PDGFA	3.9843	6.08101	21.839	2.89e-10	3.31e-07	14.0153
TC1700009318.hg.1	RFLNB	3.98167	6.79562	17.2798	3.37e-09	1.63e-06	11.7533
TC1100008900.hg.1	C11orf70	3.98055	5.53686	14.7265	1.77e-08	5.06e-06	10.1493
TC0600009597.hg.1	TNFAIP3	3.98006	7.08942	18.424	1.72e-09	1.04e-06	12.3851
TC0600007257.hg.1	TRIM38	3.96334	5.67862	14.5411	2.02e-08	5.56e-06	10.021
TC1200007170.hg.1	CCDC91	3.96177	6.35527	16.6505	4.96e-09	2.14e-06	11.3844
TC1100013221.hg.1	CASP1	3.95521	5.54833	17.2803	3.37e-09	1.63e-06	11.7536
TC2000008318.hg.1	FERMT1	3.947	5.72664	19.486	9.58e-10	7.07e-07	12.9304
TC1200007147.hg.1	ARNTL2	3.93419	7.15441	14.1339	2.7e-08	6.63e-06	9.73269
TC0800011211.hg.1	NIPAL2	3.93145	4.79915	14.2881	2.41e-08	6.22e-06	9.84289
TC1100007273.hg.1	CD44	3.90513	8.26068	22.3298	2.28e-10	2.85e-07	14.2226
TC1300009954.hg.1	DNAJC15	3.90385	6.46506	20.9102	4.56e-10	4.56e-07	13.6059
TC0200015869.hg.1	AP1S3	3.89399	4.83861	18.3077	1.84e-09	1.08e-06	12.3231
TC1200011114.hg.1	LOC100507065	3.88244	5.97277	17.9666	2.24e-09	1.24e-06	12.1383
TC1400010045.hg.1	SERPINA1	3.8802	5.40348	18.2473	1.91e-09	1.1e-06	12.2907
TC0200014772.hg.1	IFIH1	3.86109	5.02929	17.8013	2.47e-09	1.34e-06	12.0473
TC0800011683.hg.1	FBXO32	3.85967	6.56678	20.1598	6.71e-10	5.89e-07	13.2575
TC1500010800.hg.1	ALDH1A3	3.8552	7.52399	14.1086	2.75e-08	6.71e-06	9.71451
TC0300006542.hg.1	THUMPD3	3.84993	6.18623	16.6247	5.04e-09	2.16e-06	11.3689
TC0500013301.hg.1	DAB2	3.84268	5.48043	17.1658	3.61e-09	1.7e-06	11.6876
TC0700006445.hg.1	FAM20C	3.82386	6.24972	15.729	8.96e-09	3.15e-06	10.8141
TC2000009218.hg.1	SDC4	3.81728	6.5514	15.3812	1.13e-08	3.72e-06	10.5889
TC1000011445.hg.1	MYOF	3.79386	7.5922	18.997	1.25e-09	8.47e-07	12.684
TC0600008166.hg.1	SLC25A27	3.77858	5.29155	13.3189	4.96e-08	1.01e-05	9.12819
TC0100017849.hg.1	ERO1B	3.77638	5.66014	16.4933	5.47e-09	2.22e-06	11.2896
TC0600008655.hg.1	TPBG	3.77607	5.57836	16.0309	7.35e-09	2.73e-06	11.005
TC0500008641.hg.1	RAD50	3.7625	8.35339	14.2947	2.4e-08	6.21e-06	9.84757
TC0600012293.hg.1	MB21D1	3.73724	4.77235	18.2444	1.91e-09	1.1e-06	12.2891
TC0100013323.hg.1	STPG1	3.72842	6.06686	11.9403	1.5e-07	2.17e-05	8.01311
TC0700007000.hg.1	HOTAIRM1	3.72836	5.10432	18.5758	1.58e-09	9.76e-07	12.4654
TC1100009433.hg.1	HYLS1	3.72542	4.40686	15.535	1.02e-08	3.47e-06	10.6892
TC1700009528.hg.1	CXCL16	3.72434	6.72116	16.7466	4.67e-09	2.05e-06	11.4417
TC0600007488.hg.1	HLA-H	3.71993	7.0533	14.6476	1.87e-08	5.24e-06	10.0949
TC0X00006865.hg.1	IL1RAPL1	3.71476	4.53205	18.4179	1.73e-09	1.04e-06	12.3819
TC0900007576.hg.1	ANXA1	3.71293	8.46867	16.4434	5.65e-09	2.26e-06	11.2594
TC1200011591.hg.1	NTN4	3.68679	6.1488	20.4575	5.75e-10	5.24e-07	13.3977
TC1100012230.hg.1	EXPH5	3.68011	6.49355	14.1049	2.76e-08	6.72e-06	9.71179
TC0400010636.hg.1	OCIAD2	3.66625	5.64302	12.1148	1.3e-07	1.95e-05	8.16127
TC0700010965.hg.1	IGFBP3	3.66225	7.68271	18.8139	1.39e-09	9.02e-07	12.5897
TC1600011399.hg.1	MT1X	3.65997	10.1725	20.8235	4.77e-10	4.68e-07	13.5665
TC2000006494.hg.1	SIRPG-AS1	3.65268	5.32294	17.2173	3.5e-09	1.66e-06	11.7174
TC0200010447.hg.1	CASP8	3.6506	6.38987	14.0182	2.94e-08	7.07e-06	9.64915
TC1900008143.hg.1	AXL	3.64943	8.53588	16.9346	4.16e-09	1.9e-06	11.5529
TC1700008344.hg.1	ANKFN1	3.6406	4.14199	17.2032	3.53e-09	1.67e-06	11.7092
TC0100017844.hg.1	NID1	3.63894	9.02538	16.5107	5.41e-09	2.21e-06	11.3002
TC0500008867.hg.1	VTRNA1-1	3.63199	7.29872	12.3823	1.04e-07	1.68e-05	8.38419
TC0X00009386.hg.1	SRPX	3.63036	5.20181	17.5137	2.93e-09	1.48e-06	11.8864
TC1600007967.hg.1	MT1IP	3.61533	5.71309	13.3875	4.7e-08	9.77e-06	9.18056
TC0400011192.hg.1	PLAC8	3.60488	6.0884	18.042	2.15e-09	1.2e-06	12.1796
TC0600007711.hg.1	ITPR3	3.60316	5.41426	12.5617	8.99e-08	1.53e-05	8.53108
TC1100009485.hg.1	FLI1	3.60029	6.16175	16.6973	4.82e-09	2.1e-06	11.4123
TC1100012002.hg.1	MRE11	3.59151	7.86137	14.2706	2.44e-08	6.25e-06	9.83042
TC1700012265.hg.1	MEIOC	3.57399	5.33505	18.2354	1.92e-09	1.1e-06	12.2843
TC1000011114.hg.1	KCNMA1	3.5672	5.68827	13.9954	2.99e-08	7.12e-06	9.63261
TC1200011752.hg.1	GLT8D2	3.55988	5.07704	12.3229	1.09e-07	1.73e-05	8.33512
TC0600014273.hg.1	HLA-DRB1	3.5592	6.10442	14.2866	2.42e-08	6.22e-06	9.84179
TC0600011507.hg.1	PSMB8	3.53957	6.38542	17.4286	3.08e-09	1.52e-06	11.8382
TC0X00010596.hg.1	CT83	3.53539	5.98102	13.3062	5e-08	1.01e-05	9.11842
TC2000009969.hg.1	SIRPD	3.52408	6.2797	16.7264	4.73e-09	2.07e-06	11.4297
TC0900007604.hg.1	OSTF1	3.52315	6.21483	14.0029	2.97e-08	7.1e-06	9.63801
TC1600007962.hg.1	MT1A	3.51215	10.3309	18.4341	1.71e-09	1.04e-06	12.3905
TC0700008868.hg.1	TES	3.51097	6.35773	15.5151	1.03e-08	3.49e-06	10.6763
TC0200009973.hg.1	ITGA6	3.51072	8.27718	15.564	9.99e-09	3.42e-06	10.708
TC0600012709.hg.1	POPDC3	3.50754	6.82194	19.5482	9.27e-10	6.91e-07	12.9612
TC0800007027.hg.1	SLC25A37	3.5062	6.84707	16.1591	6.77e-09	2.59e-06	11.0848
TC0900008441.hg.1	UGCG	3.49897	7.60919	19.79	8.15e-10	6.34e-07	13.0797
TC1200012637.hg.1	HOXC10	3.49604	5.34508	13.7657	3.54e-08	8.02e-06	9.46425
TC0500012302.hg.1	GNPDA1	3.49493	5.02844	13.895	3.21e-08	7.51e-06	9.5594
TC1500007097.hg.1	B2M	3.48702	9.74282	12.6963	8.07e-08	1.42e-05	8.6398
TC0800009891.hg.1	STC1	3.47146	6.88642	15.0961	1.37e-08	4.27e-06	10.4001
TC1800008781.hg.1	ATP8B1	3.46726	5.48887	15.3912	1.12e-08	3.7e-06	10.5954
TC1200012371.hg.1	LINC00944	3.46678	5.12679	18.3593	1.79e-09	1.06e-06	12.3507
TC1700007014.hg.1	UBB	3.4638	9.4293	20.474	5.7e-10	5.24e-07	13.4054
TC0800007934.hg.1	MSC-AS1	3.43843	5.56351	20.0379	7.15e-10	6.01e-07	13.1994
TC0500008868.hg.1	VTRNA1-2	3.43444	5.29041	18.7055	1.47e-09	9.24e-07	12.5334
TC0400012949.hg.1	SLC39A8	3.43164	5.22962	11.0452	3.28e-07	3.82e-05	7.21867
TC1300006734.hg.1	MTUS2	3.4261	6.05083	18.9693	1.27e-09	8.48e-07	12.6698
TC1100012615.hg.1	CLMP	3.42357	6.17305	18.8714	1.34e-09	8.82e-07	12.6194
TC1000009163.hg.1	LOC399815	3.4214	4.76664	18.1983	1.96e-09	1.12e-06	12.2643
TC0900012151.hg.1	ANKRD19P	3.41281	5.79034	14.952	1.51e-08	4.57e-06	10.3031
TC0500012842.hg.1	DUSP1	3.41269	7.44801	11.8595	1.61e-07	2.27e-05	7.94381
TC1900007839.hg.1	FXYD5	3.4101	8.55779	20.0401	7.14e-10	6.01e-07	13.2004
TC0600013231.hg.1	SGK1	3.40579	5.30055	13.7143	3.67e-08	8.21e-06	9.42621
TC1700010420.hg.1	SLFN11	3.40344	6.1964	11.1189	3.07e-07	3.65e-05	7.28632
TC2000007830.hg.1	TFAP2C	3.40019	5.57596	19.1807	1.13e-09	7.92e-07	12.7774
TC0X00010164.hg.1	CHMP1B2P	3.38357	4.96307	16.0075	7.47e-09	2.75e-06	10.9903
TC0500012340.hg.1	NR3C1	3.3799	6.49309	9.52576	1.41e-06	0.00010966	5.72087
TC1500010261.hg.1	BNC1	3.37536	4.44666	16.4352	5.68e-09	2.26e-06	11.2544
TC0X00011326.hg.1	HPRT1	3.36414	6.69832	16.5713	5.21e-09	2.17e-06	11.3368
TC1100008983.hg.1	ACAT1	3.35888	7.6338	13.3683	4.77e-08	9.85e-06	9.16591
TC1100012219.hg.1	SLC35F2	3.35497	7.46826	16.4639	5.58e-09	2.24e-06	11.2718
TC0600013160.hg.1	SAMD3	3.33417	4.28618	10.9526	3.56e-07	4.07e-05	7.13293
TC1000006604.hg.1	AKR1E2	3.32784	5.99612	12.7638	7.64e-08	1.36e-05	8.69397
TC1600007966.hg.1	MT1H	3.32767	8.43316	13.1485	5.65e-08	1.08e-05	8.99693
TC0500009610.hg.1	NSD1	3.32177	6.73791	17.5767	2.82e-09	1.45e-06	11.9219
TC1100007728.hg.1	FAM111A	3.31801	7.55566	11.0321	3.32e-07	3.85e-05	7.20652
TC0200006648.hg.1	IAH1	3.31721	5.33901	14.4891	2.09e-08	5.72e-06	9.98464
TC0800008845.hg.1	MYC	3.31715	6.59805	13.2434	5.25e-08	1.03e-05	9.07021
TC0900011203.hg.1	PTGR1	3.31625	6.17536	16.5778	5.19e-09	2.17e-06	11.3407
TC1100010054.hg.1	NRIP3	3.31283	5.00929	15.2121	1.27e-08	4.03e-06	10.4774
TC1200012748.hg.1	CD163L1	3.31202	5.77722	13.5029	4.31e-08	9.17e-06	9.26799
TC0900008444.hg.1	MIR4668	3.30969	3.98952	12.2653	1.14e-07	1.79e-05	8.28729
TC2000009970.hg.1	SIRPB1	3.29683	7.79084	16.7525	4.65e-09	2.05e-06	11.4453
TC0100008912.hg.1	CYR61	3.29605	8.18827	13.1362	5.7e-08	1.09e-05	8.98738
TC2000006861.hg.1	RIN2	3.29102	7.7712	10.6028	4.92e-07	5.07e-05	6.80305
TC0500013381.hg.1	PRELID2	3.28415	5.28404	16.6575	4.94e-09	2.14e-06	11.3886
TC1300009956.hg.1	LACC1	3.28377	5.85164	11.9076	1.54e-07	2.2e-05	7.9851
TC0300014092.hg.1	TM4SF19-TCTEX1D2	3.28207	7.00142	17.2553	3.42e-09	1.64e-06	11.7392
TC1100008899.hg.1	CEP126	3.28061	4.93587	16.0086	7.46e-09	2.75e-06	10.991
TC1100013082.hg.1	PIWIL4	3.27725	5.12499	13.7439	3.59e-08	8.08e-06	9.44811
TC0700008873.hg.1	CAV1	3.27597	7.15228	14.424	2.19e-08	5.84e-06	9.93896
TC0300008371.hg.1	GRAMD1C	3.26686	4.68137	13.1488	5.65e-08	1.08e-05	8.99715
TC0500010639.hg.1	CCL28	3.253	5.41405	15.9326	7.84e-09	2.84e-06	10.9433
TC0400011685.hg.1	PRSS12	3.25297	6.19038	10.4437	5.71e-07	5.71e-05	6.64962
TC1600007958.hg.1	MT1L	3.25251	10.015	16.381	5.88e-09	2.33e-06	11.2213
TC1300007774.hg.1	MBNL2	3.25159	8.22399	14.5427	2.01e-08	5.56e-06	10.0221
TC0600014320.hg.1	TBX18	3.25079	5.3378	12.4657	9.72e-08	1.62e-05	8.4527
TC0600010825.hg.1	ADTRP	3.24465	5.88072	13.4557	4.46e-08	9.39e-06	9.23231
TC0100014852.hg.1	GBP1	3.24451	4.83743	15.6001	9.75e-09	3.36e-06	10.7312
TC0400012078.hg.1	NR3C2	3.23918	4.35384	13.1778	5.52e-08	1.07e-05	9.01955
TC0100010381.hg.1	UAP1	3.23726	8.58795	14.1933	2.58e-08	6.48e-06	9.77525
TC0200009933.hg.1	ERICH2	3.23626	4.31124	19.1739	1.14e-09	7.92e-07	12.774
TC1600007963.hg.1	MT1DP	3.2362	9.48413	18.4544	1.7e-09	1.03e-06	12.4012
TC0100017889.hg.1	LINC01139	3.23428	5.24312	16.1168	6.96e-09	2.63e-06	11.0585
TC0700010257.hg.1	ICA1	3.23005	6.34713	15.0726	1.39e-08	4.3e-06	10.3843
TC1300006729.hg.1	POMP	3.22243	10.0086	14.321	2.36e-08	6.19e-06	9.86622
TC0400009001.hg.1	FAM160A1	3.21563	3.64907	16.0275	7.37e-09	2.73e-06	11.0029
TC0700013291.hg.1	ESYT2	3.21103	6.85194	13.4012	4.65e-08	9.68e-06	9.19092
TC1400009147.hg.1	PYGL	3.21064	7.66279	16.6043	5.11e-09	2.17e-06	11.3566
TC1900007754.hg.1	NUDT19	3.20413	6.24334	17.3221	3.29e-09	1.61e-06	11.7775
TC0800007688.hg.1	LYN	3.20393	5.71136	14.4589	2.14e-08	5.78e-06	9.96349
TC1200008629.hg.1	DRAM1	3.19894	5.57532	18.7774	1.41e-09	9.07e-07	12.5708
TC0100015871.hg.1	S100A16	3.18956	6.63671	16.807	4.5e-09	2.02e-06	11.4776
TC0100006805.hg.1	RBP7	3.18771	5.58018	11.92	1.53e-07	2.19e-05	7.9958
TC0700011797.hg.1	SAMD9L	3.18595	5.3215	9.29585	1.78e-06	0.000128373	5.47593
TC0800011679.hg.1	ATAD2	3.18011	8.05632	13.5695	4.1e-08	8.88e-06	9.31814
TC1300007167.hg.1	PHF11	3.17368	5.60917	15.3985	1.12e-08	3.69e-06	10.6002
TC0600012455.hg.1	LINC01611	3.17361	5.64093	16.9676	4.08e-09	1.87e-06	11.5723
TC0X00011382.hg.1	ACSL4	3.17145	6.97233	14.497	2.08e-08	5.72e-06	9.99013
TC0200010966.hg.1	RHBDD1	3.16389	6.97127	12.4863	9.55e-08	1.6e-05	8.46955
TC0700011383.hg.1	SBDS	3.1616	7.38296	15.7888	8.61e-09	3.05e-06	10.8522
TC0400012945.hg.1	HSD17B11	3.15447	8.337	12.2643	1.15e-07	1.79e-05	8.28641
TC1300010033.hg.1	CCDC169	3.14503	4.62852	14.3169	2.36e-08	6.2e-06	9.8633
TC0300011314.hg.1	C3orf67	3.1384	4.58708	14.6822	1.82e-08	5.17e-06	10.1188
TC1000012551.hg.1	ANXA8	3.13825	6.08268	15.9589	7.71e-09	2.8e-06	10.9598
TC0900010445.hg.1	NMRK1	3.12774	4.42239	9.84145	1.02e-06	8.82e-05	6.04896
TC0100018454.hg.1	ARHGAP29	3.11779	7.03056	15.5275	1.02e-08	3.47e-06	10.6843
TC0100007645.hg.1	TINAGL1	3.11599	6.80951	16.3198	6.11e-09	2.39e-06	11.1839
TC1000006683.hg.1	LINC00707	3.1154	7.01109	17.5309	2.9e-09	1.47e-06	11.8961
TC0900006818.hg.1	LINC01239	3.11348	5.54272	15.0266	1.44e-08	4.41e-06	10.3535
TC1400007201.hg.1	CDKN3	3.11071	6.60762	12.0599	1.36e-07	2.02e-05	8.11487
TC0600013326.hg.1	PERP	3.10798	7.33142	9.59281	1.31e-06	0.000103827	5.79135
TC1500010866.hg.1	RAB27A	3.1073	6.05912	14.1116	2.74e-08	6.71e-06	9.71661
TC0300013775.hg.1	ANKRD18DP	3.10547	4.4289	16.5011	5.45e-09	2.22e-06	11.2944
TC0600009228.hg.1	NT5DC1	3.10491	6.26671	12.2072	1.2e-07	1.85e-05	8.23876
TC1100012229.hg.1	KDELC2	3.10029	7.41982	12.3135	1.1e-07	1.74e-05	8.32732
TC0200015670.hg.1	2018-03-04	3.09869	5.729	16.2448	6.41e-09	2.47e-06	11.1378
TC0900011385.hg.1	PSMD5	3.09413	4.71917	11.5546	2.09e-07	2.76e-05	7.67813
TC0100015211.hg.1	GSTM3	3.09176	7.39584	10.3883	6.02e-07	5.94e-05	6.59573
TC1700011984.hg.1	NPTX1	3.08643	6.77474	12.282	1.13e-07	1.77e-05	8.30119
TC1900010856.hg.1	PLAUR	3.07901	5.69879	12.9424	6.64e-08	1.22e-05	8.83571
TC1100008991.hg.1	DDX10	3.07774	6.78894	8.34842	4.98e-06	0.000272909	4.40942
TC1300007870.hg.1	ITGBL1	3.06538	5.79406	16.629	5.03e-09	2.16e-06	11.3714
TC1300008338.hg.1	MIPEP	3.0589	6.89281	16.5412	5.31e-09	2.19e-06	11.3186
TC0X00010919.hg.1	CT45A10	3.04846	6.44358	13.4988	4.32e-08	9.18e-06	9.2649
TC0300007067.hg.1	MYD88	3.04287	5.56907	16.2075	6.56e-09	2.52e-06	11.1148
TC1100008786.hg.1	CEP295	3.03976	7.10934	13.3014	5.02e-08	1.01e-05	9.11475
TC0700006977.hg.1	NFE2L3	3.03532	5.41056	12.3267	1.09e-07	1.73e-05	8.33823
TC0200011023.hg.1	SP100	3.03517	5.57497	12.4771	9.63e-08	1.61e-05	8.46206
TC0X00011126.hg.1	GABRA3	3.03282	5.81126	15.2765	1.21e-08	3.94e-06	10.52
TC1100006749.hg.1	ZNF215	3.02827	5.44518	9.8736	9.92e-07	8.62e-05	6.08184
TC1600010421.hg.1	MT1G	3.02581	9.11042	15.3143	1.18e-08	3.86e-06	10.545
TC2200008136.hg.1	PRAME	3.02485	6.39933	14.4596	2.14e-08	5.78e-06	9.96397
TC1900006819.hg.1	TRIP10	3.0149	7.89414	13.2785	5.11e-08	1.02e-05	9.09719
TC0700007132.hg.1	FKBP9	3.01485	6.44651	16.1142	6.97e-09	2.63e-06	11.0569
TC0X00008437.hg.1	STK26	3.01195	6.91946	14.9826	1.48e-08	4.51e-06	10.3238
TC0800009872.hg.1	TNFRSF10D	3.0111	5.76237	12.9428	6.64e-08	1.22e-05	8.83605
TC1500010184.hg.1	BCL2A1	3.00569	6.123	16.7774	4.58e-09	2.04e-06	11.4601
TC1000008385.hg.1	STAMBPL1	3.00063	6.16406	16.7664	4.61e-09	2.04e-06	11.4535
TC1400006697.hg.1	DHRS2	3.00043	5.76768	14.3701	2.28e-08	6.01e-06	9.90095
TC0800006869.hg.1	SLC7A2	2.98775	6.6681	14.672	1.84e-08	5.19e-06	10.1118
TC1700006569.hg.1	RAP1GAP2	2.98674	6.78419	15.6227	9.61e-09	3.32e-06	10.7458
TC1000008891.hg.1	DUSP5	2.98193	6.15301	9.4444	1.53e-06	0.000116143	5.63478
TC1500007739.hg.1	THSD4	2.97504	4.24085	11.9652	1.47e-07	2.14e-05	8.03438
TC0400011203.hg.1	HPSE	2.97166	4.92075	12.7826	7.53e-08	1.34e-05	8.70894
TC0600008760.hg.1	PM20D2	2.97096	7.91294	13.9601	3.06e-08	7.22e-06	9.6069
TC0300006580.hg.1	IRAK2	2.97066	5.29285	14.3116	2.37e-08	6.21e-06	9.85956
TC1100007003.hg.1	LDHA	2.9704	9.23742	12.3476	1.07e-07	1.72e-05	8.35554
TC1400007145.hg.1	FRMD6	2.9685	6.08234	10.4361	5.75e-07	5.74e-05	6.64224
TC0600006869.hg.1	DSP	2.96484	6.10369	12.5828	8.84e-08	1.51e-05	8.54813
TC0600014217.hg.1	SERPINB1	2.95933	6.01355	13.6224	3.94e-08	8.66e-06	9.35775
TC1300008497.hg.1	UBL3	2.95899	9.14098	13.8133	3.41e-08	7.82e-06	9.49938
TC0900011163.hg.1	PTPN3	2.95866	6.16819	12.2382	1.17e-07	1.82e-05	8.26472
TC0200009986.hg.1	MAP3K20	2.95807	7.44576	13.0387	6.15e-08	1.16e-05	8.91136
TC2200007312.hg.1	LGALS1	2.95704	9.6399	14.8971	1.57e-08	4.7e-06	10.2659
TC0600013280.hg.1	MAP3K5	2.95579	5.32909	11.7608	1.75e-07	2.42e-05	7.85857
TC1100011128.hg.1	ATL3	2.95533	7.30481	13.767	3.53e-08	8.02e-06	9.46521
TC0300012718.hg.1	PLOD2	2.95393	8.78676	13.6817	3.77e-08	8.35e-06	9.40194
TC0300009192.hg.1	AADAC	2.952	5.44316	11.1599	2.96e-07	3.57e-05	7.3238
TC1400006521.hg.1	PNP	2.94755	7.0978	8.73027	3.26e-06	0.000200254	4.85071
TC0600012434.hg.1	ME1	2.94746	6.95705	13.9896	3e-08	7.13e-06	9.62841
TC1100013012.hg.1	STX3	2.94408	5.90164	12.7444	7.76e-08	1.37e-05	8.67838
TC1200012835.hg.1	NT5DC3	2.94226	6.19555	10.3351	6.33e-07	6.17e-05	6.54368
TC0100015254.hg.1	LRIF1	2.9339	5.98625	11.0902	3.15e-07	3.72e-05	7.26003
TC1600007829.hg.1	CYLD	2.92654	6.12852	7.77673	9.68e-06	0.00044557	3.71794
TC0300012323.hg.1	MGLL	2.92628	5.83272	13.9983	2.98e-08	7.11e-06	9.63469
TC0100014191.hg.1	RAB3B	2.92205	7.71309	15.5094	1.04e-08	3.5e-06	10.6726
TC1400008816.hg.1	PRKD1	2.92089	5.40046	13.8752	3.26e-08	7.58e-06	9.54488
TC0900009949.hg.1	TPM2	2.91985	7.00245	13.7445	3.59e-08	8.08e-06	9.44859
TC1500008175.hg.1	PDE8A	2.91824	5.06128	13.2483	5.23e-08	1.03e-05	9.07401
TC1300008343.hg.1	ANKRD20A19P	2.91517	5.43413	12.7169	7.94e-08	1.4e-05	8.65639
TC1200010740.hg.1	KRT80	2.91448	5.73611	15.0607	1.4e-08	4.33e-06	10.3764
TC0200013137.hg.1	GCFC2	2.91331	4.93935	12.1334	1.28e-07	1.93e-05	8.17687
TC2200008594.hg.1	MYH9	2.91199	7.78472	14.955	1.51e-08	4.57e-06	10.3051
TC0200015771.hg.1	TUBA4A	2.90798	7.9438	15.7591	8.78e-09	3.1e-06	10.8333
TC0500012497.hg.1	TNIP1	2.90624	7.3557	13.0297	6.2e-08	1.16e-05	8.90429
TC0100013928.hg.1	HYI	2.90623	7.52346	13.6138	3.96e-08	8.68e-06	9.35133
TC0X00010799.hg.1	ELF4	2.90593	6.52535	15.552	1.01e-08	3.44e-06	10.7002
TC1200007931.hg.1	SLC16A7	2.90421	5.12305	13.1517	5.64e-08	1.08e-05	8.99941
TC0600012040.hg.1	TRAM2	2.89364	8.89407	15.3513	1.15e-08	3.78e-06	10.5693
TC0X00010459.hg.1	MORC4	2.89327	5.76895	14.9313	1.53e-08	4.62e-06	10.2891
TC0800008088.hg.1	CHMP4C	2.89256	5.51885	15.2495	1.23e-08	3.96e-06	10.5022
TC1000007061.hg.1	GPR158	2.89208	6.01718	12.1998	1.21e-07	1.86e-05	8.23257
TC1000010407.hg.1	CCNYL2	2.89135	4.95496	13.7398	3.61e-08	8.1e-06	9.44505
TC2100007032.hg.1	CBR1	2.88766	6.64477	11.7626	1.75e-07	2.41e-05	7.86007
TC0100018273.hg.1	ATP1A1	2.88648	7.75426	9.63747	1.26e-06	0.000100379	5.83805
TC0800012001.hg.1	PTK2	2.88056	7.13109	10.3149	6.46e-07	6.25e-05	6.52388
TC1500007510.hg.1	TPM1	2.88014	6.36435	8.05186	7e-06	0.0003518	4.05547
TC1200012719.hg.1	WDR66	2.8788	5.12205	14.3744	2.27e-08	6.01e-06	9.90402
TC0400012820.hg.1	FGF5	2.87674	5.68705	8.3306	5.09e-06	0.000277844	4.38844
TC0500010148.hg.1	DNAH5	2.87338	4.04682	13.2997	5.03e-08	1.01e-05	9.1135
TC0600008255.hg.1	EFHC1	2.87298	7.61276	13.7638	3.54e-08	8.02e-06	9.46283
TC1800009245.hg.1	SERPINB8	2.87003	6.56252	12.4369	9.94e-08	1.64e-05	8.42913
TC0600009294.hg.1	MIR3144	2.86973	4.82989	15.0782	1.39e-08	4.3e-06	10.3881
TC1800006484.hg.1	NDC80	2.86831	7.62155	12.6	8.71e-08	1.49e-05	8.56213
TC0500009281.hg.1	PTTG1	2.86793	7.79571	14.2381	2.5e-08	6.34e-06	9.8073
TC0500013354.hg.1	P4HA2	2.86086	6.73531	11.7287	1.8e-07	2.46e-05	7.83066
TC1200012249.hg.1	HCAR1	2.85675	5.8484	13.8299	3.37e-08	7.76e-06	9.51163
TC0X00007889.hg.1	DIAPH2	2.85664	7.40706	10.9082	3.71e-07	4.18e-05	7.09167
TC0500013224.hg.1	SLC27A6	2.85347	4.0312	11.3563	2.48e-07	3.13e-05	7.50157
TC0800009600.hg.1	FAM167A	2.84514	7.56201	14.2934	2.4e-08	6.21e-06	9.84665
TC0500007432.hg.1	IL31RA	2.84338	5.17178	8.65865	3.53e-06	0.000212585	4.76915
TC1100012121.hg.1	TMEM123	2.842	10.5833	14.5763	1.97e-08	5.47e-06	10.0454
TC1900011389.hg.1	VSTM1	2.83785	5.47749	11.9452	1.49e-07	2.17e-05	8.0173
TC1400008058.hg.1	PPP4R4	2.83657	5.29044	11.7596	1.75e-07	2.42e-05	7.85754
TC0600013409.hg.1	HIVEP2	2.8352	5.55175	8.54091	4.02e-06	0.000233014	4.63387
TC2000007519.hg.1	CD40	2.83108	6.12166	14.9753	1.49e-08	4.52e-06	10.3189
TC1400010071.hg.1	CLMN	2.83106	5.8724	13.9241	3.15e-08	7.38e-06	9.58068
TC0100016112.hg.1	TAGLN2	2.82978	7.82439	12.3918	1.03e-07	1.68e-05	8.392
TC0500010998.hg.1	CCDC125	2.82932	5.67717	15.9737	7.63e-09	2.79e-06	10.9691
TC0800008641.hg.1	MED30	2.82853	6.21763	9.98146	8.92e-07	7.89e-05	6.19149
TC0200009829.hg.1	GCA	2.82674	5.56916	14.0118	2.95e-08	7.08e-06	9.64452
TC2000007058.hg.1	FRG1BP	2.82629	6.53588	11.2804	2.66e-07	3.29e-05	7.43321
TC0500011502.hg.1	ELL2	2.82079	7.94985	15.9678	7.66e-09	2.79e-06	10.9654
TC0300012975.hg.1	B3GALNT1	2.81942	4.66942	10.2762	6.7e-07	6.41e-05	6.48578
TC0600008509.hg.1	KCNQ5	2.81794	5.38014	14.2432	2.49e-08	6.34e-06	9.8109
TC0600013271.hg.1	MTFR2	2.81758	4.5559	9.08434	2.23e-06	0.000151493	5.24596
TC0800012470.hg.1	TMEM71	2.81754	5.59787	12.7227	7.9e-08	1.39e-05	8.66105
TC0100013153.hg.1	TMCO4	2.81707	5.24713	13.068	6.02e-08	1.14e-05	8.93429
TC0100012002.hg.1	MAP3K21	2.8144	4.97274	12.2469	1.16e-07	1.81e-05	8.27196
TC0500011875.hg.1	PPIC	2.811	7.46788	10.932	3.63e-07	4.13e-05	7.11383
TC1200007406.hg.1	IRAK4	2.80958	4.64973	16.5211	5.38e-09	2.2e-06	11.3065
TC0300011849.hg.1	ABI3BP	2.80869	6.01326	12.1757	1.23e-07	1.88e-05	8.21241
TC0900007083.hg.1	RPL36AP33	2.80752	6.63997	14.2821	2.42e-08	6.23e-06	9.83866
TC0500012870.hg.1	STC2	2.80688	6.3283	15.8885	8.07e-09	2.91e-06	10.9154
TC0500012818.hg.1	STK10	2.8056	6.64429	14.144	2.68e-08	6.59e-06	9.73993
TC0100014340.hg.1	TACSTD2	2.80497	5.24563	14.7865	1.7e-08	4.9e-06	10.1905
TC0600007748.hg.1	HMGA1	2.80478	9.74445	15.4136	1.1e-08	3.67e-06	10.6101
TC0X00008518.hg.1	SAGE1	2.80455	4.66976	9.77163	1.1e-06	9.19e-05	5.9772
TC1000008354.hg.1	PAPSS2	2.80241	5.37217	12.1941	1.21e-07	1.86e-05	8.22786
TC0100011129.hg.1	NR5A2	2.7998	5.36738	9.92156	9.46e-07	8.31e-05	6.13072
TC0X00011226.hg.1	F8	2.79874	5.48792	14.1002	2.77e-08	6.73e-06	9.70843
TC0600009683.hg.1	AIG1	2.79788	8.35072	14.2977	2.4e-08	6.21e-06	9.84969
TC0100016363.hg.1	METTL18	2.79586	5.75105	11.8784	1.58e-07	2.24e-05	7.96007
TC0200010980.hg.1	CCL20	2.79541	4.67957	9.37856	1.64e-06	0.000121327	5.56465
TC1900007173.hg.1	ADGRE5	2.79381	5.64722	13.8411	3.34e-08	7.72e-06	9.51982
TC0600008262.hg.1	TMEM14A	2.7871	7.21159	10.7393	4.33e-07	4.65e-05	6.93295
TC1000009880.hg.1	NMT2	2.78688	8.54742	13.3212	4.95e-08	1.01e-05	9.12996
TC0900010969.hg.1	CORO2A	2.78533	4.90482	11.6252	1.96e-07	2.64e-05	7.74019
TC1200010538.hg.1	AMIGO2	2.78394	5.5357	13.0216	6.24e-08	1.17e-05	8.89799
TC0500008054.hg.1	POLR3G	2.78324	6.19642	11.6117	1.99e-07	2.66e-05	7.72836
TC1200010779.hg.1	KRT8	2.77773	8.79093	13.1689	5.56e-08	1.07e-05	9.01272
TC0700011809.hg.1	TFPI2	2.7721	9.33602	15.1938	1.28e-08	4.06e-06	10.4652
TC1100012209.hg.1	ALKBH8	2.76854	5.65425	9.86987	9.96e-07	8.64e-05	6.07803
TC1100009110.hg.1	NNMT	2.76774	5.27096	12.122	1.29e-07	1.94e-05	8.1673
TC1200007693.hg.1	IGFBP6	2.76159	6.23893	14.6842	1.82e-08	5.17e-06	10.1202
TC2100007402.hg.1	ADARB1	2.76073	6.30194	13.8316	3.37e-08	7.76e-06	9.51284
TC0200010445.hg.1	CASP10	2.74891	3.8135	11.2277	2.78e-07	3.39e-05	7.38556
TC0700010435.hg.1	CDCA7L	2.74794	7.10852	14.7738	1.71e-08	4.93e-06	10.1818
TC1400009912.hg.1	GALC	2.74744	5.8054	9.08586	2.22e-06	0.000151405	5.24763
TC1300009673.hg.1	TEX30	2.74271	6.00487	13.5402	4.19e-08	8.99e-06	9.29612
TC0X00008078.hg.1	MID2	2.74129	5.69419	12.9554	6.57e-08	1.22e-05	8.84602
TC1000008727.hg.1	NFKB2	2.73577	6.8371	12.7908	7.48e-08	1.34e-05	8.7155
TC1100011367.hg.1	UNC93B1	2.72946	6.32028	8.58194	3.84e-06	0.000225472	4.68118
TC1000008406.hg.1	KIF20B	2.72294	7.09391	8.4147	4.63e-06	0.0002588	4.48717
TC2100008495.hg.1	IL10RB	2.72181	6.01489	6.82149	3.19e-05	0.00107072	2.47345
TC0X00008055.hg.1	TBC1D8B	2.72169	4.4441	12.2057	1.2e-07	1.85e-05	8.23752
TC1700009541.hg.1	CAMTA2	2.7216	6.9692	10.746	4.31e-07	4.64e-05	6.93936
TC0400011616.hg.1	TIFA	2.72143	4.39489	7.69085	1.07e-05	0.000480191	3.61073
TC0700008928.hg.1	CPED1	2.7201	6.40695	11.3746	2.44e-07	3.11e-05	7.51799
TC1400007869.hg.1	LINC02328	2.71811	4.32298	8.76866	3.13e-06	0.000193667	4.8942
TC0400008424.hg.1	C4orf32	2.71424	7.04634	11.2575	2.71e-07	3.33e-05	7.41251
TC0200016100.hg.1	MSL3P1	2.70608	5.7989	10.1543	7.54e-07	6.96e-05	6.36503
TC0200009978.hg.1	PDK1	2.70326	6.87117	9.08559	2.22e-06	0.000151405	5.24734
TC0300007435.hg.1	DOCK3	2.69673	6.13644	14.2112	2.55e-08	6.42e-06	9.78805
TC0500008632.hg.1	SLC22A5	2.69667	5.63422	12.6815	8.16e-08	1.43e-05	8.62796
TC0600014275.hg.1	TAP2	2.69645	5.84158	12.0559	1.36e-07	2.02e-05	8.11148
TC0X00008481.hg.1	FAM122C	2.68879	6.75642	13.7742	3.51e-08	8.01e-06	9.47052
TC1700010997.hg.1	HOXB9	2.68333	4.75639	11.6754	1.88e-07	2.55e-05	7.78419
TC0400009904.hg.1	PPP2R2C	2.68248	5.92554	10.4671	5.59e-07	5.61e-05	6.67236
TC0600008109.hg.1	VEGFA	2.68141	7.5808	10.5651	5.1e-07	5.23e-05	6.7669
TC1100013206.hg.1	STARD10	2.68096	6.68629	13.6528	3.85e-08	8.5e-06	9.38043
TC0X00010926.hg.1	MAP7D3	2.67876	7.25104	14.489	2.09e-08	5.72e-06	9.98456
TC1500007513.hg.1	LACTB	2.66711	6.39298	12.1376	1.27e-07	1.93e-05	8.18044
TC0X00007573.hg.1	OGT	2.66209	9.41528	9.83944	1.03e-06	8.83e-05	6.04689
TC1100011857.hg.1	ME3	2.66113	6.16358	10.1256	7.75e-07	7.07e-05	6.33639
TC1800008743.hg.1	CCDC68	2.65666	3.66743	13.4922	4.34e-08	9.21e-06	9.25989
TC0600007518.hg.1	HLA-L	2.65495	7.81612	14.8979	1.57e-08	4.7e-06	10.2664
TC0100008066.hg.1	PTPRF	2.65323	8.33517	9.71776	1.16e-06	9.51e-05	5.92152
TC0700011010.hg.1	SUN3	2.65141	6.03908	13.2362	5.28e-08	1.04e-05	9.06472
TC1900007678.hg.1	POP4	2.64978	7.16343	10.1223	7.77e-07	7.09e-05	6.3331
TC0800011417.hg.1	ZFPM2-AS1	2.64954	4.7012	13.6829	3.76e-08	8.35e-06	9.40281
TC0700007859.hg.1	TYW1	2.64223	6.00327	6.89404	2.9e-05	0.000996692	2.57209
TC0300009289.hg.1	LEKR1	2.64092	4.70618	8.35896	4.93e-06	0.000270992	4.42182
TC1100012966.hg.1	MICAL2	2.63923	7.4185	13.1003	5.87e-08	1.11e-05	8.95942
TC1700006911.hg.1	ARHGAP44	2.63895	4.69781	9.15878	2.06e-06	0.000143469	5.32741
TC0100014772.hg.1	SYDE2	2.63576	6.34532	13.0598	6.05e-08	1.14e-05	8.92786
TC0500012662.hg.1	ZBED8	2.6356	6.37951	7.1161	2.18e-05	0.000801325	2.86972
TC1000010022.hg.1	PIP4K2A	2.6332	7.74799	11.4757	2.24e-07	2.92e-05	7.60826
TC0300006993.hg.1	CRTAP	2.63259	10.0254	14.7987	1.68e-08	4.87e-06	10.1989
TC0X00007709.hg.1	PGK1	2.63186	8.16883	11.1391	3.01e-07	3.61e-05	7.30486
TC1500010854.hg.1	GPR176	2.63063	6.30978	11.077	3.18e-07	3.75e-05	7.2479
TC0800008481.hg.1	CTHRC1	2.63056	5.66241	10.6457	4.73e-07	4.96e-05	6.84406
TC0700007807.hg.1	ZNF92	2.62946	8.02936	9.2545	1.86e-06	0.000133059	5.43132
TC0100009524.hg.1	VANGL1	2.62881	6.16503	12.8561	7.1e-08	1.29e-05	8.76745
TC1000012398.hg.1	FUOM	2.62573	6.19782	10.7653	4.23e-07	4.59e-05	6.95757
TC0X00006875.hg.1	MAGEB2	2.62402	6.68395	12.2679	1.14e-07	1.79e-05	8.28943
TC2000007209.hg.1	PROCR	2.62309	6.22622	12.5882	8.8e-08	1.51e-05	8.55259
TC0400007836.hg.1	CXCL8	2.61995	6.07912	12.9068	6.83e-08	1.25e-05	8.80762
TC1900011524.hg.1	ZNF667	2.61642	5.58998	11.0636	3.22e-07	3.78e-05	7.23557
TC1100010410.hg.1	BDNF	2.61546	4.82486	9.62614	1.27e-06	0.000101245	5.82621
TC0200011022.hg.1	SP140L	2.61395	5.9232	14.4278	2.18e-08	5.84e-06	9.94161
TC0700012159.hg.1	PUS7	2.6138	5.72512	9.09748	2.2e-06	0.000150283	5.26038
TC1000011400.hg.1	ANKRD1	2.61232	3.69652	15.2157	1.26e-08	4.03e-06	10.4797
TC0700008870.hg.1	CAV2	2.61014	4.1005	7.72385	1.03e-05	0.000465856	3.65203
TC1900008432.hg.1	EHD2	2.60913	8.77656	13.2291	5.31e-08	1.04e-05	9.05922
TC1300009410.hg.1	LINC00397	2.60713	5.49272	7.15391	2.08e-05	0.000773907	2.91975
TC0200012335.hg.1	THUMPD2	2.60309	5.28611	13.0032	6.33e-08	1.18e-05	8.88359
TC0600008630.hg.1	TTK	2.60182	8.66893	11.3048	2.6e-07	3.23e-05	7.45529
TC0500010869.hg.1	ELOVL7	2.59625	5.76754	11.5128	2.17e-07	2.84e-05	7.64113
TC0400012366.hg.1	DDX60	2.59338	5.82872	9.78783	1.08e-06	9.12e-05	5.99389
TC0X00008246.hg.1	SLC25A43	2.5901	6.8776	10.4426	5.72e-07	5.71e-05	6.64855
TC1500007977.hg.1	HYKK	2.58879	5.89297	11.4729	2.24e-07	2.92e-05	7.60574
TC1200007630.hg.1	LETMD1	2.58389	7.07474	9.66631	1.22e-06	9.83e-05	5.8681
TC0100006437.hg.1	OR4F5	2.58388	6.66733	14.487	2.09e-08	5.72e-06	9.98313
TC0100012020.hg.1	COA6	2.58264	7.76541	11.8192	1.66e-07	2.33e-05	7.90905
TC0100018528.hg.1	CREG1	2.58244	8.16126	11.7317	1.79e-07	2.46e-05	7.83328
TC0600008510.hg.1	KCNQ5-IT1	2.58239	4.85315	11.9408	1.5e-07	2.17e-05	8.01354
TC1000007020.hg.1	OTUD1	2.57997	5.8847	11.6146	1.98e-07	2.65e-05	7.73089
TC0X00008492.hg.1	SMIM10	2.56767	6.14453	10.5945	4.96e-07	5.1e-05	6.79512
TC0700013383.hg.1	RABGEF1	2.56655	8.30048	9.42025	1.57e-06	0.000118457	5.6091
TC0500008698.hg.1	JADE2	2.56419	5.25152	12.3939	1.03e-07	1.68e-05	8.39374
TC0700006984.hg.1	SNX10	2.56361	6.16609	13.7028	3.71e-08	8.24e-06	9.41766
TC2100008385.hg.1	SUMO3	2.55955	6.93721	11.3699	2.45e-07	3.12e-05	7.51376
TC0800010630.hg.1	GGH	2.55814	6.07549	10.6668	4.63e-07	4.88e-05	6.86418
TC1400008767.hg.1	STXBP6	2.55728	6.48714	12.6476	8.39e-08	1.45e-05	8.60062
TC1100010760.hg.1	AGBL2	2.55325	4.51972	10.2269	7.03e-07	6.6e-05	6.43713
TC0100010397.hg.1	NUF2	2.54553	7.07678	10.7319	4.36e-07	4.68e-05	6.92595
TC1400010261.hg.1	MOK	2.54397	7.20463	13.3623	4.79e-08	9.85e-06	9.16136
TC0600009606.hg.1	ARFGEF3	2.54303	4.91406	11.9316	1.51e-07	2.18e-05	8.00565
TC1700007384.hg.1	SNORD4A	2.54007	5.36122	8.51321	4.14e-06	0.000238021	4.60182
TC1200008005.hg.1	RASSF3	2.53993	5.68878	12.3164	1.1e-07	1.73e-05	8.32972
TC1900007748.hg.1	PDCD5	2.53828	7.41698	10.0022	8.74e-07	7.77e-05	6.21245
TC0200010982.hg.1	DAW1	2.53677	5.50645	6.84119	3.11e-05	0.00105112	2.5003
TC1400007227.hg.1	LGALS3	2.53675	6.59076	11.4676	2.25e-07	2.93e-05	7.60101
TC1000010363.hg.1	ZNF33BP1	2.53622	3.64789	12.3185	1.1e-07	1.73e-05	8.33147
TC0200013750.hg.1	FHL2	2.53415	6.15911	12.1305	1.28e-07	1.93e-05	8.17446
TC0500008296.hg.1	MAN2A1	2.5286	6.26374	7.12597	2.15e-05	0.000793462	2.88279
TC0500007368.hg.1	ITGA2	2.5284	5.11179	9.79945	1.07e-06	9.06e-05	6.00584
TC1400006821.hg.1	G2E3	2.52678	5.69963	7.28604	1.76e-05	0.000686291	3.09316
TC2200008507.hg.1	SLC5A4	2.52582	4.95252	11.3935	2.4e-07	3.06e-05	7.53496
TC0500007676.hg.1	MARVELD2	2.52548	4.37937	10.6751	4.6e-07	4.87e-05	6.8721
TC1200012638.hg.1	HOXC9	2.52508	5.25329	13.1795	5.52e-08	1.07e-05	9.02094
TC0600014300.hg.1	GCLC	2.52489	6.92279	10.8295	3.99e-07	4.38e-05	7.01795
TC1000009642.hg.1	LINC00704	2.5237	4.61237	8.14723	6.27e-06	0.000324083	4.1704
TC0200010443.hg.1	CFLAR	2.52348	8.56354	10.1281	7.73e-07	7.07e-05	6.33885
TC1200008535.hg.1	ELK3	2.52255	6.80528	14.6634	1.85e-08	5.2e-06	10.1058
TC0X00008381.hg.1	OCRL	2.51891	5.8261	9.78269	1.09e-06	9.14e-05	5.98859
TC0800012435.hg.1	ZFAND1	2.51504	7.94629	13.3546	4.82e-08	9.9e-06	9.15548
TC2200009272.hg.1	APOBEC3D	2.51296	5.8994	11.5287	2.14e-07	2.81e-05	7.65524
TC0X00011221.hg.1	GAB3	2.50928	5.26028	7.13184	2.14e-05	0.000789129	2.89056
TC1700012200.hg.1	CCDC144A	2.50879	5.5653	6.2423	6.93e-05	0.00189658	1.66039
TC0700006945.hg.1	MPP6	2.50742	6.63798	7.58031	1.23e-05	0.000528651	3.47142
TC1100012589.hg.1	MIR100	2.50661	3.73898	11.7193	1.81e-07	2.48e-05	7.82246
TC1900007777.hg.1	CEBPG	2.50629	8.28367	10.5349	5.24e-07	5.34e-05	6.73781
TC1100008847.hg.1	CEP57	2.50248	8.20999	10.5123	5.36e-07	5.44e-05	6.71605
TC0600007502.hg.1	HLA-J	2.50234	8.8453	13.6782	3.78e-08	8.35e-06	9.39938
TC1300009407.hg.1	MIR4500	2.49964	4.88615	10.9099	3.71e-07	4.18e-05	7.09326
TC1200011207.hg.1	CPM	2.49736	4.43289	11.261	2.7e-07	3.33e-05	7.41573
TC0100015864.hg.1	S100A6	2.49486	5.72302	11.3965	2.4e-07	3.06e-05	7.53763
TC0500009274.hg.1	FABP6	2.49399	6.0402	12.8856	6.94e-08	1.26e-05	8.79085
TC1500010842.hg.1	GOLGA8R	2.4912	5.00254	8.06227	6.92e-06	0.000348836	4.06807
TC1600010859.hg.1	MLKL	2.48605	5.16487	9.68168	1.2e-06	9.73e-05	5.88409
TC0600014070.hg.1	SYCP2L	2.48429	5.23182	11.4496	2.29e-07	2.96e-05	7.58499
TC0100014788.hg.1	ZNHIT6	2.47886	7.49	7.955	7.84e-06	0.0003839	3.93766
TC0800011764.hg.1	FAM84B	2.47722	5.30542	12.5491	9.08e-08	1.54e-05	8.52076
TC1100012208.hg.1	CWF19L2	2.47276	6.92859	12.1017	1.31e-07	1.96e-05	8.15018
TC0700010449.hg.1	LOC541472	2.47002	4.86664	11.8942	1.56e-07	2.22e-05	7.97363
TC1200008028.hg.1	MSRB3	2.46845	6.27626	8.14417	6.29e-06	0.000324868	4.16672
TC1000010310.hg.1	CUL2	2.46804	7.498	9.00786	2.42e-06	0.000160162	5.16169
TC1700009850.hg.1	PMP22	2.46801	6.8957	12.6446	8.41e-08	1.46e-05	8.59814
TC1300008329.hg.1	SACS	2.46597	9.54977	12.9884	6.4e-08	1.19e-05	8.87195
TC1300009583.hg.1	DOCK9	2.46378	5.3895	8.32705	5.11e-06	0.000278742	4.38426
TC1700007585.hg.1	SLFN5	2.46326	5.70642	10.6675	4.63e-07	4.88e-05	6.86478
TC0300010714.hg.1	TRANK1	2.45861	4.42256	14.6323	1.89e-08	5.29e-06	10.0843
TC1100008257.hg.1	ANO1	2.45822	5.74055	9.80033	1.07e-06	9.06e-05	6.00675
TC1400007860.hg.1	FLRT2	2.45694	4.92178	11.3219	2.56e-07	3.19e-05	7.47063
TC1800007863.hg.1	ENOSF1	2.45675	5.11674	8.15421	6.22e-06	0.000322331	4.17876
TC1600011362.hg.1	ACSM3	2.45417	5.78179	11.8804	1.58e-07	2.24e-05	7.96181
TC1900007743.hg.1	ZNF507	2.45373	8.29195	11.1418	3e-07	3.61e-05	7.30731
TC2200009273.hg.1	APOBEC3F	2.45352	5.5983	10.31	6.49e-07	6.26e-05	6.51906
TC0500009076.hg.1	SLC26A2	2.45313	5.76687	8.83251	2.92e-06	0.000183809	4.96619
TC1100009004.hg.1	FDX1	2.44575	6.4158	9.40073	1.6e-06	0.000119884	5.58831
TC0600007480.hg.1	HLA-F	2.44558	8.28583	9.01147	2.41e-06	0.000159831	5.16568
TC0300008144.hg.1	NIT2	2.44344	5.73865	11.7785	1.72e-07	2.39e-05	7.87386
TC0100014755.hg.1	CTBS	2.43992	7.33051	12.4823	9.58e-08	1.61e-05	8.46632
TC1500010162.hg.1	RASGRF1	2.43857	6.47093	10.8226	4.01e-07	4.4e-05	7.01147
TC0100014966.hg.1	GCLM	2.43531	5.73445	8.20714	5.85e-06	0.000309449	4.24205
TC1200010702.hg.1	SMAGP	2.43461	6.47738	12.2964	1.12e-07	1.76e-05	8.31314
TC1200012752.hg.1	KLRC3	2.43186	4.59724	13.0326	6.18e-08	1.16e-05	8.90658
TC1500009522.hg.1	MNS1	2.43133	5.85444	10.9301	3.64e-07	4.13e-05	7.11205
TC0600007825.hg.1	MAPK14	2.42612	6.69148	10.6838	4.56e-07	4.84e-05	6.8803
TC0500013242.hg.1	PCDHB6	2.42607	5.95501	8.22274	5.75e-06	0.000305366	4.26064
TC1500007034.hg.1	SNAP23	2.42604	7.54363	11.748	1.77e-07	2.43e-05	7.84744
TC0200010419.hg.1	SGO2	2.42548	5.58223	5.74589	0.000139927	0.00317381	0.926446
TC0100009641.hg.1	NBPF8	2.42483	6.33028	9.41934	1.57e-06	0.000118503	5.60813
TC1900007688.hg.1	CCNE1	2.42181	6.7505	12.2	1.21e-07	1.86e-05	8.23281
TC0300011801.hg.1	RIOX2	2.42072	7.137	11.2245	2.79e-07	3.4e-05	7.38265
TC2000008499.hg.1	RRBP1	2.41891	6.94767	13.8974	3.21e-08	7.51e-06	9.5611
TC1200012698.hg.1	CHPT1	2.41779	6.2425	7.23484	1.88e-05	0.000719779	3.02622
TC0300013458.hg.1	RPL39L	2.41459	5.28058	11.4361	2.32e-07	2.98e-05	7.57296
TC1600010168.hg.1	SHCBP1	2.41424	7.25429	11.4855	2.22e-07	2.9e-05	7.61695
TC1500009921.hg.1	UACA	2.41224	7.03504	11.2561	2.71e-07	3.33e-05	7.41123
TC0600009862.hg.1	AKAP12	2.41219	9.04478	11.3646	2.47e-07	3.12e-05	7.50902
TC0900011404.hg.1	STOM	2.4102	6.65033	11.5975	2.01e-07	2.68e-05	7.71591
TC0300013842.hg.1	SLMAP	2.41009	5.79591	9.78809	1.08e-06	9.12e-05	5.99416
TC0700011796.hg.1	SAMD9	2.40784	6.05793	11.3355	2.53e-07	3.17e-05	7.48293
TC0400012621.hg.1	ACSL1	2.4066	5.71561	10.053	8.32e-07	7.45e-05	6.2636
TC0500007050.hg.1	PDZD2	2.40633	5.52369	6.64766	4.01e-05	0.00126467	2.23423
TC0500013204.hg.1	CAST	2.40265	8.4864	12.3948	1.03e-07	1.68e-05	8.39453
TC1100011286.hg.1	SLC29A2	2.40188	7.15824	10.5036	5.4e-07	5.47e-05	6.70767
TC2100008562.hg.1	RUNX1	2.40113	6.75622	12.29	1.12e-07	1.76e-05	8.30779
TC0100012093.hg.1	EDARADD	2.40048	5.90302	8.78807	3.06e-06	0.000190641	4.91613
TC2000009619.hg.1	PPP4R1L	2.39655	4.6781	10.5317	5.26e-07	5.35e-05	6.73475
TC0200008103.hg.1	POLE4	2.39531	6.72387	9.15534	2.07e-06	0.000143789	5.32365
TC0500010586.hg.1	SNORD72	2.39458	4.88524	6.02949	9.33e-05	0.00236637	1.34999
TC0800008857.hg.1	MIR1206	2.3941	7.12454	6.57505	4.41e-05	0.00136333	2.13309
TC0500009320.hg.1	HMMR	2.38844	7.32682	13.2752	5.12e-08	1.02e-05	9.0947
TC0500011446.hg.1	LUCAT1	2.38586	5.55193	10.7562	4.27e-07	4.61e-05	6.94896
TC1800007092.hg.1	MOCOS	2.37595	6.06151	12.4997	9.45e-08	1.6e-05	8.48052
TC1200011767.hg.1	SLC41A2	2.3748	5.29297	8.37129	4.86e-06	0.000267787	4.43631
TC0600008350.hg.1	BAG2	2.37044	7.3878	10.3911	6.01e-07	5.93e-05	6.59846
TC0600011386.hg.1	IER3	2.37027	8.53435	11.1576	2.96e-07	3.57e-05	7.32176
TC1900007844.hg.1	LSR	2.36795	6.3926	11.7688	1.74e-07	2.4e-05	7.86548
TC0100008812.hg.1	PTGFR	2.36628	5.19642	9.87309	9.93e-07	8.62e-05	6.08132
TC0900008847.hg.1	LCN2	2.366	5.34631	13.1253	5.75e-08	1.1e-05	8.97891
TC0200014857.hg.1	FASTKD1	2.36574	6.59379	9.54733	1.38e-06	0.000107577	5.74359
TC0800012349.hg.1	MTBP	2.36526	7.65448	12.6722	8.22e-08	1.43e-05	8.62044
TC0700013290.hg.1	NCAPG2	2.36373	7.57139	12.8095	7.37e-08	1.32e-05	8.7304
TC0700013082.hg.1	PRKAG2	2.36007	7.42897	12.3828	1.04e-07	1.68e-05	8.3846
TC0700007948.hg.1	SBDSP1	2.35843	8.15868	11.0851	3.16e-07	3.73e-05	7.25534
TC0300012435.hg.1	ASTE1	2.35808	4.45936	9.46063	1.5e-06	0.00011483	5.652
TC2000008023.hg.1	SLCO4A1	2.35599	5.11795	12.6563	8.33e-08	1.45e-05	8.60764
TC1100010003.hg.1	CYB5R2	2.35562	7.26168	12.1128	1.3e-07	1.95e-05	8.15958
TC0400012696.hg.1	TRIML2	2.35401	4.86978	9.14876	2.08e-06	0.000144499	5.31648
TC0200016603.hg.1	LRRFIP1	2.35102	6.89148	12.0395	1.38e-07	2.04e-05	8.09762
TC1100008139.hg.1	AIP	2.34799	7.30179	8.54411	4e-06	0.000232457	4.63757
TC1400006943.hg.1	MIPOL1	2.34354	5.29612	7.78483	9.59e-06	0.000442109	3.728
TC0500007258.hg.1	GHR	2.34206	5.1095	9.78613	1.08e-06	9.12e-05	5.99214
TC0900010849.hg.1	BARX1	2.3384	5.8312	9.60114	1.3e-06	0.000103178	5.80007
TC0X00010895.hg.1	ZNF75D	2.33804	4.82695	7.06771	2.32e-05	0.000842148	2.80541
TC0600008303.hg.1	LRRC1	2.33773	6.47111	10.618	4.85e-07	5.03e-05	6.81756
TC0100007365.hg.1	NIPAL3	2.33639	5.2636	13.2409	5.26e-08	1.03e-05	9.06827
TC1000012117.hg.1	CHST15	2.33597	6.70344	13.3724	4.76e-08	9.84e-06	9.16905
TC0600007530.hg.1	HLA-E	2.33533	6.62573	7.30955	1.71e-05	0.000670988	3.12378
TC0700007870.hg.1	STAG3L4	2.33515	7.68706	12.1108	1.3e-07	1.95e-05	8.15786
TC1700011451.hg.1	SMURF2	2.33262	8.7874	9.40668	1.59e-06	0.000119473	5.59465
TC0300006483.hg.1	BHLHE40	2.33151	7.98966	11.357	2.48e-07	3.13e-05	7.50226
TC0X00008081.hg.1	ATG4A	2.3315	5.66345	8.35234	4.96e-06	0.000272114	4.41404
TC2100008272.hg.1	WDR4	2.3301	6.67836	10.8823	3.8e-07	4.26e-05	7.06742
TC1100012225.hg.1	NPAT	2.32999	7.29073	9.025	2.37e-06	0.000158247	5.18062
TC1100012012.hg.1	CWC15	2.32884	6.68137	9.76544	1.1e-06	9.21e-05	5.97082
TC0100012778.hg.1	ENO1	2.32838	11.2331	12.6106	8.64e-08	1.49e-05	8.57066
TC1500010848.hg.1	WHAMMP1	2.32772	6.56657	11.354	2.49e-07	3.13e-05	7.49955
TC0300011448.hg.1	EOGT	2.32541	6.21383	9.75456	1.12e-06	9.29e-05	5.95959
TC0500013153.hg.1	MTRR	2.32183	7.14371	7.33917	1.65e-05	0.000653187	3.16225
TC0200011503.hg.1	PXDN	2.32102	7.29641	12.4456	9.87e-08	1.63e-05	8.43626
TC0500008582.hg.1	ISOC1	2.31911	7.28879	10.7489	4.3e-07	4.63e-05	6.94208
TC0400008106.hg.1	HERC5	2.31532	6.10457	8.40886	4.66e-06	0.000259595	4.48035
TC1000012423.hg.1	PFKP	2.3144	8.13344	12.6036	8.69e-08	1.49e-05	8.56501
TC2000009204.hg.1	TOMM34	2.31363	7.84847	10.6416	4.74e-07	4.96e-05	6.8401
TC0500009097.hg.1	SYNPO	2.31303	5.99028	8.41413	4.63e-06	0.00025883	4.4865
TC0600012073.hg.1	RPS16P5	2.31192	5.28201	12.4051	1.02e-07	1.67e-05	8.40298
TC0200012248.hg.1	FEZ2	2.31124	6.22413	7.82078	9.19e-06	0.000429011	3.77258
TC2100007796.hg.1	MRPL39	2.31009	7.26647	11.0647	3.22e-07	3.78e-05	7.23658
TC1700009679.hg.1	AURKB	2.30688	7.59644	8.66677	3.5e-06	0.000211301	4.77843
TC0300013852.hg.1	ST3GAL6	2.30664	4.67009	10.3761	6.09e-07	5.99e-05	6.5838
TC2100008494.hg.1	IFNAR2	2.30499	7.85399	9.79878	1.07e-06	9.06e-05	6.00516
TC0600008272.hg.1	FBXO9	2.30458	7.12501	11.3603	2.47e-07	3.13e-05	7.50521
TC0900008425.hg.1	ZNF483	2.30409	5.84265	7.14485	2.1e-05	0.000780069	2.90778
TC0300009282.hg.1	TIPARP	2.30282	7.96586	10.5537	5.15e-07	5.27e-05	6.75597
TC0100010543.hg.1	ATP1B1	2.30163	8.32767	8.54792	3.99e-06	0.000231787	4.64197
TC0800011881.hg.1	NDRG1	2.29971	6.66223	10.8383	3.96e-07	4.36e-05	7.02626
TC1100008804.hg.1	ANKRD49	2.29919	6.17181	9.01018	2.41e-06	0.000159919	5.16426
TC1100010123.hg.1	DKK3	2.299	6.81968	10.1464	7.59e-07	6.99e-05	6.35714
TC1500008933.hg.1	GOLGA8O	2.29537	5.66684	12.7736	7.58e-08	1.35e-05	8.70176
TC0300013846.hg.1	GXYLT2	2.29451	5.90782	8.30217	5.25e-06	0.000285378	4.35488
TC0200007237.hg.1	CRIM1	2.29429	7.89091	13.2236	5.33e-08	1.04e-05	9.05494
TC0300011516.hg.1	EIF4E3	2.29068	5.49871	10.9081	3.71e-07	4.18e-05	7.09159
TC0100015258.hg.1	DRAM2	2.28917	7.53857	9.47368	1.48e-06	0.000113615	5.66584
TC1500010867.hg.1	PIGBOS1	2.28837	6.36014	10.643	4.74e-07	4.96e-05	6.84151
TC0600012314.hg.1	COL12A1	2.28808	5.60051	11.6217	1.97e-07	2.64e-05	7.73718
TC2200009286.hg.1	PRR34-AS1	2.28783	4.57355	9.39102	1.62e-06	0.00012057	5.57794
TC1500007633.hg.1	SMAD3	2.28683	8.54504	10.4351	5.76e-07	5.74e-05	6.64126
TC1000007147.hg.1	SVIL-AS1	2.28343	7.45301	12.171	1.24e-07	1.89e-05	8.20847
TC1100013222.hg.1	CARD16	2.28259	7.37207	11.1214	3.06e-07	3.64e-05	7.28865
TC0900010968.hg.1	TRIM14	2.28125	6.87909	11.9029	1.55e-07	2.21e-05	7.98113
TC0600008486.hg.1	OGFRL1	2.28104	7.87583	11.0294	3.32e-07	3.86e-05	7.20407
TC0100017788.hg.1	TARBP1	2.27961	7.66669	8.23749	5.65e-06	0.000300627	4.27819
TC2000007202.hg.1	ACSS2	2.27916	6.15253	11.9586	1.48e-07	2.15e-05	8.02875
TC0900008953.hg.1	ASS1	2.27886	6.5241	10.4852	5.49e-07	5.54e-05	6.68981
TC1500010128.hg.1	TBC1D2B	2.27817	7.33251	11.1457	2.99e-07	3.6e-05	7.31086
TC0600008209.hg.1	CENPQ	2.27682	6.06439	9.88647	9.8e-07	8.53e-05	6.09498
TC0700012180.hg.1	SYPL1	2.27427	6.80797	11.4557	2.28e-07	2.95e-05	7.59045
TC0100015364.hg.1	TSPAN2	2.27019	5.53951	9.00553	2.42e-06	0.000160293	5.15911
TC1800008287.hg.1	ANKRD29	2.26903	4.80444	9.09454	2.2e-06	0.000150528	5.25716
TC1200011828.hg.1	LOC728739	2.26639	5.17692	8.86645	2.81e-06	0.000178728	5.00428
TC0X00007936.hg.1	CENPI	2.26419	6.90031	7.85337	8.84e-06	0.000417547	3.81286
TC1800007879.hg.1	LINC00470	2.26315	2.85998	7.52487	1.31e-05	0.000555374	3.40098
TC0200014792.hg.1	COBLL1	2.26287	6.18831	7.98424	7.58e-06	0.000373353	3.97334
TC2100007056.hg.1	SIM2	2.26278	7.02736	9.06077	2.28e-06	0.00015442	5.22005
TC0300014053.hg.1	PIK3CB	2.26118	6.9667	10.1069	7.89e-07	7.16e-05	6.31769
TC1700012193.hg.1	NDEL1	2.26117	6.48594	7.60673	1.19e-05	0.000516271	3.50485
TC2000007048.hg.1	FRG1DP	2.26068	4.35124	12.8113	7.36e-08	1.32e-05	8.73189
TC0400009856.hg.1	LYAR	2.25953	6.98477	10.6162	4.86e-07	5.04e-05	6.8159
TC0300008999.hg.1	ZBTB38	2.25942	8.16473	9.1395	2.1e-06	0.000145625	5.30636
TC0300007121.hg.1	ZNF619	2.25765	4.20159	10.6801	4.58e-07	4.85e-05	6.87685
TC0X00006623.hg.1	PRPS2	2.25601	7.70531	12.5218	9.28e-08	1.57e-05	8.4986
TC0800009619.hg.1	CTSB	2.25472	9.1698	10.3622	6.17e-07	6.06e-05	6.57017
TC1100008788.hg.1	SCARNA9	2.2541	9.28776	9.9616	9.1e-07	8.03e-05	6.17138
TC0100013073.hg.1	SDHB	2.25308	7.27113	9.28741	1.8e-06	0.000129237	5.46683
TC0700012760.hg.1	ZC3HAV1L	2.25307	6.1029	10.7424	4.32e-07	4.64e-05	6.93587
TC1200008346.hg.1	ALX1	2.2527	4.46822	6.34994	5.98e-05	0.00170629	1.81497
TC0600008981.hg.1	CRYBG1	2.25182	4.71325	6.6888	3.79e-05	0.00121532	2.29121
TC1100009521.hg.1	APLP2	2.25147	9.94062	10.5983	4.94e-07	5.09e-05	6.79877
TC0300013751.hg.1	BDH1	2.24956	4.95282	11.3183	2.57e-07	3.2e-05	7.46743
TC0200012161.hg.1	GALNT14	2.24911	5.42173	10.6598	4.67e-07	4.9e-05	6.85746
TC0600010647.hg.1	ECI2	2.2483	8.41587	10.4035	5.93e-07	5.88e-05	6.61056
TC0300010632.hg.1	OSBPL10	2.24794	5.60781	12.1146	1.3e-07	1.95e-05	8.1611
TC0X00008754.hg.1	CSAG3	2.24767	6.65574	12.1606	1.25e-07	1.9e-05	8.19971
TC1800007969.hg.1	L3MBTL4	2.24543	5.39528	9.14104	2.1e-06	0.000145462	5.30804
TC0900012209.hg.1	TTC39B	2.244	5.99965	9.64535	1.25e-06	9.97e-05	5.84627
TC0X00010038.hg.1	PHKA1	2.24346	6.40364	12.1486	1.26e-07	1.92e-05	8.1897
TC1600007959.hg.1	MT1E	2.24253	7.18253	10.8616	3.87e-07	4.3e-05	7.04807
TC1100012588.hg.1	MIRLET7A2	2.23894	4.80238	10.9398	3.61e-07	4.11e-05	7.12109
TC1200010516.hg.1	SLC38A1	2.23831	9.53403	10.3828	6.05e-07	5.96e-05	6.59031
TC1400009529.hg.1	ACTN1	2.23693	8.932	12.9378	6.66e-08	1.23e-05	8.8321
TC0X00010346.hg.1	TRMT2B	2.2353	7.15831	10.2944	6.59e-07	6.34e-05	6.50375
TC2200007831.hg.1	LOC102723780	2.2347	6.8014	8.13508	6.36e-06	0.000327435	4.15581
TC0200011686.hg.1	ITGB1BP1	2.23394	5.51899	7.65909	1.11e-05	0.000492231	3.57085
TC0500010641.hg.1	C5orf34	2.2328	5.75434	8.80528	3e-06	0.000187615	4.93554
TC0100008752.hg.1	TYW3	2.23013	6.10601	6.75543	3.47e-05	0.00114003	2.38301
TC0300007596.hg.1	FLNB	2.22843	6.3543	9.34946	1.69e-06	0.000123669	5.5335
TC0800010880.hg.1	IL7	2.22635	4.04628	11.3351	2.53e-07	3.17e-05	7.4825
TC0100015160.hg.1	SLC25A24	2.22503	6.69097	6.88869	2.92e-05	0.00100213	2.56485
TC0500010625.hg.1	FLJ32255	2.22503	6.02081	11.0598	3.23e-07	3.79e-05	7.23205
TC1900011970.hg.1	LYPD5	2.22426	5.49636	7.22134	1.91e-05	0.000727853	3.00852
TC0X00010966.hg.1	ATP11C	2.22238	6.59032	7.6335	1.15e-05	0.000503579	3.53864
TC0700010504.hg.1	OSBPL3	2.22196	6.04744	7.22225	1.91e-05	0.000727226	3.00971
TC0600009710.hg.1	STX11	2.22172	5.41271	11.0057	3.4e-07	3.91e-05	7.18222
TC0800007057.hg.1	DOCK5	2.22066	7.54433	11.0367	3.3e-07	3.84e-05	7.21078
TC0300007454.hg.1	PARP3	2.2205	5.16528	11.4457	2.3e-07	2.96e-05	7.58155
TC0500010199.hg.1	RETREG1	2.21902	4.53187	10.6645	4.64e-07	4.89e-05	6.86198
TC1200009881.hg.1	CLEC2B	2.2189	5.05729	8.42267	4.58e-06	0.000257321	4.49649
TC0300007055.hg.1	CTDSPL	2.21675	6.75	6.88166	2.95e-05	0.00100882	2.5553
TC1100011684.hg.1	THAP12	2.21672	7.49957	7.63179	1.15e-05	0.000504221	3.53648
TC0900007260.hg.1	FRG1HP	2.21572	7.72077	11.2707	2.68e-07	3.3e-05	7.42452
TC0100018466.hg.1	DENND2C	2.21455	4.66251	12.4662	9.71e-08	1.62e-05	8.45311
TC0600007585.hg.1	MICB	2.21165	6.21961	9.91739	9.5e-07	8.33e-05	6.12649
TC1400009128.hg.1	CDKL1	2.21029	5.1441	10.3376	6.32e-07	6.17e-05	6.54616
TC0X00010099.hg.1	ABCB7	2.21029	7.33049	8.17735	6.06e-06	0.00031672	4.20647
TC0X00010877.hg.1	FAM122B	2.20769	6.75911	11.1031	3.11e-07	3.68e-05	7.27187
TC0100015468.hg.1	LINC00622	2.20597	4.87561	9.72113	1.16e-06	9.49e-05	5.92502
TC0400008380.hg.1	MCUB	2.20584	6.90074	9.5777	1.34e-06	0.000105253	5.7755
TC1000011363.hg.1	RNLS	2.20556	4.97319	5.46465	0.000211462	0.00432734	0.495147
TC1900007695.hg.1	URI1	2.20442	9.12712	10.71	4.45e-07	4.76e-05	6.90524
TC1400009239.hg.1	GCH1	2.20378	4.85206	8.53631	4.04e-06	0.000233818	4.62855
TC0800008300.hg.1	CPQ	2.20286	5.55697	9.0963	2.2e-06	0.000150323	5.25908
TC0500010640.hg.1	TMEM267	2.2017	6.25457	7.21836	1.92e-05	0.000729979	3.00462
TC2200007356.hg.1	KDELR3	2.19605	6.94049	12.1432	1.27e-07	1.92e-05	8.18516
TC1000010432.hg.1	RASGEF1A	2.19552	5.71234	10.3288	6.37e-07	6.2e-05	6.53748
TC0200009994.hg.1	CDCA7	2.18713	6.39013	8.55814	3.94e-06	0.00023033	4.65376
TC0100018519.hg.1	F11R	2.18539	7.22018	9.35541	1.68e-06	0.000123039	5.53988
TC0X00011315.hg.1	TCEAL3	2.18507	5.27979	11.879	1.58e-07	2.24e-05	7.9606
TC0300013151.hg.1	NCEH1	2.18502	6.64806	9.71054	1.17e-06	9.55e-05	5.91405
TC1600008779.hg.1	JPH3	2.18369	5.06517	6.58341	4.36e-05	0.00135301	2.14477
TC0800011626.hg.1	DSCC1	2.18114	6.64625	9.06895	2.26e-06	0.000153384	5.22905
TC0400009132.hg.1	ETFDH	2.17998	5.74311	6.31645	6.26e-05	0.00176304	1.76704
TC0600012072.hg.1	ELOVL5	2.17897	10.0135	12.1823	1.23e-07	1.88e-05	8.21796
TC1000007092.hg.1	MASTL	2.17846	5.75617	9.293	1.79e-06	0.00012862	5.47286
TC1400009066.hg.1	MIS18BP1	2.17831	6.13282	8.93254	2.62e-06	0.000169737	5.0781
TC1900011972.hg.1	ZNF404	2.17774	7.19615	9.08162	2.23e-06	0.000151781	5.24297
TC0600009611.hg.1	HEBP2	2.17766	6.87521	7.85513	8.82e-06	0.000416963	3.81503
TC0500012663.hg.1	SLU7	2.17561	7.13572	10.4945	5.45e-07	5.51e-05	6.69886
TC1500006511.hg.1	WHAMMP3	2.17494	5.7241	10.1439	7.61e-07	7e-05	6.35459
TC0700013527.hg.1	SKAP2	2.17376	6.2448	10.866	3.86e-07	4.3e-05	7.05221
TC1800006506.hg.1	MYL12A	2.17352	8.81323	11.6231	1.97e-07	2.64e-05	7.73838
TC1600009942.hg.1	CDIPT	2.17284	8.54713	10.9676	3.52e-07	4.02e-05	7.14687
TC0800012387.hg.1	DLC1	2.1679	5.18663	7.12671	2.15e-05	0.000792929	2.88377
TC0500013392.hg.1	CCNJL	2.16779	6.70559	12.6434	8.42e-08	1.46e-05	8.59724
TC1900009443.hg.1	C3	2.16765	5.55994	10.4	5.95e-07	5.89e-05	6.60711
TC0300013915.hg.1	TPRG1	2.1676	4.88996	11.7911	1.7e-07	2.37e-05	7.88479
TC0300013826.hg.1	P4HTM	2.16632	5.02299	9.67141	1.21e-06	9.8e-05	5.87341
TC0X00010643.hg.1	SEPT6	2.16473	7.60415	10.1031	7.92e-07	7.18e-05	6.31384
TC0200015779.hg.1	DNPEP	2.1639	7.09943	10.9356	3.62e-07	4.12e-05	7.11718
TC0500013387.hg.1	RPS14	2.16377	10.7284	10.2979	6.56e-07	6.32e-05	6.50719
TC0200016583.hg.1	LOC105747689	2.16345	4.86581	7.82716	9.12e-06	0.000426686	3.78047
TC0700010501.hg.1	DFNA5	2.16034	6.3866	9.96505	9.07e-07	8.01e-05	6.17488
TC0800010766.hg.1	LACTB2	2.15938	5.65424	7.82421	9.15e-06	0.00042757	3.77683
TC0100016917.hg.1	CSRP1	2.15919	7.67037	11.0474	3.27e-07	3.82e-05	7.22071
TC0300011651.hg.1	GBE1	2.15914	6.38597	9.70676	1.17e-06	9.56e-05	5.91013
TC1900009970.hg.1	BST2	2.1589	3.54987	6.94486	2.72e-05	0.000948098	2.64078
TC1200011574.hg.1	FGD6	2.15818	6.39591	9.05823	2.29e-06	0.00015461	5.21726
TC1600011408.hg.1	CKLF	2.15814	6.16879	9.74776	1.12e-06	9.32e-05	5.95257
TC0100010244.hg.1	IFI16	2.15744	8.32193	10.6118	4.88e-07	5.05e-05	6.81165
TC1700010101.hg.1	C17orf51	2.15266	6.40397	9.9145	9.53e-07	8.35e-05	6.12355
TC2000009023.hg.1	SAMHD1	2.15004	7.08995	8.49244	4.24e-06	0.000242296	4.57774
TC0100012341.hg.1	OR2L5	2.14992	4.17976	9.18682	2e-06	0.000140275	5.35795
TC1500010796.hg.1	SYNM	2.14882	5.96252	10.0758	8.13e-07	7.33e-05	6.28653
TC0900010920.hg.1	AAED1	2.14805	6.01957	6.27278	6.65e-05	0.00184432	1.70432
TC2200009252.hg.1	SEC14L2	2.14805	6.18267	7.96691	7.73e-06	0.00037925	3.9522
TC0700006520.hg.1	MAFK	2.14568	5.72863	10.1451	7.6e-07	7e-05	6.35578
TC1500010900.hg.1	MTHFS	2.14456	5.14042	10.5309	5.26e-07	5.35e-05	6.73397
TC0900006560.hg.1	PDCD1LG2	2.14239	5.40891	8.59622	3.78e-06	0.000223355	4.69761
TC1000007891.hg.1	HK1	2.14092	6.49407	9.12992	2.12e-06	0.000146664	5.2959
TC1500008312.hg.1	IQGAP1	2.13804	8.22491	9.36602	1.66e-06	0.000122084	5.55123
TC1600007887.hg.1	RBL2	2.1366	7.37966	9.79244	1.08e-06	9.11e-05	5.99864
TC0500007251.hg.1	FBXO4	2.13556	5.23363	7.34026	1.65e-05	0.000652767	3.16366
TC1200012597.hg.1	MGST1	2.13502	9.13685	7.84954	8.88e-06	0.000418734	3.80813
TC0500011483.hg.1	MCTP1	2.13263	5.4092	9.83072	1.04e-06	8.88e-05	6.03795
TC0100015397.hg.1	CD58	2.13246	5.99964	7.82854	9.1e-06	0.000426385	3.78218
TC1800008128.hg.1	PTPN2	2.13164	7.15306	11.0785	3.18e-07	3.75e-05	7.24929
TC1900010391.hg.1	PEPD	2.12798	7.71528	11.0615	3.23e-07	3.79e-05	7.23366
TC0100009056.hg.1	CCDC18	2.12768	6.24848	8.82952	2.93e-06	0.000184071	4.96283
TC2200007906.hg.1	BID	2.12767	6.44773	7.32774	1.67e-05	0.000659704	3.14742
TC1000008800.hg.1	GSTO1	2.12691	6.82583	10.2446	6.91e-07	6.53e-05	6.45461
TC0200010264.hg.1	MFSD6	2.12601	6.62961	8.2901	5.33e-06	0.000287629	4.34061
TC0X00011338.hg.1	ARSD	2.12227	5.08918	9.15841	2.06e-06	0.000143469	5.32701
TC0100017223.hg.1	LPGAT1	2.12077	6.60441	9.38174	1.63e-06	0.000121079	5.56804
TC0600010071.hg.1	SLC22A1	2.12052	5.71553	11.3239	2.56e-07	3.19e-05	7.47249
TC1500010899.hg.1	ST20-MTHFS	2.12046	5.91458	8.94869	2.57e-06	0.000167582	5.09608
TC0X00010573.hg.1	DANT2	2.11903	4.82785	11.6314	1.95e-07	2.63e-05	7.74564
TC1000007895.hg.1	TSPAN15	2.11698	4.76369	12.2722	1.14e-07	1.78e-05	8.29305
TC0100015576.hg.1	LOC103091866	2.11611	7.41019	11.4718	2.24e-07	2.92e-05	7.60475
TC0100012335.hg.1	OR2AK2	2.11594	5.52488	10.8837	3.8e-07	4.25e-05	7.06876
TC1200009981.hg.1	HEBP1	2.11586	7.30225	8.60948	3.72e-06	0.000221434	4.71284
TC0800012300.hg.1	FNTA	2.11534	6.33208	6.76726	3.42e-05	0.00112727	2.39925
TC0X00009929.hg.1	OPHN1	2.11512	6.49574	7.49208	1.37e-05	0.000571974	3.35914
TC0100016318.hg.1	MPC2	2.11322	7.06428	10.7423	4.32e-07	4.64e-05	6.93582
TC0400008271.hg.1	NFKB1	2.11182	6.85557	9.51069	1.43e-06	0.0001108	5.70497
TC0400012821.hg.1	C4orf22	2.10987	4.7425	8.75067	3.19e-06	0.000196889	4.87384
TC0600014188.hg.1	PHACTR2	2.10829	6.83344	10.9406	3.6e-07	4.11e-05	7.12184
TC1900008113.hg.1	LTBP4	2.10356	5.78679	8.29596	5.29e-06	0.000286593	4.34755
TC1700008690.hg.1	PITPNC1	2.1027	6.25522	8.53152	4.06e-06	0.000234284	4.62302
TC0300008561.hg.1	PARP14	2.09819	7.63521	9.51372	1.43e-06	0.000110581	5.70817
TC0700006662.hg.1	C1GALT1	2.09615	6.97967	11.6491	1.92e-07	2.6e-05	7.76114
TC0100018479.hg.1	NOTCH2NL	2.0939	7.96172	8.98427	2.48e-06	0.000162694	5.13557
TC0X00010172.hg.1	HMGN5	2.09335	5.96365	7.70672	1.05e-05	0.000473725	3.63061
TC1500006748.hg.1	FAN1	2.093	6.39522	7.43493	1.46e-05	0.000601909	3.2859
TC1700012337.hg.1	P2RX5	2.0907	5.09291	7.97713	7.64e-06	0.00037567	3.96467
TC1700008175.hg.1	CALCOCO2	2.0903	8.10876	8.68741	3.42e-06	0.000207825	4.80196
TC0500007136.hg.1	SPEF2	2.09018	6.29864	7.26424	1.81e-05	0.000698963	3.0647
TC0500008318.hg.1	EPB41L4A-AS1	2.08941	8.40715	7.31257	1.7e-05	0.000669231	3.1277
TC0900008148.hg.1	TDRD7	2.08923	6.30203	7.47408	1.4e-05	0.000580902	3.33612
TC0500012020.hg.1	TH2LCRR	2.08885	4.85942	10.1843	7.32e-07	6.8e-05	6.39489
TC1000009841.hg.1	PHYH	2.08848	6.9396	6.27087	6.67e-05	0.0018459	1.70158
TC1700006999.hg.1	ADORA2B	2.08795	5.56237	7.26685	1.8e-05	0.000697467	3.0681
TC1100013097.hg.1	REXO2	2.08593	6.82782	10.8692	3.85e-07	4.29e-05	7.05523
TC0800011861.hg.1	LRRC6	2.08398	5.19564	9.89277	9.74e-07	8.5e-05	6.10141
TC1500010712.hg.1	GOLGA8N	2.08343	7.24427	11.3667	2.46e-07	3.12e-05	7.51091
TC1000012505.hg.1	LHPP	2.08155	5.3886	6.17555	7.61e-05	0.00203286	1.56372
TC0X00008884.hg.1	VAMP7	2.08092	7.26275	10.0236	8.56e-07	7.64e-05	6.23401
TC0100008584.hg.1	ALG6	2.07947	4.62659	5.64932	0.000161042	0.00352369	0.779606
TC2000009924.hg.1	DBNDD2	2.07897	5.89646	9.99496	8.8e-07	7.8e-05	6.20514
TC0500007114.hg.1	RAI14	2.07787	8.88725	10.9202	3.67e-07	4.15e-05	7.10278
TC0100018475.hg.1	LINC01138	2.07739	7.35592	10.9284	3.64e-07	4.13e-05	7.11046
TC0100010942.hg.1	LINC01036	2.07508	5.15693	11.694	1.85e-07	2.53e-05	7.80043
TC0200011726.hg.1	NOL10	2.07448	6.81302	8.25188	5.56e-06	0.000297274	4.2953
TC0X00010880.hg.1	MOSPD1	2.07426	7.61288	10.258	6.82e-07	6.49e-05	6.46784
TC1900006977.hg.1	ICAM1	2.06797	7.16806	10.9198	3.67e-07	4.15e-05	7.10249
TC0800008758.hg.1	FAM91A1	2.06542	7.33524	8.45708	4.41e-06	0.000249294	4.53663
TC1200010105.hg.1	RECQL	2.06514	6.54072	8.35685	4.94e-06	0.000271322	4.41934
TC1400009214.hg.1	BMP4	2.06443	6.15185	11.6797	1.87e-07	2.55e-05	7.78792
TC1700008326.hg.1	TOM1L1	2.06274	7.5632	11.4539	2.28e-07	2.95e-05	7.58884
TC0800011633.hg.1	MRPL13	2.06187	6.11954	7.30713	1.72e-05	0.000672637	3.12062
TC1700007216.hg.1	CCDC144CP	2.06142	7.74656	8.55753	3.94e-06	0.000230337	4.65305
TC0100010112.hg.1	SLC50A1	2.06124	6.31401	8.99886	2.44e-06	0.000160987	5.15173
TC0X00010169.hg.1	BRWD3	2.05922	6.94135	10.0808	8.09e-07	7.31e-05	6.29154
TC0600013538.hg.1	RAET1K	2.05786	4.03881	9.95977	9.11e-07	8.04e-05	6.16953
TC0800012299.hg.1	HOOK3	2.05531	7.21957	8.23742	5.66e-06	0.000300627	4.27812
TC0100014794.hg.1	ODF2L	2.05509	7.27847	10.3163	6.45e-07	6.25e-05	6.52523
TC0100010661.hg.1	DARS2	2.05488	8.12061	9.00564	2.42e-06	0.000160293	5.15923
TC0800012457.hg.1	TMEM65	2.05353	6.9974	7.18897	1.99e-05	0.000750271	2.96598
TC1900011756.hg.1	PVR	2.05185	7.19022	11.124	3.05e-07	3.64e-05	7.29106
TC0400008429.hg.1	ALPK1	2.04807	3.7534	7.64143	1.14e-05	0.000499959	3.54863
TC2100008545.hg.1	NRIP1	2.04425	7.81993	7.7449	1.01e-05	0.0004582	3.67831
TC0800007419.hg.1	GPAT4	2.04272	7.74097	7.78544	9.58e-06	0.000441935	3.72876
TC0400007245.hg.1	TBC1D1	2.04272	6.42343	6.35664	5.93e-05	0.00169461	1.82454
TC0200010410.hg.1	SPATS2L	2.03958	8.36049	10.096	7.98e-07	7.21e-05	6.30679
TC1300007208.hg.1	RNASEH2B	2.03949	7.03821	7.60152	1.19e-05	0.000518448	3.49826
TC1300009505.hg.1	ABCC4	2.03875	6.83751	7.62285	1.16e-05	0.000507939	3.5252
TC0200008071.hg.1	MTHFD2	2.03837	9.01562	9.06938	2.26e-06	0.000153384	5.22952
TC1400009337.hg.1	DHRS7	2.03764	7.25422	8.86951	2.8e-06	0.000178302	5.0077
TC0500013088.hg.1	MAPK9	2.03748	7.30633	9.19146	1.99e-06	0.000139763	5.36299
TC0100014958.hg.1	BCAR3	2.03702	6.97397	9.39362	1.61e-06	0.000120441	5.58072
TC0700007857.hg.1	TMEM248	2.03588	8.94381	9.72816	1.15e-06	9.45e-05	5.93229
TC2200008465.hg.1	SELENOM	2.03473	6.44609	8.47834	4.31e-06	0.00024483	4.56137
TC1000009149.hg.1	PLEKHA1	2.03333	7.46617	8.89536	2.73e-06	0.000174359	5.03663
TC0800010607.hg.1	ASPH	2.03097	10.4667	10.7609	4.25e-07	4.6e-05	6.95336
TC1400006771.hg.1	LINC02293	2.0304	4.72032	11.7577	1.75e-07	2.42e-05	7.85582
TC1100013161.hg.1	CD59	2.02884	8.31414	11.9272	1.52e-07	2.18e-05	8.00189
TC2200006617.hg.1	TBX1	2.02647	6.15279	9.77992	1.09e-06	9.16e-05	5.98574
TC0800012312.hg.1	SGK3	2.02537	5.24896	9.89755	9.69e-07	8.47e-05	6.10628
TC0300010304.hg.1	TMEM40	2.02475	5.40008	11.3598	2.48e-07	3.13e-05	7.50474
TC1700012184.hg.1	CHRNB1	2.02335	4.87613	10.9822	3.47e-07	3.97e-05	7.1604
TC0500012166.hg.1	CDC25C	2.02242	6.6843	10.0026	8.74e-07	7.77e-05	6.2129
TC1100008985.hg.1	ATM	2.0223	9.7363	10.284	6.65e-07	6.39e-05	6.49346
TC0100009035.hg.1	KIAA1107	2.02229	5.90524	7.55541	1.26e-05	0.00054003	3.43983
TC0600011491.hg.1	HLA-DRB5	2.02164	5.40209	8.62525	3.66e-06	0.000218225	4.73093
TC0500006816.hg.1	FAM105A	2.01928	3.63447	8.38299	4.79e-06	0.000265211	4.45004
TC0800008626.hg.1	UTP23	2.01864	7.64437	9.42946	1.55e-06	0.000117467	5.61891
TC0400012606.hg.1	IRF2	2.01511	5.74033	8.8955	2.73e-06	0.000174359	5.03679
TC0500008308.hg.1	WDR36	2.01385	7.93621	9.41314	1.58e-06	0.000119072	5.60154
TC1100012003.hg.1	MIR548L	2.01186	6.26773	9.44603	1.53e-06	0.000116122	5.63651
TC1000007176.hg.1	MAP3K8	2.00964	5.55219	9.28922	1.8e-06	0.00012906	5.46879
TC1100006879.hg.1	PARVA	2.00925	7.78791	8.89977	2.71e-06	0.000173933	5.04156
TC0100008977.hg.1	GBP1P1	2.00899	5.08897	9.44422	1.53e-06	0.000116143	5.6346
TC0600007265.hg.1	HIST1H3C	2.00683	4.10101	6.31152	6.3e-05	0.00177145	1.75999
TC0600011508.hg.1	TAP1	2.0056	6.0059	7.89256	8.44e-06	0.000404162	3.86113
TC1000008482.hg.1	CEP55	2.00508	5.79179	8.47987	4.3e-06	0.000244713	4.56314
TC1600008889.hg.1	CPNE7	2.00478	6.55887	11.9194	1.53e-07	2.19e-05	7.99527
TC0100015483.hg.1	NOTCH2	2.00134	8.28308	10.5365	5.23e-07	5.34e-05	6.73939
TC0600009343.hg.1	NKAIN2	-2.0031	5.87332	-10.6536	4.69e-07	4.93e-05	6.8516
TC0100010806.hg.1	XPR1	-2.00355	9.22119	-9.80615	1.06e-06	9.03e-05	6.01273
TC1200012866.hg.1	FZD10-AS1	-2.00445	4.83389	-5.18226	0.000323731	0.00596653	0.0508633
TC0300012200.hg.1	SEMA5B	-2.00586	6.61018	-10.7005	4.49e-07	4.78e-05	6.89616
TC2000007797.hg.1	DOK5	-2.00677	5.35013	-9.56793	1.35e-06	0.000106002	5.76524
TC1900012025.hg.1	ZNF28	-2.01085	5.04675	-7.00775	2.5e-05	0.000892864	2.7253
TC0400008631.hg.1	LINC01091	-2.01547	3.96679	-5.73566	0.000142017	0.0032104	0.910954
TC0400010989.hg.1	ADAMTS3	-2.02146	3.78272	-7.99632	7.47e-06	0.000369431	3.98805
TC1300009165.hg.1	PCDH9	-2.0302	5.92477	-8.4855	4.27e-06	0.000243477	4.56969
TC0400008534.hg.1	NDST3	-2.03108	6.1244	-10.9979	3.42e-07	3.93e-05	7.17497
TC1900011935.hg.1	ZFP30	-2.03506	4.67104	-6.43122	5.36e-05	0.00157492	1.93064
TC1700008757.hg.1	MAP2K6	-2.03588	6.05953	-7.79777	9.44e-06	0.000436804	3.74406
TC0200007028.hg.1	GAREM2	-2.03592	5.74666	-8.30286	5.25e-06	0.000285265	4.3557
TC0800008299.hg.1	SDC2	-2.03644	8.02232	-9.07499	2.25e-06	0.000152627	5.23569
TC1700010019.hg.1	MFAP4	-2.04173	4.4976	-7.56955	1.24e-05	0.000533991	3.45778
TC0700008367.hg.1	PEG10	-2.04234	7.53825	-10.1141	7.84e-07	7.13e-05	6.32486
TC1200012159.hg.1	MSI1	-2.04522	8.3068	-9.37778	1.64e-06	0.000121327	5.56381
TC2000009802.hg.1	NKAIN4	-2.05061	6.95361	-9.67021	1.22e-06	9.8e-05	5.87216
TC0100014531.hg.1	WLS	-2.05106	7.92842	-9.39853	1.6e-06	0.000120026	5.58597
TC0200014790.hg.1	GRB14	-2.05202	4.05608	-7.27155	1.79e-05	0.000694243	3.07425
TC0500013336.hg.1	SSBP2	-2.0533	7.63161	-10.3262	6.39e-07	6.21e-05	6.53495
TC1500010501.hg.1	RGMA	-2.05841	7.1368	-7.94376	7.95e-06	0.000387631	3.92391
TC0400008972.hg.1	DCLK2	-2.05995	7.78917	-10.2296	7.01e-07	6.59e-05	6.43977
TC1900011919.hg.1	ZNF708	-2.05996	6.75205	-9.43403	1.55e-06	0.00011698	5.62377
TC1000007714.hg.1	PHYHIPL	-2.06278	4.87493	-11.0406	3.29e-07	3.83e-05	7.21437
TC0X00010326.hg.1	PCDH19	-2.06617	5.01509	-7.29729	1.74e-05	0.000678441	3.10782
TC0300011956.hg.1	DPPA4	-2.0698	6.34229	-10.1292	7.72e-07	7.07e-05	6.33997
TC1200007204.hg.1	TSPAN11	-2.07555	6.84983	-10.963	3.53e-07	4.04e-05	7.1426
TC0700006737.hg.1	ARL4A	-2.08324	5.66015	-7.44417	1.45e-05	0.000596165	3.29777
TC2200009142.hg.1	MLC1	-2.08401	5.5562	-7.27087	1.8e-05	0.00069455	3.07335
TC0900010386.hg.1	TMEM2	-2.08421	6.92365	-10.2051	7.18e-07	6.7e-05	6.4155
TC1800007155.hg.1	PIK3C3	-2.08822	6.21535	-6.40312	5.56e-05	0.00162	1.89075
TC0600007158.hg.1	SOX4	-2.09414	7.47206	-9.20571	1.96e-06	0.000138149	5.37847
TC0300014073.hg.1	PLCH1	-2.10599	6.01281	-7.02529	2.45e-05	0.000878689	2.74878
TC0900011035.hg.1	TMEM246	-2.11235	5.74471	-8.92716	2.63e-06	0.000170484	5.07212
TC0600010565.hg.1	TUBB2A	-2.1142	7.76508	-10.1565	7.52e-07	6.96e-05	6.36715
TC1100008736.hg.1	NAALAD2	-2.11623	4.51053	-5.21657	0.000307221	0.00573539	0.105435
TC1200012737.hg.1	ZNF268	-2.12011	5.18465	-7.64462	1.13e-05	0.000498513	3.55265
TC1100013174.hg.1	BSCL2	-2.1241	8.47363	-9.68668	1.2e-06	9.7e-05	5.88929
TC0X00010196.hg.1	RPS6KA6	-2.12648	4.49135	-10.3809	6.06e-07	5.97e-05	6.58848
TC1300007718.hg.1	GPC6	-2.12671	5.72958	-7.36553	1.6e-05	0.000638743	3.1964
TC1000011418.hg.1	FGFBP3	-2.12862	6.33372	-10.6892	4.54e-07	4.82e-05	6.8855
TC0200015893.hg.1	DOCK10	-2.13091	4.9107	-8.57443	3.87e-06	0.00022678	4.67253
TC1100013022.hg.1	FADS2	-2.13131	10.0813	-10.8304	3.98e-07	4.38e-05	7.01887
TC1800007052.hg.1	ASXL3	-2.13155	4.98285	-7.67777	1.09e-05	0.000486006	3.59432
TC0300008332.hg.1	TAGLN3	-2.13402	6.2778	-7.04647	2.38e-05	0.000859822	2.77708
TC0100018545.hg.1	MIR181A1HG	-2.13477	6.97429	-10.8393	3.95e-07	4.36e-05	7.02717
TC0300009531.hg.1	NLGN1	-2.13498	4.99706	-8.24945	5.58e-06	0.000297896	4.29242
TC0600009831.hg.1	PPP1R14C	-2.13823	3.84218	-8.64875	3.57e-06	0.000213874	4.75783
TC0400010867.hg.1	EPHA5	-2.14194	5.34035	-10.6067	4.9e-07	5.06e-05	6.80674
TC1600010778.hg.1	HYDIN	-2.14713	4.58504	-7.58164	1.22e-05	0.000528129	3.4731
TC0X00007381.hg.1	FOXR2	-2.14885	4.8107	-10.7819	4.17e-07	4.54e-05	6.97321
TC0400011659.hg.1	NDST4	-2.15224	3.36887	-7.0064	2.51e-05	0.000893537	2.72349
TC1800007570.hg.1	CDH7	-2.15227	5.85046	-8.54223	4.01e-06	0.000232769	4.6354
TC0100013561.hg.1	FABP3	-2.16388	5.58845	-10.5874	4.99e-07	5.13e-05	6.78833
TC0300008991.hg.1	SPSB4	-2.18171	6.02538	-8.29665	5.29e-06	0.000286593	4.34836
TC1300007977.hg.1	MYO16	-2.18978	4.89533	-10.2555	6.84e-07	6.49e-05	6.46535
TC0400012437.hg.1	SCRG1	-2.1898	3.89881	-7.86913	8.68e-06	0.000412365	3.8323
TC0600009843.hg.1	PLEKHG1	-2.1907	6.73757	-9.33005	1.72e-06	0.000125301	5.5127
TC0X00007364.hg.1	SNORA11	-2.19141	9.03343	-6.60665	4.23e-05	0.00132056	2.1772
TC1900007543.hg.1	ZNF257	-2.19308	5.70293	-11.0434	3.28e-07	3.82e-05	7.21696
TC0700010281.hg.1	THSD7A	-2.19945	5.54349	-6.91997	2.8e-05	0.000971969	2.60719
TC0800011305.hg.1	NCALD	-2.20212	5.7702	-10.1238	7.76e-07	7.08e-05	6.33455
TC2100008477.hg.1	S100B	-2.20438	5.63323	-10.8637	3.87e-07	4.3e-05	7.05007
TC1700008677.hg.1	CACNG4	-2.20833	6.83476	-11.0263	3.33e-07	3.86e-05	7.20117
TC0800010421.hg.1	ST18	-2.20944	3.14895	-7.03497	2.42e-05	0.000869901	2.76173
TC0600007788.hg.1	SCUBE3	-2.21045	5.16803	-8.14567	6.28e-06	0.000324549	4.16852
TC0100015999.hg.1	MIR9-1	-2.21238	3.99092	-11.0253	3.34e-07	3.86e-05	7.20025
TC1100009982.hg.1	DCHS1	-2.21312	5.74285	-6.17277	7.64e-05	0.00204008	1.55967
TC1200006738.hg.1	KLRG1	-2.21476	5.81398	-10.2335	6.98e-07	6.57e-05	6.44366
TC0900010052.hg.1	IGFBPL1	-2.21907	6.17079	-10.2417	6.93e-07	6.55e-05	6.45177
TC0300009429.hg.1	LINC02082	-2.22409	4.72609	-8.71539	3.31e-06	0.000202643	4.83381
TC0200009596.hg.1	ACVR2A	-2.2255	7.72356	-10.1419	7.63e-07	7.01e-05	6.35262
TC0800009764.hg.1	PSD3	-2.22682	7.04459	-8.1307	6.39e-06	0.000328508	4.15055
TC0500010308.hg.1	CDH10	-2.22856	3.98782	-7.32948	1.67e-05	0.000659211	3.14968
TC0200006757.hg.1	TRIB2	-2.22924	6.38073	-10.2405	6.94e-07	6.55e-05	6.45054
TC1300009394.hg.1	SLITRK6	-2.23032	4.49252	-10.9118	3.7e-07	4.17e-05	7.09502
TC0400007169.hg.1	PCDH7	-2.23605	4.96781	-9.74859	1.12e-06	9.32e-05	5.95342
TC0300006437.hg.1	CHL1	-2.23665	4.18178	-6.68289	3.82e-05	0.00122289	2.28304
TC0300006781.hg.1	KCNH8	-2.24152	4.89418	-7.05894	2.35e-05	0.000849625	2.79371
TC0900008694.hg.1	CRB2	-2.25872	5.83106	-6.113	8.3e-05	0.00216927	1.47255
TC0800012309.hg.1	C8orf46	-2.25883	6.33403	-9.64991	1.24e-06	9.94e-05	5.85102
TC0400011263.hg.1	SPARCL1	-2.26702	4.34739	-9.0495	2.31e-06	0.00015532	5.20765
TC0800008112.hg.1	RALYL	-2.27209	4.2125	-10.6376	4.76e-07	4.97e-05	6.83633
TC1200012651.hg.1	KIF5A	-2.27611	5.61791	-8.5919	3.8e-06	0.000223851	4.69265
TC0700008657.hg.1	LRRC17	-2.27893	5.55219	-9.38401	1.63e-06	0.000120979	5.57046
TC0100008602.hg.1	CACHD1	-2.2845	7.4492	-10.1256	7.75e-07	7.07e-05	6.33641
TC0500007738.hg.1	MAP1B	-2.28748	10.3002	-11.3521	2.49e-07	3.13e-05	7.49782
TC0100015714.hg.1	SV2A	-2.291	7.20343	-7.79849	9.43e-06	0.00043661	3.74496
TC2000006872.hg.1	INSM1	-2.293	6.01415	-9.99602	8.79e-07	7.8e-05	6.20621
TC0500010842.hg.1	PDE4D	-2.29457	5.91059	-8.56599	3.91e-06	0.000228621	4.66282
TC0X00007999.hg.1	BEX4	-2.29897	4.77985	-7.10131	2.22e-05	0.00081286	2.85009
TC0900007680.hg.1	TLE4	-2.30158	7.62962	-8.90157	2.71e-06	0.000173676	5.04357
TC2100006641.hg.1	MIRLET7C	-2.31247	3.48669	-8.49052	4.25e-06	0.000242713	4.57552
TC0400008237.hg.1	MTTP	-2.31587	5.70662	-11.5638	2.07e-07	2.74e-05	7.68619
TC0100014790.hg.1	COL24A1	-2.3184	6.12611	-9.38358	1.63e-06	0.000120979	5.57
TC0400012997.hg.1	LOC90768	-2.31897	5.97273	-8.0619	6.92e-06	0.00034886	4.06761
TC1900011209.hg.1	LRRC4B	-2.32034	6.00867	-9.5969	1.31e-06	0.000103456	5.79563
TC0700013255.hg.1	MIR153-2	-2.32042	4.6785	-7.88039	8.56e-06	0.000408595	3.84616
TC0500007826.hg.1	IQGAP2	-2.32348	5.64548	-8.12215	6.46e-06	0.000330396	4.14027
TC0100018461.hg.1	AKNAD1	-2.32452	5.42802	-10.0757	8.13e-07	7.33e-05	6.2864
TC0300008316.hg.1	NECTIN3	-2.3285	7.82877	-12.5984	8.73e-08	1.49e-05	8.56078
TC1700012231.hg.1	TMEM98	-2.33107	6.30957	-8.59311	3.79e-06	0.000223827	4.69403
TC1000011923.hg.1	GFRA1	-2.33717	5.69785	-9.92737	9.41e-07	8.27e-05	6.13663
TC0200006569.hg.1	SOX11	-2.33754	6.47483	-6.76907	3.41e-05	0.00112518	2.40173
TC0700008375.hg.1	PPP1R9A	-2.33952	4.59319	-10.5396	5.22e-07	5.33e-05	6.74234
TC0200007047.hg.1	DPYSL5	-2.34224	7.32813	-10.5431	5.2e-07	5.32e-05	6.74576
TC1900007622.hg.1	ZNF254	-2.35558	8.63712	-13.0008	6.34e-08	1.18e-05	8.88165
TC2000007760.hg.1	TSHZ2	-2.36355	4.89186	-7.28274	1.77e-05	0.000687336	3.08885
TC0200011165.hg.1	LINC01173	-2.36693	5.66417	-9.26105	1.85e-06	0.000132384	5.4384
TC0200014814.hg.1	SCN1A	-2.36841	3.6429	-12.1963	1.21e-07	1.86e-05	8.22969
TC1500008370.hg.1	ST8SIA2	-2.36939	5.46836	-8.66606	3.5e-06	0.000211301	4.77762
TC1700008232.hg.1	PDK2	-2.36973	6.5078	-9.57256	1.34e-06	0.000105693	5.77011
TC2000008198.hg.1	CPXM1	-2.37076	5.6769	-7.41841	1.49e-05	0.000610304	3.26465
TC1200012775.hg.1	ST8SIA1	-2.37384	4.11134	-6.91074	2.84e-05	0.000980705	2.5947
TC0400009110.hg.1	GRIA2	-2.37439	6.27644	-6.15261	7.85e-05	0.00208046	1.53035
TC0100009897.hg.1	CA14	-2.37487	6.31054	-8.07118	6.85e-06	0.000346254	4.07884
TC0300008029.hg.1	EPHA3	-2.38404	5.79472	-9.71294	1.16e-06	9.54e-05	5.91654
TC0800009905.hg.1	NEFL	-2.3888	5.96854	-7.33387	1.66e-05	0.000656565	3.15537
TC0600014247.hg.1	RIPOR2	-2.39226	5.50823	-10.6059	4.91e-07	5.06e-05	6.80597
TC1800007186.hg.1	SETBP1	-2.39666	7.07508	-11.2595	2.71e-07	3.33e-05	7.41435
TC1500007237.hg.1	SCG3	-2.40259	3.51808	-7.9494	7.89e-06	0.000385528	3.93081
TC1800007394.hg.1	ST8SIA3	-2.40323	3.89052	-8.01327	7.33e-06	0.000364012	4.00866
TC1300009376.hg.1	SLITRK1	-2.40569	5.83675	-8.04953	7.02e-06	0.000352502	4.05264
TC0500011418.hg.1	MEF2C	-2.41331	3.89093	-7.32329	1.68e-05	0.000662578	3.14163
TC0300013992.hg.1	GLYCTK-AS1	-2.41394	4.50323	-6.01609	9.51e-05	0.00239974	1.33024
TC1300008668.hg.1	LHFP	-2.41521	8.58344	-9.99978	8.76e-07	7.78e-05	6.21001
TC0400011043.hg.1	CDKL2	-2.4239	3.9332	-13.5744	4.08e-08	8.87e-06	9.32178
TC1100011398.hg.1	MRGPRD	-2.42861	7.60775	-10.4339	5.77e-07	5.74e-05	6.64015
TC0100012469.hg.1	MXRA8	-2.43571	5.49492	-8.90523	2.7e-06	0.000173403	5.04765
TC0500011352.hg.1	EDIL3	-2.44403	6.08115	-9.86636	9.99e-07	8.66e-05	6.07444
TC1500009795.hg.1	IGDCC3	-2.45098	5.98193	-9.05273	2.3e-06	0.000155016	5.2112
TC1300008059.hg.1	SOX1	-2.45249	5.95596	-7.76524	9.81e-06	0.000450607	3.70365
TC0X00010933.hg.1	ARHGEF6	-2.45302	5.37679	-11.5793	2.04e-07	2.71e-05	7.6999
TC1500007060.hg.1	MAP1A	-2.45862	5.1486	-10.1998	7.21e-07	6.72e-05	6.41019
TC0400012972.hg.1	RNF150	-2.46026	5.71496	-10.4662	5.59e-07	5.62e-05	6.67143
TC0100014585.hg.1	NEGR1	-2.46138	5.35558	-10.6221	4.83e-07	5.02e-05	6.8215
TC1900007502.hg.1	ZNF85	-2.46659	5.82973	-9.3637	1.66e-06	0.000122213	5.54875
TC1700007408.hg.1	PIPOX	-2.46716	5.0759	-7.83891	8.99e-06	0.000422459	3.795
TC1600010244.hg.1	ZNF423	-2.47087	5.6972	-9.46306	1.5e-06	0.000114606	5.65459
TC0700009151.hg.1	COPG2IT1	-2.48472	3.93027	-8.96811	2.52e-06	0.000164984	5.11765
TC0800007114.hg.1	SCARA3	-2.48689	4.85376	-11.3131	2.58e-07	3.21e-05	7.46275
TC0100009241.hg.1	S1PR1	-2.49181	6.69768	-11.1087	3.1e-07	3.67e-05	7.27704
TC0X00007558.hg.1	NLGN3	-2.51521	6.65062	-11.4224	2.34e-07	3.01e-05	7.56071
TC1900007515.hg.1	ZNF738	-2.52074	7.46133	-12.0394	1.38e-07	2.04e-05	8.0975
TC1100012957.hg.1	TRIM22	-2.52701	5.3883	-12.0189	1.4e-07	2.06e-05	8.0801
TC0400010141.hg.1	LDB2	-2.53058	5.01468	-8.53528	4.04e-06	0.000233926	4.62736
TC0800007995.hg.1	CRISPLD1	-2.53372	7.30887	-10.2002	7.21e-07	6.72e-05	6.41059
TC1600011398.hg.1	MMP2	-2.53791	5.51863	-8.6515	3.55e-06	0.00021353	4.76098
TC0500011705.hg.1	NREP	-2.5411	8.45321	-12.0726	1.34e-07	2e-05	8.12561
TC0400008450.hg.1	ANK2	-2.55004	6.76181	-11.604	2e-07	2.67e-05	7.72164
TC0900009414.hg.1	RFX3	-2.56406	7.31839	-12.0224	1.4e-07	2.06e-05	8.08311
TC0200016755.hg.1	NEUROD1	-2.57376	4.99959	-11.1159	3.08e-07	3.65e-05	7.28358
TC1800008550.hg.1	SYT4	-2.57417	4.60516	-8.63214	3.63e-06	0.000216807	4.73883
TC0200006627.hg.1	ID2	-2.57772	6.46194	-10.6024	4.92e-07	5.07e-05	6.80267
TC0100018511.hg.1	C1orf61	-2.57848	5.32876	-11.0751	3.19e-07	3.75e-05	7.24615
TC1900010209.hg.1	ZNF724	-2.57857	6.15579	-11.629	1.96e-07	2.63e-05	7.74358
TC1900011915.hg.1	ZNF737	-2.58242	6.74474	-10.7662	4.23e-07	4.59e-05	6.95841
TC0500011896.hg.1	ZNF608	-2.5895	6.78648	-13.0686	6.01e-08	1.14e-05	8.93471
TC0700012728.hg.1	PTN	-2.59138	7.76236	-13.5328	4.21e-08	9.03e-06	9.29051
TC0600008931.hg.1	GRIK2	-2.60314	4.92176	-13.6076	3.98e-08	8.7e-06	9.34664
TC0X00007267.hg.1	MAGED1	-2.60565	7.75915	-11.7864	1.71e-07	2.38e-05	7.88073
TC0100017193.hg.1	KCNH1	-2.61476	4.49308	-9.15781	2.06e-06	0.000143487	5.32635
TC0200014802.hg.1	SCN3A	-2.62446	4.67191	-9.13076	2.12e-06	0.000146608	5.29681
TC1800008514.hg.1	MIR924	-2.62627	4.64768	-13.5429	4.18e-08	8.99e-06	9.29814
TC0500012189.hg.1	LRRTM2	-2.6383	6.50122	-11.909	1.54e-07	2.2e-05	7.98636
TC0100010416.hg.1	PBX1	-2.65104	7.02083	-12.762	7.65e-08	1.36e-05	8.69253
TC0X00007051.hg.1	LOC101927501	-2.65119	4.95871	-10.3819	6.06e-07	5.97e-05	6.58943
TC1200009964.hg.1	MANSC1	-2.6551	4.05373	-12.5269	9.24e-08	1.57e-05	8.50275
TC1400009919.hg.1	KCNK10	-2.66244	5.40744	-9.08098	2.24e-06	0.00015181	5.24226
TC0800007899.hg.1	SULF1	-2.66683	6.62269	-8.91644	2.66e-06	0.000171953	5.06016
TC0500012123.hg.1	VTRNA2-1	-2.66932	5.85613	-8.18915	5.98e-06	0.000313983	4.22057
TC0500012631.hg.1	EBF1	-2.67942	5.92204	-12.1793	1.23e-07	1.88e-05	8.21547
TC0200006725.hg.1	GREB1	-2.68703	6.08249	-11.9598	1.48e-07	2.15e-05	8.02982
TC1900010158.hg.1	ZNF100	-2.6951	7.39818	-15.6297	9.56e-09	3.32e-06	10.7503
TC1200010130.hg.1	SOX5	-2.69527	6.43405	-9.80368	1.06e-06	9.04e-05	6.01019
TC0300013820.hg.1	ZNF660	-2.70006	4.8472	-9.39153	1.62e-06	0.00012057	5.57849
TC0100018443.hg.1	PLPP3	-2.70492	7.9106	-10.6406	4.75e-07	4.96e-05	6.83914
TC1900011661.hg.1	ZNF561-AS1	-2.7105	4.34382	-10.6309	4.79e-07	4.99e-05	6.8299
TC0500007267.hg.1	CCDC152	-2.71838	4.21164	-8.90322	2.7e-06	0.000173609	5.04541
TC0700008849.hg.1	FOXP2	-2.72005	5.95865	-13.3631	4.79e-08	9.85e-06	9.16195
TC1200008553.hg.1	MIR1251	-2.72566	4.09075	-11.1035	3.11e-07	3.68e-05	7.27227
TC0200012660.hg.1	MIR217HG	-2.72743	3.78803	-10.2269	7.03e-07	6.6e-05	6.43711
TC0100014685.hg.1	ADGRL4	-2.74302	4.9187	-11.1158	3.08e-07	3.65e-05	7.28353
TC2000009250.hg.1	PLTP	-2.74352	6.80835	-10.1475	7.59e-07	6.99e-05	6.35823
TC0100016794.hg.1	B3GALT2	-2.74675	5.69844	-6.79709	3.29e-05	0.00109551	2.44011
TC0500007494.hg.1	RAB3C	-2.75002	5.87568	-8.50877	4.16e-06	0.000238857	4.59668
TC1600008005.hg.1	ADGRG1	-2.75162	6.86962	-10.2089	7.15e-07	6.69e-05	6.41926
TC0200009616.hg.1	KIF5C	-2.75444	7.03192	-12.3818	1.04e-07	1.68e-05	8.38379
TC0200015193.hg.1	CALCRL	-2.76773	4.98717	-9.9893	8.85e-07	7.84e-05	6.19942
TC1100009301.hg.1	TBCEL	-2.77213	6.60682	-12.1137	1.3e-07	1.95e-05	8.16033
TC0200016400.hg.1	LOC400940	-2.77464	5.39463	-13.2756	5.12e-08	1.02e-05	9.09495
TC1100011658.hg.1	MAP6	-2.79392	6.71312	-10.3195	6.43e-07	6.23e-05	6.52834
TC1700006763.hg.1	ATP1B2	-2.8136	5.8159	-13.7267	3.64e-08	8.15e-06	9.43537
TC0200008801.hg.1	SULT1C4	-2.82	5.87987	-9.25023	1.87e-06	0.000133517	5.4267
TC0400012798.hg.1	ADGRL3	-2.82337	7.86453	-12.3859	1.04e-07	1.68e-05	8.38719
TC0X00008017.hg.1	PLP1	-2.82913	6.53879	-12.377	1.04e-07	1.69e-05	8.37982
TC0400010242.hg.1	PPARGC1A	-2.82972	6.41683	-11.5128	2.17e-07	2.84e-05	7.64118
TC0500008086.hg.1	NR2F1	-2.83167	6.9739	-9.83807	1.03e-06	8.83e-05	6.04549
TC0800011150.hg.1	TP53INP1	-2.83569	6.4195	-14.747	1.74e-08	5.01e-06	10.1634
TC0500012567.hg.1	FAXDC2	-2.83624	5.82957	-11.8094	1.68e-07	2.34e-05	7.90059
TC0300011084.hg.1	CAMKV	-2.84311	4.89147	-9.31675	1.75e-06	0.000126664	5.49841
TC1200009972.hg.1	GPR19	-2.85258	5.61572	-12.4285	1e-07	1.65e-05	8.42221
TC1100012389.hg.1	CADM1	-2.86215	4.89163	-8.55552	3.95e-06	0.000230681	4.65074
TC2000009579.hg.1	BMP7	-2.86824	5.59965	-9.38438	1.63e-06	0.000120979	5.57086
TC0300013886.hg.1	ZIC1	-2.87113	6.76899	-12.3196	1.09e-07	1.73e-05	8.33234
TC0100013556.hg.1	NKAIN1	-2.87262	7.07919	-14.4924	2.09e-08	5.72e-06	9.98691
TC1600010316.hg.1	TOX3	-2.88627	7.27678	-12.9991	6.35e-08	1.18e-05	8.88032
TC1200008275.hg.1	SYT1	-2.88831	7.44398	-11.6261	1.96e-07	2.64e-05	7.74098
TC0900011246.hg.1	ZNF883	-2.89055	5.17246	-12.0559	1.36e-07	2.02e-05	8.11147
TC0900009520.hg.1	PTPRD	-2.89109	7.24156	-12.4559	9.79e-08	1.63e-05	8.44467
TC0X00009917.hg.1	EDA2R	-2.89491	6.29885	-13.3735	4.75e-08	9.84e-06	9.16984
TC1900012001.hg.1	FUZ	-2.89943	5.54496	-13.9683	3.05e-08	7.2e-06	9.61288
TC1900012021.hg.1	ZNF841	-2.90325	5.07596	-14.4541	2.14e-08	5.78e-06	9.96011
TC1200008322.hg.1	TMTC2	-2.91411	7.53139	-12.9648	6.52e-08	1.21e-05	8.85338
TC0300012073.hg.1	LSAMP	-2.91525	5.60337	-11.5666	2.07e-07	2.74e-05	7.6887
TC1400008637.hg.1	SALL2	-2.91566	5.54019	-8.02228	7.25e-06	0.0003612	4.01961
TC0200015616.hg.1	ERBB4	-2.92156	7.74868	-15.0098	1.45e-08	4.44e-06	10.3421
TC0X00010399.hg.1	BEX1	-2.94907	4.92816	-12.4266	1e-07	1.65e-05	8.42063
TC0600008897.hg.1	POU3F2	-2.95234	5.85232	-8.82825	2.93e-06	0.000184171	4.9614
TC0600010802.hg.1	ELOVL2	-2.95238	6.00846	-13.7117	3.68e-08	8.21e-06	9.42428
TC0300011550.hg.1	PDZRN3	-2.97402	5.79578	-12.8394	7.2e-08	1.3e-05	8.7542
TC0100009899.hg.1	C1orf54	-2.97566	5.87649	-11.8186	1.66e-07	2.33e-05	7.90856
TC0400011486.hg.1	CXXC4	-2.98052	4.90968	-9.82857	1.04e-06	8.9e-05	6.03575
TC0500007376.hg.1	FST	-2.98736	5.38452	-12.1015	1.31e-07	1.96e-05	8.15002
TC0100014617.hg.1	SLC44A5	-2.98833	5.82547	-11.9902	1.44e-07	2.11e-05	8.05566
TC0200015865.hg.1	SCG2	-3.00398	4.18506	-14.8279	1.65e-08	4.81e-06	10.2188
TC1200011460.hg.1	KITLG	-3.01125	5.40385	-13.3031	5.02e-08	1.01e-05	9.11605
TC0100008686.hg.1	LRRC7	-3.02116	4.00608	-8.88144	2.77e-06	0.000176587	5.02106
TC0400012245.hg.1	FAM198B	-3.02884	5.57692	-14.0155	2.94e-08	7.07e-06	9.64717
TC0200009612.hg.1	EPC2	-3.02994	5.63283	-12.3388	1.08e-07	1.72e-05	8.34825
TC0500012388.hg.1	DPYSL3	-3.03941	6.55027	-13.5041	4.3e-08	9.17e-06	9.26887
TC0400012903.hg.1	PROM1	-3.03992	6.85532	-12.4761	9.63e-08	1.61e-05	8.46126
TC0100008625.hg.1	PDE4B	-3.05794	4.88939	-14.4675	2.12e-08	5.78e-06	9.96947
TC1900010089.hg.1	ZNF682	-3.06809	4.78991	-11.1249	3.05e-07	3.64e-05	7.29181
TC0300013108.hg.1	TNIK	-3.06985	6.47571	-15.9036	7.99e-09	2.89e-06	10.925
TC1900007508.hg.1	ZNF430	-3.07645	5.35362	-12.4127	1.01e-07	1.66e-05	8.40923
TC1800008358.hg.1	CDH2	-3.07666	8.11416	-12.4234	1.01e-07	1.65e-05	8.41805
TC1000007861.hg.1	TET1	-3.08258	6.29993	-12.6387	8.45e-08	1.46e-05	8.59341
TC0500008470.hg.1	SNCAIP	-3.09223	5.99293	-13.3639	4.79e-08	9.85e-06	9.16255
TC0800007137.hg.1	FZD3	-3.09758	7.99674	-15.2571	1.23e-08	3.96e-06	10.5072
TC1500008470.hg.1	ARRDC4	-3.10295	4.80993	-10.2151	7.11e-07	6.66e-05	6.4254
TC0600010569.hg.1	LOC100507194	-3.1042	5.00883	-14.1906	2.59e-08	6.49e-06	9.77334
TC1900007456.hg.1	ZNF253	-3.11332	7.13653	-12.6478	8.39e-08	1.45e-05	8.60074
TC1200007037.hg.1	PDE3A	-3.11555	5.42355	-12.0883	1.33e-07	1.98e-05	8.13888
TC0100009938.hg.1	MLLT11	-3.11642	8.86322	-16.5315	5.34e-09	2.19e-06	11.3127
TC1500007972.hg.1	CRABP1	-3.12466	7.04374	-11.4241	2.34e-07	3.01e-05	7.56224
TC0200014775.hg.1	KCNH7	-3.1266	5.39883	-9.23342	1.9e-06	0.000135326	5.40852
TC0500008784.hg.1	REEP2	-3.13606	5.7776	-9.35783	1.67e-06	0.000122796	5.54248
TC0700013371.hg.1	ZNF138	-3.13852	7.36808	-11.2023	2.85e-07	3.45e-05	7.36243
TC1200006555.hg.1	CCND2	-3.14662	8.89244	-13.0192	6.25e-08	1.17e-05	8.8961
TC0500012760.hg.1	SLIT3	-3.15895	5.80547	-13.8893	3.23e-08	7.53e-06	9.5552
TC1300007312.hg.1	PCDH17	-3.15952	5.99584	-11.703	1.84e-07	2.51e-05	7.80826
TC0100009900.hg.1	CIART	-3.1605	4.9809	-11.2577	2.71e-07	3.33e-05	7.41271
TC0200014362.hg.1	NCKAP5	-3.18288	5.43628	-12.6218	8.56e-08	1.48e-05	8.57978
TC0400008628.hg.1	SPRY1	-3.18452	7.42831	-14.8095	1.67e-08	4.85e-06	10.2062
TC0500012390.hg.1	JAKMIP2	-3.20146	5.93025	-11.4763	2.24e-07	2.92e-05	7.60877
TC0X00009057.hg.1	MID1	-3.21503	7.83942	-16.3791	5.88e-09	2.33e-06	11.2202
TC0700012230.hg.1	NRCAM	-3.22008	6.73964	-15.4338	1.09e-08	3.64e-06	10.6233
TC1200010490.hg.1	NELL2	-3.22674	7.30204	-13.1356	5.71e-08	1.09e-05	8.98688
TC0900010886.hg.1	PTCH1	-3.23371	7.88899	-17.2202	3.49e-09	1.66e-06	11.719
TC0X00010557.hg.1	IL13RA2	-3.24132	3.86715	-10.1604	7.49e-07	6.93e-05	6.37108
TC0700011603.hg.1	MAGI2	-3.24155	6.31932	-9.78628	1.08e-06	9.12e-05	5.9923
TC0200009871.hg.1	CSRNP3	-3.25058	5.61992	-12.0214	1.4e-07	2.06e-05	8.0822
TC0600008447.hg.1	ADGRB3	-3.2662	5.90547	-11.3627	2.47e-07	3.13e-05	7.5073
TC0100011661.hg.1	MARK1	-3.26898	4.20324	-9.72523	1.15e-06	9.47e-05	5.92927
TC0400011732.hg.1	NDNF	-3.27105	4.67523	-12.4632	9.73e-08	1.62e-05	8.45064
TC0100015042.hg.1	PLPPR5	-3.28491	5.02504	-14.4238	2.19e-08	5.84e-06	9.93883
TC0X00007617.hg.1	TSIX	-3.28872	5.31472	-18.1256	2.05e-09	1.15e-06	12.225
TC1800008750.hg.1	TCF4	-3.29743	7.52192	-16.84	4.41e-09	1.99e-06	11.4971
TC0800010558.hg.1	TOX	-3.3075	6.49289	-15.3696	1.14e-08	3.74e-06	10.5813
TC1300009514.hg.1	DZIP1	-3.30903	5.74444	-14.2979	2.4e-08	6.21e-06	9.84983
TC1900008826.hg.1	CACNG7	-3.31808	7.33916	-13.309	4.99e-08	1.01e-05	9.12062
TC1100010030.hg.1	STK33	-3.335	4.2705	-16.5996	5.12e-09	2.17e-06	11.3538
TC0400008183.hg.1	BMPR1B	-3.33984	5.7116	-14.5405	2.02e-08	5.56e-06	10.0206
TC0700013578.hg.1	SEMA3A	-3.34381	7.46444	-15.4335	1.09e-08	3.64e-06	10.6231
TC0300013859.hg.1	CD200	-3.36502	6.08849	-16.5995	5.12e-09	2.17e-06	11.3537
TC1200012680.hg.1	ACSS3	-3.37511	5.03736	-12.9249	6.73e-08	1.23e-05	8.82192
TC0500011775.hg.1	SEMA6A	-3.37893	8.15499	-16.3351	6.05e-09	2.38e-06	11.1933
TC0100016016.hg.1	NES	-3.37932	6.81661	-13.5558	4.14e-08	8.92e-06	9.30782
TC0100010301.hg.1	VANGL2	-3.38553	6.21715	-13.8212	3.39e-08	7.8e-06	9.50523
TC0X00008989.hg.1	NLGN4X	-3.38617	6.3847	-14.4768	2.11e-08	5.75e-06	9.97599
TC1000006754.hg.1	CELF2	-3.39176	7.14471	-18.2253	1.93e-09	1.1e-06	12.2788
TC0300007657.hg.1	C3orf14	-3.39285	4.2938	-14.8931	1.58e-08	4.7e-06	10.2632
TC1400010317.hg.1	CKB	-3.39384	8.12098	-14.9346	1.53e-08	4.62e-06	10.2914
TC0600009310.hg.1	GJA1	-3.40567	5.6835	-17.5758	2.82e-09	1.45e-06	11.9215
TC1900010163.hg.1	ZNF43	-3.40586	6.47834	-14.2067	2.56e-08	6.43e-06	9.78488
TC1100008948.hg.1	GRIA4	-3.42218	6.9764	-16.2656	6.32e-09	2.45e-06	11.1507
TC0200009865.hg.1	SCN2A	-3.43614	4.51506	-12.9848	6.42e-08	1.19e-05	8.86912
TC0700007925.hg.1	WBSCR17	-3.4568	6.19641	-13.3008	5.02e-08	1.01e-05	9.11431
TC0300013025.hg.1	BCHE	-3.4657	4.37474	-12.9218	6.75e-08	1.23e-05	8.81947
TC0700007034.hg.1	CREB5	-3.46964	7.60849	-16.2417	6.42e-09	2.47e-06	11.1359
TC0200013616.hg.1	AFF3	-3.47002	5.35644	-18.6797	1.49e-09	9.33e-07	12.5199
TC0200011219.hg.1	ACKR3	-3.47307	6.14594	-14.9233	1.54e-08	4.63e-06	10.2837
TC1300008609.hg.1	DCLK1	-3.47356	6.21208	-13.7982	3.45e-08	7.88e-06	9.48825
TC0900009740.hg.1	ELAVL2	-3.4769	6.61672	-14.3044	2.39e-08	6.21e-06	9.85449
TC1300009218.hg.1	DACH1	-3.47993	5.88696	-14.6167	1.91e-08	5.33e-06	10.0735
TC0X00006483.hg.1	GYG2	-3.48767	7.29814	-11.2218	2.8e-07	3.4e-05	7.38014
TC0300011834.hg.1	FILIP1L	-3.53018	6.04142	-15.445	1.08e-08	3.62e-06	10.6306
TC2000008445.hg.1	FLRT3	-3.53696	5.8042	-13.2203	5.35e-08	1.04e-05	9.0524
TC0100008845.hg.1	ADGRL2	-3.54359	7.68915	-15.867	8.18e-09	2.94e-06	10.9018
TC0100009221.hg.1	VCAM1	-3.56039	6.28134	-10.9857	3.46e-07	3.97e-05	7.16367
TC1100012019.hg.1	SESN3	-3.5683	5.1933	-14.9749	1.49e-08	4.52e-06	10.3186
TC1900007512.hg.1	ZNF431	-3.56974	5.10192	-12.452	9.82e-08	1.63e-05	8.44153
TC0100011463.hg.1	SYT14	-3.58448	4.51542	-11.8467	1.62e-07	2.29e-05	7.93278
TC1000006937.hg.1	PLXDC2	-3.58726	6.53114	-14.6663	1.84e-08	5.2e-06	10.1079
TC1200008731.hg.1	RFX4	-3.60366	6.56531	-14.3528	2.3e-08	6.08e-06	9.88872
TC1600007113.hg.1	C16orf62	-3.60384	6.05038	-14.8333	1.64e-08	4.81e-06	10.2225
TC0200013734.hg.1	LINC01158	-3.60968	7.07432	-17.5357	2.89e-09	1.47e-06	11.8989
TC0100010118.hg.1	MIR92B	-3.61495	6.13483	-9.60731	1.3e-06	0.000102747	5.80653
TC0100015102.hg.1	COL11A1	-3.62428	5.7568	-18.877	1.34e-09	8.82e-07	12.6223
TC0600012652.hg.1	FAXC	-3.62773	5.52102	-9.86198	1e-06	8.69e-05	6.06996
TC0400011916.hg.1	PCDH18	-3.63905	6.68889	-11.8936	1.56e-07	2.22e-05	7.97316
TC1600010291.hg.1	SALL1	-3.65527	5.83933	-12.661	8.3e-08	1.44e-05	8.6114
TC0200010536.hg.1	PARD3B	-3.65844	5.21435	-8.53857	4.03e-06	0.000233329	4.63116
TC0200014361.hg.1	LYPD1	-3.65955	7.12605	-19.8432	7.92e-10	6.34e-07	13.1056
TC0500011579.hg.1	ST8SIA4	-3.68227	5.50095	-17.6659	2.68e-09	1.4e-06	11.9719
TC0500013384.hg.1	PPP2R2B	-3.68345	4.88439	-10.8731	3.83e-07	4.28e-05	7.0589
TC0500009327.hg.1	LOC102546299	-3.70104	6.65126	-20.128	6.82e-10	5.93e-07	13.2424
TC0400009431.hg.1	TENM3	-3.70344	7.69155	-17.5086	2.94e-09	1.48e-06	11.8836
TC1900011916.hg.1	ZNF626	-3.73094	6.84142	-17.6638	2.68e-09	1.4e-06	11.9708
TC2000010020.hg.1	ZNF334	-3.73205	4.58827	-14.0823	2.8e-08	6.8e-06	9.69554
TC0800007886.hg.1	PREX2	-3.73756	4.7332	-11.9991	1.43e-07	2.09e-05	8.06331
TC1200010050.hg.1	LMO3	-3.75683	6.32896	-17.1616	3.62e-09	1.7e-06	11.6852
TC0800011620.hg.1	ENPP2	-3.78691	6.05532	-12.5215	9.29e-08	1.57e-05	8.49829
TC0900009905.hg.1	CNTFR	-3.80205	7.17304	-17.668	2.67e-09	1.4e-06	11.9731
TC0100016649.hg.1	NMNAT2	-3.81053	6.17871	-16.5906	5.15e-09	2.17e-06	11.3484
TC1400006859.hg.1	NPAS3	-3.86873	6.24057	-17.9426	2.28e-09	1.25e-06	12.1252
TC1900011926.hg.1	ZNF91	-3.87289	6.82665	-14.4499	2.15e-08	5.78e-06	9.95715
TC0200015350.hg.1	RFTN2	-3.87375	4.94607	-18.6364	1.53e-09	9.52e-07	12.4972
TC1100009611.hg.1	JAM3	-3.89473	6.13967	-14.2407	2.5e-08	6.34e-06	9.80913
TC1400007154.hg.1	GNG2	-3.9002	6.17876	-12.4067	1.02e-07	1.67e-05	8.40429
TC1300007565.hg.1	SLAIN1	-3.92454	5.07676	-14.0647	2.84e-08	6.87e-06	9.68278
TC0X00010516.hg.1	DCX	-3.93341	6.93879	-16.5816	5.18e-09	2.17e-06	11.343
TC0700013182.hg.1	CNPY1	-3.96833	5.79045	-17.7111	2.61e-09	1.39e-06	11.9972
TC1900011697.hg.1	ZNF730	-3.9688	6.19872	-9.69087	1.19e-06	9.68e-05	5.89363
TC0500009141.hg.1	GRIA1	-3.97023	6.51136	-18.7478	1.44e-09	9.15e-07	12.5554
TC0100016822.hg.1	KCNT2	-3.984	5.09847	-19.4371	9.84e-10	7.22e-07	12.9061
TC0100010140.hg.1	SYT11	-4.02313	7.99567	-17.7376	2.57e-09	1.37e-06	12.0119
TC0600010572.hg.1	TUBB2B	-4.05996	6.91225	-14.7816	1.7e-08	4.91e-06	10.1871
TC0700010760.hg.1	ELMO1	-4.06756	6.41787	-18.7194	1.46e-09	9.21e-07	12.5406
TC0700010687.hg.1	KBTBD2	-4.06957	4.71946	-17.1373	3.67e-09	1.72e-06	11.6712
TC0100009181.hg.1	PLPPR4	-4.09255	5.4714	-11.8896	1.57e-07	2.23e-05	7.96968
TC1900007426.hg.1	NCAN	-4.09995	8.33382	-19.2434	1.09e-09	7.74e-07	12.8091
TC1000007761.hg.1	ARID5B	-4.10295	7.38582	-21.0597	4.23e-10	4.29e-07	13.6734
TC1200009997.hg.1	GRIN2B	-4.1325	4.88757	-15.0806	1.38e-08	4.3e-06	10.3897
TC1500007829.hg.1	LOXL1	-4.13837	4.72791	-14.2173	2.54e-08	6.41e-06	9.79242
TC0100008243.hg.1	ELAVL4	-4.14701	5.1984	-19.9316	7.56e-10	6.13e-07	13.1483
TC0X00008593.hg.1	LINC00632	-4.14991	5.10602	-16.4849	5.5e-09	2.23e-06	11.2846
TC1800007340.hg.1	DCC	-4.18883	5.64303	-20.1218	6.84e-10	5.93e-07	13.2394
TC1900007947.hg.1	ZNF382	-4.19711	5.28252	-17.1191	3.72e-09	1.73e-06	11.6606
TC1100012708.hg.1	FEZ1	-4.20767	5.74231	-15.686	9.21e-09	3.21e-06	10.7865
TC2200009239.hg.1	MIAT	-4.20924	4.85536	-13.0544	6.08e-08	1.15e-05	8.92362
TC0800012431.hg.1	ZFHX4-AS1	-4.21509	4.54673	-11.7585	1.75e-07	2.42e-05	7.85655
TC1800008317.hg.1	ZNF521	-4.21727	5.15822	-22.8967	1.75e-10	2.4e-07	14.4544
TC1000010722.hg.1	SLC16A9	-4.23067	5.58437	-13.3238	4.94e-08	1.01e-05	9.13189
TC0X00009356.hg.1	TMEM47	-4.23608	8.77894	-20.6537	5.2e-10	4.94e-07	13.4887
TC0100014040.hg.1	PIK3R3	-4.24306	6.33681	-17.9142	2.31e-09	1.27e-06	12.1096
TC0300007973.hg.1	CADM2	-4.24892	5.53954	-13.8694	3.28e-08	7.6e-06	9.54058
TC0500007044.hg.1	CDH6	-4.25884	6.15535	-12.7873	7.5e-08	1.34e-05	8.71273
TC0100016625.hg.1	GLUL	-4.28556	7.31674	-14.6894	1.82e-08	5.16e-06	10.1238
TC0400012173.hg.1	SFRP2	-4.2942	5.67202	-15.2672	1.22e-08	3.94e-06	10.5139
TC1000012579.hg.1	SLIT1	-4.33011	7.20286	-16.9072	4.23e-09	1.92e-06	11.5368
TC1900011870.hg.1	ELAVL3	-4.35638	6.22103	-12.3646	1.05e-07	1.7e-05	8.36959
TC0300009632.hg.1	SOX2	-4.38235	7.0619	-22.6308	1.98e-10	2.58e-07	14.3466
TC2200006442.hg.1	LOC102723769	-4.39609	7.96081	-16.3542	5.98e-09	2.36e-06	11.205
TC0100008815.hg.1	IFI44L	-4.41549	5.07846	-19.9529	7.47e-10	6.13e-07	13.1586
TC0700008809.hg.1	LRRN3	-4.44017	7.48766	-22.5623	2.05e-10	2.63e-07	14.3186
TC0200014414.hg.1	CXCR4	-4.44026	7.34139	-20.0764	7e-10	5.98e-07	13.2178
TC0200009895.hg.1	CERS6	-4.59491	6.00068	-18.7232	1.46e-09	9.21e-07	12.5426
TC0100006931.hg.1	PDPN	-4.61184	5.32243	-22.0322	2.63e-10	3.15e-07	14.0976
TC0800010641.hg.1	LOC102724623	-4.67109	4.86503	-20.0175	7.22e-10	6.04e-07	13.1896
TC0100011566.hg.1	PROX1	-4.67876	5.33299	-19.8776	7.78e-10	6.27e-07	13.1222
TC0700007905.hg.1	AUTS2	-4.71425	6.93183	-20.1975	6.57e-10	5.85e-07	13.2754
TC1200011385.hg.1	LIN7A	-4.80799	5.69889	-18.9079	1.31e-09	8.73e-07	12.6382
TC2100006627.hg.1	MIR99AHG	-4.81903	7.5804	-20.2165	6.51e-10	5.83e-07	13.2845
TC0900011072.hg.1	ABCA1	-4.82152	6.56555	-25.8464	4.85e-11	1.16e-07	15.5447
TC0700008141.hg.1	PTPN12	-4.88635	4.76222	-21.1863	3.97e-10	4.15e-07	13.7301
TC0500007972.hg.1	VCAN	-4.90014	5.97177	-22.6594	1.96e-10	2.58e-07	14.3583
TC0500012519.hg.1	SPARC	-4.95925	7.61572	-21.4424	3.5e-10	3.86e-07	13.8434
TC1000008767.hg.1	INA	-5.01548	6.97966	-25.4214	5.78e-11	1.29e-07	15.3987
TC1000010727.hg.1	ANK3	-5.03872	5.31563	-22.0336	2.63e-10	3.15e-07	14.0982
TC0600009262.hg.1	SLC35F1	-5.28104	6.0208	-28.1789	1.94e-11	7.9e-08	16.2875
TC0500008055.hg.1	ADGRV1	-5.39273	6.08624	-26.4702	3.76e-11	1.11e-07	15.7528
TC1800007440.hg.1	ZNF532	-5.48985	5.89093	-20.1673	6.68e-10	5.89e-07	13.2611
TC0400012473.hg.1	GPM6A	-5.53182	7.52479	-19.1866	1.13e-09	7.92e-07	12.7804
TC0400011234.hg.1	MAPK10	-5.54619	5.80723	-23.4364	1.37e-10	2.11e-07	14.6681
TC0X00009101.hg.1	GPM6B	-5.55632	8.18761	-26.5628	3.63e-11	1.09e-07	15.7831
TC0300009629.hg.1	SOX2-OT	-5.67329	8.37148	-25.9857	4.58e-11	1.16e-07	15.5918
TC0300011706.hg.1	VGLL3	-5.71878	7.44687	-20.7641	4.91e-10	4.71e-07	13.5394
TC0200010636.hg.1	MAP2	-5.74048	7.20312	-19.6545	8.76e-10	6.65e-07	13.0135
TC0200015128.hg.1	PDE1A	-5.74496	6.10824	-24.8705	7.3e-11	1.45e-07	15.2042
TC0600009332.hg.1	FABP7	-5.85416	6.42046	-24.5069	8.53e-11	1.62e-07	15.0724
TC0200014851.hg.1	LRP2	-5.88581	5.97465	-27.3706	2.64e-11	9.15e-08	16.0408
TC0700009145.hg.1	MEST	-5.90668	7.32143	-28.6157	1.64e-11	6.91e-08	16.4164
TC0800008044.hg.1	STMN2	-5.91977	6.67483	-23.2837	1.47e-10	2.19e-07	14.6083
TC0700008938.hg.1	PTPRZ1	-5.92671	5.85295	-29.3454	1.26e-11	6.29e-08	16.6252
TC0800007051.hg.1	NEFM	-5.93256	6.2541	-26.2029	4.19e-11	1.16e-07	15.6645
TC0X00010849.hg.1	GPC4	-5.99616	6.67421	-25.5277	5.53e-11	1.26e-07	15.4355
TC0X00010060.hg.1	XIST	-6.25898	7.32328	-31.2315	6.47e-12	5.9e-08	17.1292
TC0300006465.hg.1	LRRN1	-6.53904	6.9062	-30.047	9.77e-12	5.9e-08	16.8185
TC0X00010982.hg.1	CDR1	-6.68274	7.14426	-22.3454	2.27e-10	2.85e-07	14.229
TC0400012644.hg.1	SORBS2	-6.70513	6.49104	-31.0448	6.9e-12	5.9e-08	17.0815
TC0900007752.hg.1	NTRK2	-6.80552	6.9336	-19.3415	1.04e-09	7.49e-07	12.8584
TC1200008551.hg.1	RMST	-6.93613	7.09693	-33.9433	2.66e-12	3.55e-08	17.7735
TC0800007993.hg.1	PI15	-7.15442	7.69841	-34.7395	2.08e-12	3.55e-08	17.9466
TC0700006844.hg.1	ITGB8	-7.26311	7.08827	-35.426	1.69e-12	3.55e-08	18.0906

## Sheet: STable7
SUPPLEMENTARY TABLE 7. Differential Expression of GBMO-640 and NSCO Transcriptomes, Related to Figure 2.
Probe_ID	Symbol	logFC	AveExpr	t	P.Value	adj.P.Val	B
TC1300009169.hg.1	PCDH9	-2.38708	4.26412	-7.07755	6.17149e-07	3.44537e-05	6.05008
TC0X00008596.hg.1	CDR1	-3.62859	11.2965	-25.9087	3.3284e-17	2.0345e-13	28.7131
TC0400007017.hg.1	SLIT2	-2.13937	5.13199	-4.67116	0.000136753	0.00281093	0.632587
TC1200009847.hg.1	A2M	-3.15407	6.41622	-6.83636	1.02795e-06	5.23773e-05	5.53644
TC0300013025.hg.1	BCHE	-4.49104	5.2087	-17.9912	4.48185e-14	4.70057e-11	22.2359
TC1100007684.hg.1	SERPING1	-3.01717	4.207	-6.16121	4.46464e-06	0.000174738	4.05884
TC0X00009341.hg.1	DMD	-2.21254	5.42766	-5.78209	1.04396e-05	0.000351136	3.20546
TC2100008027.hg.1	KCNE1	3.10362	4.22817	13.7921	7.14818e-12	2.9783e-09	17.3749
TC0900010886.hg.1	PTCH1	-2.26617	7.91099	-14.4284	3.0674e-12	1.51454e-09	18.1981
TC0X00009057.hg.1	MID1	-3.21527	7.68258	-17.8498	5.22416e-14	5.17733e-11	22.092
TC0600007847.hg.1	CDKN1A	-3.79052	6.87018	-17.4598	8.0167e-14	7.17598e-11	21.6887
TC0X00010516.hg.1	DCX	-4.05483	5.83704	-11.6771	1.52007e-10	3.62375e-08	14.3692
TC0200015678.hg.1	IGFBP5	-2.19833	7.15919	-6.05914	5.60245e-06	0.00021103	3.83065
TC0700008582.hg.1	SERPINE1	2.13311	7.64525	6.08137	5.33163e-06	0.000202557	3.88045
TC1100007273.hg.1	CD44	2.69668	8.19052	6.25003	3.66808e-06	0.000148419	4.25644
TC0200007200.hg.1	LTBP1	-2.04328	6.5974	-8.50928	3.50471e-08	3.19488e-06	8.93607
TC0X00010557.hg.1	IL13RA2	-3.35524	3.91909	-10.7721	6.40599e-10	1.20597e-07	12.941
TC0900007576.hg.1	ANXA1	2.88174	8.99552	9.5637	5.02891e-09	6.58181e-07	10.8836
TC0700011645.hg.1	CACNA2D1	-2.26012	4.321	-9.88697	2.85027e-09	4.13661e-07	11.4517
TC0100018367.hg.1	CHRM3	-2.67221	4.67107	-11.3225	2.64397e-10	5.83466e-08	13.8205
TC0500011280.hg.1	DHFR	-2.12716	7.87118	-9.76403	3.53203e-09	4.92019e-07	11.2372
TC0X00008316.hg.1	GRIA3	2.38335	6.14037	9.63498	4.43234e-09	5.94962e-07	11.01
TC1100008948.hg.1	GRIA4	-3.52908	6.81701	-15.1902	1.15906e-12	6.81412e-10	19.1395
TC1200009997.hg.1	GRIN2B	-4.30329	4.25272	-17.1901	1.08337e-13	9.27851e-11	21.4041
TC1100012197.hg.1	GUCY1A2	-2.59413	4.72056	-7.85561	1.255e-07	9.14524e-06	7.65337
TC1200007037.hg.1	PDE3A	-3.38325	5.31558	-14.9361	1.59622e-12	8.96631e-10	18.8306
TC1100006923.hg.1	PDE3B	-2.95592	4.65382	-10.8124	5.99721e-10	1.1477e-07	13.0066
TC0300012718.hg.1	PLOD2	-3.81492	8.1485	-12.6646	3.47047e-11	1.06529e-08	15.8271
TC0400011440.hg.1	PPP3CA	-2.15784	8.19669	-10.0521	2.1428e-09	3.28875e-07	11.7368
TC1200010050.hg.1	LMO3	-3.80346	6.99602	-17.0101	1.3275e-13	1.08985e-10	21.2117
TC0100011267.hg.1	ATP2B4	-2.12996	7.63796	-6.70579	1.35934e-06	6.60603e-05	5.25517
TC1300007794.hg.1	FARP1	-3.06571	8.15178	-13.8781	6.36332e-12	2.70131e-09	17.4883
TC1400010754.hg.1	C14orf37	-2.47279	4.15148	-5.81621	9.66467e-06	0.000329384	3.28289
TC2100008562.hg.1	RUNX1	2.65539	7.68435	15.8001	5.47548e-13	3.77958e-10	19.8606
TC0800009735.hg.1	MTUS1	-2.77561	6.85438	-15.3538	9.4555e-13	5.80488e-10	19.3357
TC1000006703.hg.1	ATP5C1	-2.2151	8.57337	-9.48772	5.75727e-09	7.36893e-07	10.7482
TC1700012468.hg.1	HN1	-2.4579	7.99758	-12.6669	3.45891e-11	1.06409e-08	15.8303
TC0X00009778.hg.1	WNK3	-2.26855	5.74515	-12.177	7.11381e-11	1.93152e-08	15.1198
TC1500010871.hg.1	ZNF280D	3.66508	7.21217	17.9793	4.53981e-14	4.70057e-11	22.2239
TC1500009636.hg.1	ANXA2	2.84562	9.72308	3.537	0.00199771	0.0230688	-2.01076
TC1000011904.hg.1	ABLIM1	-3.46138	7.44243	-12.9626	2.26145e-11	7.63418e-09	16.2479
TC0200015128.hg.1	PDE1A	-5.70808	6.22546	-20.4567	3.63467e-15	6.30366e-12	24.5631
TC1700010314.hg.1	EVI2A	2.57982	4.14449	10.9731	4.61954e-10	9.23542e-08	13.2663
TC0300013859.hg.1	CD200	-3.4332	6.41786	-20.8906	2.40376e-15	4.44679e-12	24.9398
TC0700010334.hg.1	AGMO	2.79773	4.31634	11.6015	1.70865e-10	3.97763e-08	14.2534
TC0X00007267.hg.1	MAGED1	-2.65132	8.1081	-14.0335	5.16655e-12	2.27732e-09	17.6913
TC1000010452.hg.1	ZNF32	-2.03922	5.93056	-9.46861	5.95724e-09	7.56902e-07	10.714
TC0100015701.hg.1	HIST2H3A	-2.11294	6.72791	-8.38963	4.40778e-08	3.87062e-06	8.70567
TC0100015254.hg.1	LRIF1	2.52246	6.20396	6.77251	1.17814e-06	5.87354e-05	5.39918
TC0100014794.hg.1	ODF2L	-3.46011	6.11833	-14.1147	4.63674e-12	2.13729e-09	17.7966
TC0900010052.hg.1	IGFBPL1	-2.06921	5.62939	-7.76574	1.50225e-07	1.06778e-05	7.47241
TC0300008332.hg.1	TAGLN3	-2.97579	5.74336	-14.2947	3.6547e-12	1.76066e-09	18.028
TC0800007185.hg.1	RBPMS	-2.67709	5.90845	-13.6133	9.11834e-12	3.64589e-09	17.1373
TC1100008761.hg.1	FAT3	-2.71066	5.90761	-12.7382	3.11986e-11	9.81552e-09	15.9318
TC0600008601.hg.1	IRAK1BP1	-2.35666	6.3035	-9.2952	8.1367e-09	9.67375e-07	10.4016
TC1400007755.hg.1	SAMD15	-2.20779	5.55081	-9.46745	5.9696e-09	7.57778e-07	10.7119
TC0100015042.hg.1	PLPPR5	-2.27534	5.12322	-9.71923	3.82085e-09	5.25917e-07	11.1586
TC1000009997.hg.1	CASC10	-2.84973	6.50848	-12.6005	3.80911e-11	1.15898e-08	15.7354
TC1000009884.hg.1	FAM171A1	-2.19345	6.62972	-10.2042	1.65228e-09	2.67186e-07	11.9964
TC1600007982.hg.1	HERPUD1	2.36415	8.63036	5.84241	9.10976e-06	0.000313787	3.34227
TC1100007453.hg.1	MDK	-2.96942	8.92888	-17.5915	6.93103e-14	6.54181e-11	21.8259
TC0300010476.hg.1	SGOL1	-2.8204	6.11887	-10.3736	1.2409e-09	2.10313e-07	12.2822
TC0400012990.hg.1	DDX60L	2.69983	6.46376	6.62611	1.61385e-06	7.57232e-05	5.08245
TC0100012020.hg.1	COA6	-2.24971	6.67986	-8.64409	2.71283e-08	2.56923e-06	9.19337
TC0200011990.hg.1	PTRHD1	-2.40137	6.80052	-13.489	1.08166e-11	4.13431e-09	16.9704
TC1000011114.hg.1	KCNMA1	2.44751	5.71087	8.40724	4.26105e-08	3.76321e-06	8.7397
TC0400009892.hg.1	CRMP1	-2.93144	7.64973	-17.1912	1.08202e-13	9.27851e-11	21.4053
TC0800010048.hg.1	PURG	-2.12119	4.935	-6.45794	2.32461e-06	0.000102098	4.71524
TC1000008539.hg.1	DNTT	2.75679	4.4801	13.2417	1.52522e-11	5.50538e-09	16.6341
TC0100014904.hg.1	HFM1	-2.08018	2.76419	-9.56413	5.02507e-09	6.58181e-07	10.8844
TC1000010273.hg.1	NRP1	-5.20068	7.66332	-21.1489	1.88624e-15	3.79284e-12	25.1598
TC0300008594.hg.1	KALRN	-2.16612	4.63028	-8.84985	1.84346e-08	1.88205e-06	9.5813
TC0600012827.hg.1	WASF1	-3.34939	6.46396	-12.7767	2.95116e-11	9.36976e-09	15.9864
TC0200013616.hg.1	AFF3	-4.91524	5.5846	-16.2717	3.1183e-13	2.30132e-10	20.3992
TC1900007173.hg.1	ADGRE5	2.6653	6.29234	10.0292	2.22888e-09	3.38343e-07	11.6975
TC0800012433.hg.1	TPD52	2.4979	6.30373	10.8382	5.75055e-10	1.11123e-07	13.0484
TC0600008109.hg.1	VEGFA	2.07286	7.97804	6.3195	3.14767e-06	0.000130834	4.41032
TC1500009738.hg.1	KIAA0101	-3.71078	5.90312	-14.68	2.2137e-12	1.18587e-09	18.5143
TC0700008657.hg.1	LRRC17	-2.59721	6.02766	-11.4863	2.04418e-10	4.6419e-08	14.0757
TC0400012245.hg.1	FAM198B	-2.8026	5.81562	-15.3292	9.74802e-13	5.93197e-10	19.3063
TC1200012835.hg.1	NT5DC3	2.18798	6.66168	6.85373	9.90629e-07	5.0849e-05	5.57367
TC0X00008235.hg.1	LONRF3	3.67587	5.16833	15.6852	6.29457e-13	4.15876e-10	19.7268
TC0200015194.hg.1	TFPI	-3.2848	7.13165	-11.5313	1.90582e-10	4.37786e-08	14.1452
TC0600009669.hg.1	ADGRG6	-2.37957	5.65658	-9.26733	8.55779e-09	1.00419e-06	10.3511
TC0300011403.hg.1	MAGI1	-2.10753	6.05825	-7.9356	1.07036e-07	8.06136e-06	7.81348
TC0300013932.hg.1	SRGAP3	-2.58537	5.78156	-10.3959	1.19527e-09	2.03232e-07	12.3195
TC1700012231.hg.1	TMEM98	-2.18027	6.29258	-9.80217	3.30402e-09	4.66749e-07	11.304
TC0200006677.hg.1	RRM2	-3.25533	6.25373	-13.2405	1.52767e-11	5.50538e-09	16.6325
TC0100009870.hg.1	HIST2H4B	-2.04958	8.50031	-9.23877	9.01278e-09	1.05082e-06	10.2991
TC0500009400.hg.1	KCNIP1	3.21828	4.78003	17.2286	1.03753e-13	8.99697e-11	21.445
TC0500010199.hg.1	FAM134B	2.36945	4.81589	11.1858	3.28397e-10	6.93634e-08	13.6053
TC0100010672.hg.1	RABGAP1L	-2.26001	5.71208	-8.92334	1.60796e-08	1.6863e-06	9.71848
TC1900010479.hg.1	DMKN	2.06137	4.99078	7.47615	2.70141e-07	1.73361e-05	6.8818
TC0700006737.hg.1	ARL4A	-2.405	5.22264	-8.74724	2.23363e-08	2.19226e-06	9.38856
TC0400006437.hg.1	ZNF718	-2.59035	5.3766	-15.6391	6.65838e-13	4.35762e-10	19.6729
TC0700010760.hg.1	ELMO1	-3.72718	6.39653	-17.9137	4.87397e-14	4.97235e-11	22.1572
TC0X00007368.hg.1	TRO	-2.39851	8.23435	-15.1288	1.25177e-12	7.23651e-10	19.0653
TC0500013345.hg.1	TMEM232	-2.53495	4.66766	-8.18476	6.55563e-08	5.38427e-06	8.3066
TC1500006785.hg.1	ARHGAP11B	-2.0108	7.55535	-10.6926	7.29864e-10	1.3484e-07	12.8111
TC1000012525.hg.1	ACBD7	-2.109	4.63692	-6.0715	5.45018e-06	0.000206121	3.85834
TC0800011620.hg.1	ENPP2	-5.57161	5.01517	-17.8719	5.10021e-14	5.12774e-11	22.1146
TC0200009865.hg.1	SCN2A	-3.78384	4.97565	-17.0015	1.34046e-13	1.09401e-10	21.2025
TC0400011130.hg.1	PAQR3	2.16401	8.94197	12.2138	6.73406e-11	1.85402e-08	15.174
TC0800011305.hg.1	NCALD	-3.24645	5.54117	-12.8225	2.7632e-11	8.99954e-09	16.0511
TC0800010894.hg.1	HEY1	2.88687	8.06101	8.60868	2.90095e-08	2.71931e-06	9.12602
TC0900009520.hg.1	PTPRD	-4.51298	6.34698	-16.0013	4.29879e-13	3.09034e-10	20.0924
TC0100018482.hg.1	HIST2H2AA4	-2.55095	8.07745	-12.0589	8.49301e-11	2.23807e-08	14.9449
TC0800007985.hg.1	GDAP1	-3.0241	5.02077	-13.0071	2.12306e-11	7.27318e-09	16.3099
TC1600007829.hg.1	CYLD	2.36354	6.45369	6.2605	3.58436e-06	0.000145455	4.27966
TC0300011834.hg.1	FILIP1L	-2.6311	6.84485	-7.58176	2.17814e-07	1.44874e-05	7.09852
TC1600009865.hg.1	NUPR1	2.71266	8.39639	14.7766	1.95582e-12	1.06416e-09	18.6342
TC1300009088.hg.1	DIAPH3	-2.14182	6.1525	-8.18439	6.5604e-08	5.38427e-06	8.30586
TC0200015616.hg.1	ERBB4	-3.01441	6.9828	-14.206	4.10811e-12	1.92561e-09	17.9143
TC0300009324.hg.1	IQCJ	-2.3804	7.34386	-10.5958	8.56369e-10	1.53312e-07	12.6519
TC1700010618.hg.1	TOP2A	-3.20435	7.36214	-14.9227	1.6236e-12	9.08334e-10	18.8142
TC1800006448.hg.1	TYMS	-3.08332	7.12215	-14.6107	2.42086e-12	1.25435e-09	18.4276
TC0300011853.hg.1	SENP7	-2.6143	6.8753	-8.2518	5.75354e-08	4.84096e-06	8.43782
TC0200014361.hg.1	LYPD1	-4.46676	6.42013	-24.289	1.20905e-16	5.2422e-13	27.6019
TC1200010516.hg.1	SLC38A1	-3.88384	8.57465	-12.3095	5.84105e-11	1.64479e-08	15.3143
TC0100009221.hg.1	VCAM1	-2.82164	6.24103	-8.642	2.72358e-08	2.57414e-06	9.18939
TC0200016484.hg.1	RGPD2	-2.5699	4.07832	-7.70433	1.69972e-07	1.1821e-05	7.34813
TC0X00006483.hg.1	GYG2	-3.19486	7.421	-13.0626	1.96232e-11	6.82952e-09	16.3871
TC0700013603.hg.1	RASA4	2.08604	7.20307	9.16058	1.03915e-08	1.18566e-06	10.1564
TC1200008344.hg.1	LRRIQ1	-3.10888	4.70223	-8.05646	8.42955e-08	6.59649e-06	8.05374
TC0200010447.hg.1	CASP8	2.42191	6.65575	8.19239	6.45875e-08	5.31408e-06	8.32157
TC1700010847.hg.1	GJC1	-2.51069	6.2003	-10.8281	5.84612e-10	1.12655e-07	13.032
TC0200011023.hg.1	SP100	2.18701	5.70535	9.17612	1.01009e-08	1.15726e-06	10.1849
TC1400009980.hg.1	CCDC88C	-2.06064	4.77051	-6.42158	2.51664e-06	0.000108675	4.63538
TC1600010316.hg.1	TOX3	-3.3045	6.69531	-14.8394	1.80502e-12	9.93799e-10	18.7118
TC1800009290.hg.1	MYO5B	3.85601	6.12826	20.0727	5.27635e-15	8.04469e-12	24.2219
TC0400009431.hg.1	TENM3	-4.28621	6.47825	-14.6573	2.2794e-12	1.21637e-09	18.4859
TC1200007204.hg.1	TSPAN11	-2.48929	6.35706	-12.0444	8.68154e-11	2.27077e-08	14.9232
TC0600013431.hg.1	PLAGL1	-2.41273	6.10744	-10.6582	7.72401e-10	1.41381e-07	12.7547
TC0200014802.hg.1	SCN3A	-3.22507	4.7973	-13.2561	1.49469e-11	5.41466e-09	16.6539
TC0300008945.hg.1	MRAS	-2.18244	5.69712	-10.9276	4.97266e-10	9.8421e-08	13.193
TC1000012482.hg.1	ENTPD1	2.94527	4.91013	11.6137	1.67681e-10	3.91666e-08	14.272
TC0500010635.hg.1	HMGCS1	-2.45897	8.9294	-13.2932	1.41915e-11	5.16796e-09	16.7047
TC1200012787.hg.1	PUS7L	3.06499	4.98832	15.9484	4.58036e-13	3.25898e-10	20.0316
TC0100017834.hg.1	GNG4	-2.88355	7.02595	-16.5495	2.25279e-13	1.73647e-10	20.7092
TC0X00009707.hg.1	MAGED4	-2.39211	7.61683	-14.4622	2.93493e-12	1.46477e-09	18.2409
TC0700008809.hg.1	LRRN3	-3.88204	7.49799	-18.6257	2.28276e-14	2.73036e-11	22.867
TC0800008487.hg.1	RIMS2	-3.7217	5.86386	-21.3051	1.63113e-15	3.48172e-12	25.2913
TC0600014188.hg.1	PHACTR2	-2.39351	5.79826	-12.9559	2.28319e-11	7.68768e-09	16.2385
TC0800008112.hg.1	RALYL	-2.239	3.16867	-8.5149	3.46728e-08	3.16492e-06	8.94686
TC1700006569.hg.1	RAP1GAP2	2.11858	6.23195	10.0995	1.97553e-09	3.07971e-07	11.818
TC2100007668.hg.1	C21orf91	-3.00513	4.80718	-10.995	4.45904e-10	8.93406e-08	13.3014
TC0100015509.hg.1	FAM72B	-2.65738	6.54016	-10.1002	1.9733e-09	3.07971e-07	11.8192
TC0X00008468.hg.1	CCDC160	-2.4252	3.47854	-7.2114	4.66521e-07	2.72536e-05	6.33178
TC0700013182.hg.1	CNPY1	-3.42773	4.99405	-14.2664	3.79302e-12	1.80846e-09	17.9919
TC0500010842.hg.1	PDE4D	-3.62444	6.03491	-17.469	7.93578e-14	7.14967e-11	21.6983
TC1800006589.hg.1	PTPRM	-2.87729	6.90028	-8.87993	1.74302e-08	1.80071e-06	9.63754
TC0800007051.hg.1	NEFM	-5.23526	4.51753	-18.0387	4.25828e-14	4.51278e-11	22.2839
TC0500009020.hg.1	STK32A	2.68482	4.38914	10.238	1.5601e-09	2.53758e-07	12.0538
TC0500007585.hg.1	RNF180	2.41445	5.7928	9.81281	3.24319e-09	4.60528e-07	11.3226
TC0300006542.hg.1	THUMPD3	3.80602	6.7071	13.9602	5.69869e-12	2.47857e-09	17.5958
TC0100014040.hg.1	PIK3R3	-2.10222	7.37089	-10.8621	5.53101e-10	1.08237e-07	13.0872
TC1200007406.hg.1	IRAK4	2.95628	5.4755	16.9253	1.46182e-13	1.17081e-10	21.1203
TC0800009418.hg.1	ANGPT2	4.468	4.87023	14.6242	2.37878e-12	1.24545e-09	18.4446
TC1000008875.hg.1	ADD3	-3.05908	4.93812	-7.46209	2.78028e-07	1.77275e-05	6.85283
TC1200010976.hg.1	AGAP2	-3.44625	6.2954	-16.2911	3.04765e-13	2.26121e-10	20.4211
TC1100013174.hg.1	BSCL2	-2.15021	8.50118	-10.2745	1.46669e-09	2.40543e-07	12.1154
TC0100017094.hg.1	FAM72A	-2.00095	6.6397	-8.06987	8.21006e-08	6.47219e-06	8.08028
TC1800007863.hg.1	ENOSF1	2.10482	5.3764	7.03834	6.70169e-07	3.68832e-05	5.9671
TC0500007972.hg.1	VCAN	-5.2606	6.34998	-24.8055	7.94508e-17	3.80117e-13	27.9663
TC0100018306.hg.1	CADM3	-2.03361	4.80631	-6.26073	3.58253e-06	0.000145424	4.28017
TC1000011938.hg.1	SHTN1	-4.03234	8.33075	-15.9232	4.72086e-13	3.32485e-10	20.0027
TC0200010328.hg.1	SLC39A10	-2.06065	8.18294	-10.3146	1.37051e-09	2.27454e-07	12.1831
TC0700010501.hg.1	DFNA5	2.15939	6.88298	8.64296	2.71868e-08	2.57125e-06	9.1912
TC0500010540.hg.1	LIFR	-2.13723	7.93856	-6.99445	7.35121e-07	3.97329e-05	5.87397
TC0800007899.hg.1	SULF1	-5.0234	6.63578	-7.48736	2.64021e-07	1.70379e-05	6.90487
TC1100013209.hg.1	PAK1	-2.57987	5.84564	-12.1665	7.22668e-11	1.94315e-08	15.1043
TC0700006529.hg.1	ELFN1	-2.75128	5.86489	-12.2	6.87363e-11	1.87733e-08	15.1537
TC1700009619.hg.1	DLG4	-2.08074	7.00352	-9.77963	3.43687e-09	4.81179e-07	11.2646
TC1900009896.hg.1	CYP4F11	2.19072	4.35665	9.40751	6.64609e-09	8.29238e-07	10.6044
TC1100008969.hg.1	ELMOD1	-2.04697	5.90878	-7.85811	1.24875e-07	9.12172e-06	7.65839
TC0100014617.hg.1	SLC44A5	-3.52345	5.36082	-17.1521	1.13068e-13	9.56565e-11	21.3637
TC0500008156.hg.1	ERAP2	3.40353	5.5711	13.7121	7.96785e-12	3.26106e-09	17.269
TC0200010284.hg.1	MYO1B	-4.56711	5.95111	-19.5985	8.43512e-15	1.20653e-11	23.7903
TC0400011548.hg.1	LEF1	2.19207	7.03008	10.3733	1.24146e-09	2.10313e-07	12.2817
TC0400012956.hg.1	ELOVL6	-2.07198	7.93854	-12.2923	5.99193e-11	1.67611e-08	15.2892
TC0300014073.hg.1	PLCH1	-2.3036	6.46047	-8.87033	1.77443e-08	1.82772e-06	9.61961
TC0500011418.hg.1	MEF2C	-2.53314	3.7872	-7.95784	1.02418e-07	7.76928e-06	7.85785
TC0300010315.hg.1	IQSEC1	-2.10828	5.7664	-8.81225	1.97753e-08	1.98964e-06	9.51083
TC0300013513.hg.1	P3H2	-3.01264	6.49577	-9.75891	3.56386e-09	4.95459e-07	11.2283
TC0100009020.hg.1	CDC7	-4.07604	5.30392	-15.426	8.64846e-13	5.42955e-10	19.4215
TC0100014776.hg.1	DDAH1	-2.58816	8.26948	-13.5315	1.02018e-11	3.95377e-09	17.0276
TC0700013442.hg.1	LSMEM1	2.02539	5.69517	8.26335	5.62606e-08	4.74675e-06	8.46035
TC0300013884.hg.1	C3orf58	-2.93044	7.11518	-9.61636	4.58071e-09	6.09348e-07	10.9771
TC0100013071.hg.1	MFAP2	-2.8219	5.25141	-9.84372	3.07297e-09	4.39093e-07	11.3765
TC0200012639.hg.1	CLHC1	-2.3131	4.53186	-7.14622	5.34466e-07	3.05539e-05	6.19489
TC0100010806.hg.1	XPR1	-2.8344	8.61976	-16.6224	2.07003e-13	1.60451e-10	20.7897
TC0800010224.hg.1	ZMAT4	-2.73346	4.53871	-5.92864	7.50275e-06	0.00026836	3.53719
TC0800011150.hg.1	TP53INP1	-4.23346	5.99706	-20.9671	2.23656e-15	4.37058e-12	25.0053
TC1200008275.hg.1	SYT1	-5.0169	7.38012	-21.1718	1.84645e-15	3.76744e-12	25.1791
TC0900012192.hg.1	PHPT1	-2.36977	8.12119	-11.6611	1.55816e-10	3.6955e-08	14.3447
TC1300008645.hg.1	TRPC4	-2.6521	4.21163	-13.0034	2.13426e-11	7.27561e-09	16.3047
TC2000009458.hg.1	NFATC2	2.21156	5.45881	9.96864	2.47423e-09	3.69126e-07	11.5931
TC0X00008198.hg.1	PLS3	-2.20557	7.32172	-9.05452	1.26199e-08	1.39185e-06	9.96157
TC0400008345.hg.1	SGMS2	2.14634	4.21658	10.0941	1.9938e-09	3.09084e-07	11.8088
TC2200007242.hg.1	APOL1	2.29987	5.14977	10.343	1.30648e-09	2.19158e-07	12.2308
TC0800008241.hg.1	TMEM67	-2.10592	6.66429	-9.38141	6.96518e-09	8.55206e-07	10.5574
TC0500011705.hg.1	NREP	-4.74906	7.78812	-24.2432	1.25547e-16	5.27847e-13	27.5691
TC1100007727.hg.1	FAM111B	-2.25198	5.65601	-8.14533	7.08065e-08	5.71831e-06	8.22912
TC0700011692.hg.1	KIAA1324L	-2.17526	6.29551	-5.80059	1.00119e-05	0.000338886	3.24746
TC0600012199.hg.1	EYS	-2.2846	4.3581	-8.99748	1.40181e-08	1.52545e-06	9.85615
TC1500007238.hg.1	TMOD2	-2.07751	5.84081	-4.89553	8.06893e-05	0.00185352	1.15822
TC1800006827.hg.1	GREB1L	-2.08325	5.06607	-9.31497	7.85102e-09	9.43926e-07	10.4375
TC1200007010.hg.1	PLEKHA5	-5.22733	6.49984	-12.9543	2.28838e-11	7.68768e-09	16.2363
TC0100012242.hg.1	EFCAB2	-2.27945	5.92284	-10.1188	1.91132e-09	3.00324e-07	11.851
TC0300006758.hg.1	PLCL2	-2.40022	4.52511	-11.6427	1.60318e-10	3.77645e-08	14.3165
TC0100008243.hg.1	ELAVL4	-3.38314	5.32049	-14.3085	3.58901e-12	1.73504e-09	18.0456
TC1700011653.hg.1	SDK2	-2.47077	5.85365	-12.4857	4.50442e-11	1.3354e-08	15.5704
TC1500008360.hg.1	SLCO3A1	2.5874	5.84174	11.7509	1.3568e-10	3.3201e-08	14.4817
TC1200010490.hg.1	NELL2	-5.14727	6.40057	-23.0336	3.47746e-16	1.00517e-12	26.6743
TC0100011755.hg.1	DNAH14	-2.1051	4.13224	-9.11579	1.12781e-08	1.26804e-06	10.0743
TC1500008442.hg.1	NR2F2	-4.20798	7.78943	-20.3027	4.21736e-15	6.88397e-12	24.4271
TC1200012700.hg.1	C12orf75	-2.64206	7.49942	-6.72746	1.29756e-06	6.36373e-05	5.30199
TC1200008116.hg.1	MDM2	-2.04138	8.10196	-11.0807	3.8852e-10	7.97413e-08	13.4383
TC1000011923.hg.1	GFRA1	-2.84547	5.90853	-12.99	2.17527e-11	7.37916e-09	16.286
TC0100013369.hg.1	STMN1	-2.35664	8.5645	-11.686	1.49926e-10	3.5803e-08	14.3828
TC0400012644.hg.1	SORBS2	-3.90688	5.87126	-16.9407	1.4365e-13	1.15877e-10	21.1368
TC1100010207.hg.1	SOX6	-2.86453	6.23396	-5.16893	4.26234e-05	0.00110455	1.79567
TC0400012903.hg.1	PROM1	-3.77691	6.08386	-14.7648	1.98545e-12	1.07187e-09	18.6196
TC1000012235.hg.1	MKI67	-2.99017	7.33417	-17.5676	7.11608e-14	6.65037e-11	21.8011
TC1400009248.hg.1	DLGAP5	-3.67979	6.24418	-13.6658	8.48704e-12	3.44308e-09	17.2074
TC0100011463.hg.1	SYT14	-3.21516	4.03716	-10.932	4.93772e-10	9.78691e-08	13.2
TC1200011420.hg.1	SLC6A15	-2.89347	6.39423	-15.6636	6.46219e-13	4.24927e-10	19.7016
TC1000010727.hg.1	ANK3	-3.11325	5.99088	-13.6584	8.57328e-12	3.45785e-09	17.1975
TC1000011203.hg.1	ANXA11	2.01497	6.98458	9.49567	5.67625e-09	7.27194e-07	10.7624
TC0X00008526.hg.1	FHL1	-2.2084	6.65312	-6.42647	2.48988e-06	0.000107619	4.64614
TC0100008779.hg.1	ST6GALNAC3	-2.12498	5.15826	-6.95794	7.94074e-07	4.24147e-05	5.79631
TC1700008186.hg.1	IGF2BP1	-4.39986	6.54684	-24.1502	1.35545e-16	5.35165e-13	27.5023
TC1200012876.hg.1	CHFR	-2.35936	5.95328	-13.2138	1.58583e-11	5.68543e-09	16.5959
TC2000009317.hg.1	SULF2	-3.0609	6.82883	-6.55064	1.90018e-06	8.66151e-05	4.91809
TC0800008478.hg.1	FZD6	-2.5109	5.69248	-10.1389	1.84696e-09	2.92196e-07	11.8852
TC0200014814.hg.1	SCN1A	-3.09433	3.81582	-6.45611	2.33387e-06	0.00010244	4.71123
TC0100010340.hg.1	NDUFS2	-2.20082	7.87846	-11.5048	1.98594e-10	4.53936e-08	14.1044
TC0600008931.hg.1	GRIK2	2.71305	6.00024	10.4767	1.044e-09	1.81288e-07	12.4545
TC0100009181.hg.1	PLPPR4	-2.87976	5.258	-5.98315	6.63933e-06	0.000242223	3.66001
TC0500006472.hg.1	TRIP13	-2.13222	5.63381	-10.6261	8.14512e-10	1.47918e-07	12.7018
TC0X00007540.hg.1	DLG3	-2.25747	5.58215	-6.99958	7.27195e-07	3.9412e-05	5.88489
TC0700008857.hg.1	MDFIC	-2.54333	6.12024	-9.95741	2.52271e-09	3.74346e-07	11.5737
TC1700012352.hg.1	TRAPPC1	-2.16176	8.51622	-11.2244	3.08846e-10	6.63326e-08	13.6663
TC0X00007558.hg.1	NLGN3	-2.83711	6.745	-13.7367	7.70565e-12	3.18191e-09	17.3017
TC0600008630.hg.1	TTK	-2.46903	6.7912	-11.0265	4.23832e-10	8.55963e-08	13.3519
TC0400008053.hg.1	AFF1	2.14273	9.12766	9.02436	1.33402e-08	1.46316e-06	9.90588
TC0200010966.hg.1	RHBDD1	2.71968	7.62762	9.35358	7.32295e-09	8.91248e-07	10.5072
TC0300007973.hg.1	CADM2	-4.6986	5.26331	-15.5287	7.62119e-13	4.87282e-10	19.5431
TC0400011791.hg.1	ANKRD50	-2.97898	6.90516	-13.2946	1.41638e-11	5.16796e-09	16.7066
TC0300012924.hg.1	VEPH1	-3.62931	6.73541	-14.6292	2.36362e-12	1.2422e-09	18.4508
TC0200007028.hg.1	GAREM2	-2.0931	5.47909	-9.79396	3.35177e-09	4.72123e-07	11.2896
TC0600013361.hg.1	CITED2	-2.94769	7.42034	-14.414	3.12526e-12	1.53764e-09	18.1799
TC1000007748.hg.1	CDK1	-2.53841	6.49853	-11.287	2.79671e-10	6.10108e-08	13.7648
TC1900010016.hg.1	ISYNA1	-3.34895	7.16814	-18.41	2.86453e-14	3.28462e-11	22.6551
TC0X00007539.hg.1	GDPD2	-2.55463	5.11414	-7.22603	4.52539e-07	2.65486e-05	6.36241
TC0900009740.hg.1	ELAVL2	-4.65921	4.90814	-21.8196	1.01771e-15	2.35336e-12	25.7165
TC0200009871.hg.1	CSRNP3	-3.19415	6.02093	-16.1965	3.40782e-13	2.50168e-10	20.3144
TC1500007814.hg.1	NEO1	-2.16287	8.45171	-9.93666	2.61492e-09	3.85965e-07	11.5379
TC0700008849.hg.1	FOXP2	-3.33284	6.14098	-11.3546	2.51337e-10	5.5796e-08	13.8708
TC0400007169.hg.1	PCDH7	-3.2437	4.5844	-9.97855	2.43224e-09	3.64429e-07	11.6102
TC0500011260.hg.1	SERINC5	3.07838	8.00064	10.6943	7.27819e-10	1.34642e-07	12.8139
TC0X00008712.hg.1	MAMLD1	2.40644	5.00023	12.6773	3.40699e-11	1.05517e-08	15.8452
TC0X00010198.hg.1	HDX	-3.24592	6.75278	-18.8211	1.86205e-14	2.30669e-11	23.0567
TC0X00009890.hg.1	ZC4H2	-3.49514	6.6954	-12.2049	6.82442e-11	1.87125e-08	15.1608
TC1100013012.hg.1	STX3	2.8969	6.48417	10.1075	1.94858e-09	3.05779e-07	11.8317
TC1200011140.hg.1	GRIP1	-2.66409	4.39824	-13.5644	9.75071e-12	3.84288e-09	17.0718
TC0500011924.hg.1	ALDH7A1	-2.1984	6.65545	-9.78573	3.4004e-09	4.77519e-07	11.2752
TC2000008198.hg.1	CPXM1	-3.28611	5.70109	-7.9436	1.05351e-07	7.96128e-06	7.82945
TC0200013001.hg.1	ADD2	-2.0112	6.64546	-7.31439	3.76773e-07	2.28376e-05	6.54688
TC0900007618.hg.1	PCSK5	2.19091	4.69626	9.18273	9.97994e-09	1.14625e-06	10.1969
TC0100015102.hg.1	COL11A1	-3.50108	5.73299	-14.8147	1.86271e-12	1.02151e-09	18.6814
TC0400008664.hg.1	PLK4	-2.27917	5.26809	-7.20826	4.69576e-07	2.734e-05	6.3252
TC1200010968.hg.1	DDIT3	2.40722	7.28809	7.10918	5.77531e-07	3.26127e-05	6.11687
TC1400006943.hg.1	MIPOL1	-2.88406	3.56977	-6.17115	4.36726e-06	0.000171653	4.08101
TC1300008609.hg.1	DCLK1	-3.95255	5.50629	-19.1157	1.37477e-14	1.78264e-11	23.3385
TC0700013424.hg.1	GS1-259H13.2	2.57339	5.95345	13.5391	1.00959e-11	3.9347e-09	17.0378
TC1000009844.hg.1	SEPHS1	-2.07403	6.95243	-10.1222	1.90031e-09	2.98933e-07	11.8568
TC0800007978.hg.1	LY96	2.77696	3.69008	12.5419	4.14868e-11	1.24547e-08	15.6514
TC1600011453.hg.1	TUBB3	-2.86537	6.81313	-15.0354	1.40777e-12	8.00495e-10	18.952
TC1600010778.hg.1	HYDIN	-2.83567	5.53595	-6.11862	4.9075e-06	0.000188979	3.96377
TC0500008544.hg.1	LMNB1	-2.01394	7.23136	-9.54126	5.23344e-09	6.79246e-07	10.8437
TC1700011261.hg.1	SEPT4	2.46751	6.90921	12.6516	3.53655e-11	1.08079e-08	15.8085
TC0900012155.hg.1	MSANTD3-TMEFF1	-2.59532	6.93429	-12.0359	8.79295e-11	2.28674e-08	14.9106
TC1300007977.hg.1	MYO16	-2.00723	4.97996	-6.69094	1.40345e-06	6.78471e-05	5.22304
TC1500007143.hg.1	SEMA6D	2.76177	6.27836	15.4063	8.8605e-13	5.48817e-10	19.3982
TC0100013323.hg.1	STPG1	2.27263	5.9649	6.04808	5.74235e-06	0.00021533	3.80586
TC0300013047.hg.1	ZBBX	-2.00552	3.15909	-6.88204	9.32727e-07	4.83961e-05	5.6343
TC0800008044.hg.1	STMN2	-4.68696	5.69969	-14.61	2.42291e-12	1.25435e-09	18.4268
TC2000009914.hg.1	TGIF2	-2.03635	6.64608	-11.047	4.10143e-10	8.39312e-08	13.3845
TC0600012708.hg.1	BVES	-3.20762	6.15788	-7.31965	3.72703e-07	2.26404e-05	6.55781
TC0100016018.hg.1	CRABP2	-3.48552	5.66431	-13.3354	1.33813e-11	4.92464e-09	16.7623
TC0600012801.hg.1	SESN1	-2.368	5.68926	-8.5531	3.22393e-08	2.98401e-06	9.01997
TC0100017100.hg.1	EIF2D	-3.66979	6.59401	-14.7967	1.90623e-12	1.04126e-09	18.659
TC1100006966.hg.1	NCR3LG1	-2.29698	6.17306	-8.70235	2.4304e-08	2.35151e-06	9.30378
TC0400008183.hg.1	BMPR1B	-3.40983	5.59975	-17.5029	7.64272e-14	7.06926e-11	21.7338
TC0600014260.hg.1	ATP6V1G2	-2.35349	6.53346	-12.7811	2.93259e-11	9.34536e-09	15.9926
TC1500010869.hg.1	CCPG1	2.33866	6.84251	5.47403	2.10669e-05	0.000624557	2.50119
TC0600008697.hg.1	NT5E	3.05288	8.34326	3.34602	0.00312081	0.0321643	-2.44369
TC0100010416.hg.1	PBX1	-2.68966	6.83823	-13.9655	5.65851e-12	2.47662e-09	17.6027
TC1200008731.hg.1	RFX4	-2.89787	7.53335	-7.16271	5.1636e-07	2.97518e-05	6.22959
TC0100017984.hg.1	AKT3	-2.1764	7.98439	-11.6306	1.6333e-10	3.84089e-08	14.2981
TC0100016831.hg.1	ASPM	-2.90891	6.35141	-11.6878	1.49511e-10	3.57653e-08	14.3856
TC0900009905.hg.1	CNTFR	-3.6441	6.65678	-15.5386	7.52925e-13	4.83632e-10	19.5548
TC1500010715.hg.1	BUB1B	-3.06584	5.9138	-14.6491	2.30357e-12	1.2234e-09	18.4757
TC0400011748.hg.1	CCNA2	-2.14637	7.62397	-12.2349	6.52567e-11	1.81081e-08	15.205
TC0800010667.hg.1	PDE7A	-2.2815	5.52816	-12.7075	3.26106e-11	1.01905e-08	15.8883
TC0800011683.hg.1	FBXO32	2.1401	6.47131	9.89499	2.81083e-09	4.09652e-07	11.4656
TC0600007495.hg.1	HLA-A	2.69141	8.46912	6.89149	9.14188e-07	4.76122e-05	5.65451
TC0600008764.hg.1	ANKRD6	-2.11994	6.18619	-10.9019	5.1843e-10	1.02028e-07	13.1516
TC0500008470.hg.1	SNCAIP	-2.57788	5.54523	-11.1813	3.30778e-10	6.97474e-08	13.5982
TC0600014257.hg.1	HLA-C	2.41391	7.50252	8.33372	4.90945e-08	4.23608e-06	8.59732
TC1200009621.hg.1	FOXM1	-2.05894	6.77815	-9.20183	9.63877e-09	1.11074e-06	10.2318
TC0300008242.hg.1	ALCAM	-4.47928	7.3731	-9.42313	6.46247e-09	8.09577e-07	10.6325
TC1400007154.hg.1	GNG2	-3.0843	7.01196	-17.9401	4.73628e-14	4.86766e-11	22.1841
TC0500010835.hg.1	PLK2	-3.71437	6.51238	-17.8599	5.16703e-14	5.15755e-11	22.1023
TC0300006437.hg.1	CHL1	-3.52838	4.62533	-6.10362	5.07397e-06	0.000194257	3.93024
TC0200007047.hg.1	DPYSL5	-2.99911	6.91153	-15.1543	1.21235e-12	7.03795e-10	19.0962
TC0400010785.hg.1	IGFBP7	6.62037	8.25049	25.5985	4.23567e-17	2.2603e-13	28.5073
TC0400009037.hg.1	MND1	-2.06293	4.43481	-5.5681	1.69837e-05	0.000522136	2.71718
TC0700009145.hg.1	MEST	-5.20887	8.34152	-22.9544	3.72378e-16	1.0544e-12	26.6137
TC0200014597.hg.1	RND3	-2.16968	7.17526	-11.2134	3.14328e-10	6.69915e-08	13.6488
TC0100008057.hg.1	CDC20	-2.02685	6.72307	-8.43852	4.01272e-08	3.57648e-06	8.80005
TC1700009694.hg.1	MYH10	-2.57494	9.58034	-12.3461	5.53275e-11	1.57951e-08	15.3678
TC0300011247.hg.1	WNT5A	-2.55387	5.66047	-11.2308	3.05727e-10	6.57644e-08	13.6764
TC0200009895.hg.1	CERS6	-2.37175	7.10715	-12.564	4.01719e-11	1.21166e-08	15.6831
TC1600006870.hg.1	ATF7IP2	-2.09977	3.63378	-6.97684	7.62971e-07	4.09827e-05	5.83654
TC0100018284.hg.1	CHD1L	-2.1637	6.28135	-10.9411	4.86507e-10	9.66707e-08	13.2148
TC0700008181.hg.1	GNAI1	-3.04967	7.13266	-10.8429	5.70667e-10	1.10737e-07	13.056
TC1000008081.hg.1	KAT6B	-2.17988	6.94953	-8.80025	2.02241e-08	2.02306e-06	9.4883
TC1700009679.hg.1	AURKB	-2.13845	7.02096	-10.1758	1.73428e-09	2.77215e-07	11.9481
TC0900006442.hg.1	KANK1	2.1591	5.07277	5.97362	6.78259e-06	0.000246571	3.63857
TC1100010580.hg.1	LRRC4C	-2.05772	4.87097	-7.22833	4.50375e-07	2.64329e-05	6.36723
TC0900009557.hg.1	MPDZ	-2.92148	6.57376	-10.4678	1.05956e-09	1.83761e-07	12.4397
TC0400012473.hg.1	GPM6A	-4.88001	8.7906	-20.9099	2.36046e-15	4.4257e-12	24.9563
TC1000010362.hg.1	ZNF248	2.4381	5.08021	9.79504	3.34544e-09	4.71711e-07	11.2915
TC0900006559.hg.1	CD274	2.54313	5.077	10.4156	1.15627e-09	1.97571e-07	12.3526
TC1000010071.hg.1	ENKUR	-2.40712	4.66075	-6.4085	2.58964e-06	0.000111066	4.60662
TC0900011385.hg.1	PSMD5	3.69158	5.45571	15.0154	1.44368e-12	8.17563e-10	18.9276
TC2000010020.hg.1	ZNF334	-3.54053	5.79031	-11.7118	1.441e-10	3.46133e-08	14.4221
TC0900011404.hg.1	STOM	2.23207	6.57403	8.60628	2.9142e-08	2.72341e-06	9.12144
TC1600009512.hg.1	NTAN1	-2.41921	6.98058	-9.55357	5.12021e-09	6.67045e-07	10.8656
TC0500012390.hg.1	JAKMIP2	-2.11836	6.34288	-8.98195	1.4426e-08	1.56126e-06	9.82738
TC0700011809.hg.1	TFPI2	-2.76842	7.1511	-9.61041	4.62918e-09	6.14618e-07	10.9666
TC0300013852.hg.1	ST3GAL6	2.5587	5.39327	8.98004	1.4477e-08	1.56434e-06	9.82384
TC1100012019.hg.1	SESN3	-2.49757	6.84338	-7.17318	5.05197e-07	2.91449e-05	6.25159
TC0500013155.hg.1	BASP1	-3.2961	6.44781	-13.9333	5.90807e-12	2.56161e-09	17.5607
TC1600010244.hg.1	ZNF423	-2.26311	5.79895	-10.2654	1.48945e-09	2.43983e-07	12.1
TC0200015193.hg.1	CALCRL	-2.96974	5.73456	-12.0639	8.42941e-11	2.23194e-08	14.9523
TC0500012760.hg.1	SLIT3	-4.3012	4.83708	-21.2294	1.75004e-15	3.62402e-12	25.2276
TC1000008995.hg.1	ATRNL1	-4.00007	5.71278	-15.7663	5.70419e-13	3.86062e-10	19.8213
TC0700006867.hg.1	DNAH11	2.75984	4.72495	15.8563	5.11674e-13	3.54961e-10	19.9255
TC1900011697.hg.1	ZNF730	-2.90261	6.76819	-9.57865	4.89718e-09	6.44038e-07	10.9102
TC0200014792.hg.1	COBLL1	-2.65129	4.99087	-10.6543	7.77405e-10	1.42109e-07	12.7483
TC0200009596.hg.1	ACVR2A	-2.4823	7.81088	-13.9149	6.05604e-12	2.60946e-09	17.5366
TC2000007438.hg.1	MYBL2	-2.1196	5.66476	-8.06298	8.32202e-08	6.53076e-06	8.06665
TC0500011352.hg.1	EDIL3	-4.27371	4.93503	-17.3803	8.75663e-14	7.73846e-11	21.6053
TC0600010707.hg.1	NRN1	2.0301	6.14305	6.90552	8.87342e-07	4.64407e-05	5.68452
TC0X00010329.hg.1	TSPAN6	-2.70811	8.2972	-10.3416	1.30937e-09	2.19158e-07	12.2286
TC0800009970.hg.1	PBK	-2.92818	5.45096	-11.1752	3.34018e-10	7.03237e-08	13.5885
TC1100013022.hg.1	FADS2	-2.2372	10.104	-13.6693	8.44611e-12	3.43653e-09	17.2121
TC1300009376.hg.1	SLITRK1	-2.37077	6.09024	-10.0537	2.13691e-09	3.28334e-07	11.7396
TC0200008502.hg.1	NCAPH	-2.16739	5.57981	-10.8717	5.44543e-10	1.06713e-07	13.1027
TC0400010867.hg.1	EPHA5	-2.3249	5.76471	-13.008	2.12026e-11	7.27318e-09	16.3112
TC2200007894.hg.1	CECR1	-2.85495	4.97497	-6.93413	8.3512e-07	4.41573e-05	5.74558
TC0200016115.hg.1	ARL4C	2.53468	6.68087	7.07741	6.17333e-07	3.44537e-05	6.04978
TC0100012469.hg.1	MXRA8	-3.00622	5.15357	-12.4588	4.6856e-11	1.37443e-08	15.5315
TC0200011919.hg.1	LDAH	-4.56074	6.40368	-23.2376	2.91846e-16	8.99827e-13	26.8292
TC1000006937.hg.1	PLXDC2	-5.33364	6.52574	-12.2607	6.27946e-11	1.74598e-08	15.2429
TC0900007680.hg.1	TLE4	-2.96852	6.71018	-11.393	2.36609e-10	5.30344e-08	13.9307
TC1000010758.hg.1	RTKN2	-2.04309	5.58232	-9.37088	7.09829e-09	8.68476e-07	10.5385
TC0800009954.hg.1	STMN4	-2.00942	4.98128	-7.89149	1.1684e-07	8.64588e-06	7.72531
TC0700007132.hg.1	FKBP9	3.01111	8.24602	3.89332	0.000862428	0.0121651	-1.18923
TC2100008030.hg.1	RCAN1	4.93586	8.27867	21.9553	9.00143e-16	2.15328e-12	25.8267
TC0200010572.hg.1	ZDBF2	-3.44417	6.92417	-9.63396	4.44031e-09	5.94962e-07	11.0082
TC0100011512.hg.1	DTL	-2.78324	6.31986	-12.3532	5.47507e-11	1.57096e-08	15.3781
TC0100010755.hg.1	RALGPS2	-3.53933	6.02775	-8.95208	1.52453e-08	1.61961e-06	9.77195
TC1200008726.hg.1	TCP11L2	2.08417	6.06632	5.30809	3.08736e-05	0.000850926	2.11835
TC1600011317.hg.1	NME4	-2.50943	8.77639	-11.0441	4.1206e-10	8.41993e-08	13.3799
TC0600014247.hg.1	FAM65B	-2.30813	5.73714	-8.58644	3.026e-08	2.81962e-06	9.08363
TC1500007318.hg.1	TEX9	-2.51825	6.751	-8.97166	1.47031e-08	1.58138e-06	9.80829
TC0400012396.hg.1	AADAT	-2.49895	6.56765	-9.15721	1.04556e-08	1.19102e-06	10.1503
TC0400012621.hg.1	ACSL1	2.50639	5.9018	7.0206	6.95678e-07	3.80675e-05	5.92949
TC0400011477.hg.1	CENPE	-2.5466	6.49444	-14.0779	4.86916e-12	2.19911e-09	17.749
TC0800007995.hg.1	CRISPLD1	-5.90691	6.36918	-21.7822	1.05282e-15	2.39464e-12	25.686
TC2100007032.hg.1	CBR1	3.26892	7.04264	12.8419	2.68739e-11	8.79391e-09	16.0784
TC0900008467.hg.1	KIAA1958	-2.32446	7.02614	-8.50046	3.56417e-08	3.23845e-06	8.91917
TC0X00009069.hg.1	ARHGAP6	2.20228	4.64289	9.36531	7.16982e-09	8.75684e-07	10.5284
TC0700011066.hg.1	COBL	2.56303	5.71952	11.7113	1.44196e-10	3.46133e-08	14.4214
TC0800006760.hg.1	FDFT1	-2.57747	8.87667	-14.1091	4.67104e-12	2.14597e-09	17.7894
TC0800007592.hg.1	SNTG1	-2.00299	5.5457	-5.94547	7.22457e-06	0.000259952	3.57514
TC0100016822.hg.1	KCNT2	-4.61483	4.9825	-12.8132	2.80041e-11	9.09938e-09	16.038
TC0X00011238.hg.1	CLIC2	2.37173	5.82413	9.40335	6.69596e-09	8.32465e-07	10.5969
TC0400007016.hg.1	SLIT2	-3.91506	5.26185	-6.07943	5.35469e-06	0.000203322	3.87611
TC1100012308.hg.1	CRYAB	3.47251	8.00737	6.48295	2.20129e-06	9.7765e-05	4.77008
TC0100006725.hg.1	PER3	3.34365	6.67436	8.80779	1.99406e-08	2.00192e-06	9.50247
TC0200009933.hg.1	ERICH2	2.63028	4.92212	12.7089	3.25468e-11	1.01905e-08	15.8902
TC2200006517.hg.1	CECR2	-2.49639	5.79325	-10.9625	4.69975e-10	9.38227e-08	13.2491
TC0500012631.hg.1	EBF1	-2.58135	5.80183	-10.0129	2.29234e-09	3.4646e-07	11.6694
TC0400008641.hg.1	FAT4	-2.14988	5.78365	-8.46549	3.81066e-08	3.42207e-06	8.85197
TC1400008637.hg.1	SALL2	-3.38289	5.3812	-13.8913	6.25177e-12	2.67717e-09	17.5056
TC0100011920.hg.1	GALNT2	-2.32927	6.6669	-10.6356	8.01861e-10	1.46195e-07	12.7174
TC0300007657.hg.1	C3orf14	-3.17603	4.2217	-17.1746	1.10243e-13	9.38385e-11	21.3876
TC0100008602.hg.1	CACHD1	-2.02812	7.25126	-9.75959	3.55962e-09	4.95366e-07	11.2295
TC1800006937.hg.1	TAF4B	2.12864	5.20502	8.54726	3.25994e-08	3.01254e-06	9.00881
TC2000007797.hg.1	DOK5	-2.0816	5.17568	-10.9264	4.98235e-10	9.84724e-08	13.1911
TC0400010282.hg.1	SEL1L3	-2.6728	7.50812	-10.0294	2.228e-09	3.38343e-07	11.6979
TC1200012748.hg.1	CD163L1	2.41751	5.88411	13.1173	1.8163e-11	6.41229e-09	16.4629
TC0100008101.hg.1	KIF2C	-2.42728	5.57135	-11.7321	1.39668e-10	3.38189e-08	14.453
TC0100008845.hg.1	ADGRL2	-4.27104	7.59606	-23.1008	3.28194e-16	9.68835e-13	26.7255
TC0100017018.hg.1	ETNK2	-2.5223	5.90383	-10.7425	6.72467e-10	1.25405e-07	12.8927
TC1100007729.hg.1	DTX4	-2.72762	5.40449	-10.7919	6.20194e-10	1.18065e-07	12.9732
TC0400011916.hg.1	PCDH18	-3.68066	6.92705	-12.441	4.80978e-11	1.40787e-08	15.5058
TC1100008736.hg.1	NAALAD2	-2.69992	3.8746	-7.35161	3.48898e-07	2.14955e-05	6.62425
TC0600009498.hg.1	EYA4	5.16567	5.43925	27.0721	1.37993e-17	1.06365e-13	29.457
TC1600010421.hg.1	MT1G	2.2464	9.1058	11.9806	9.55885e-11	2.45245e-08	14.8281
TC0200010536.hg.1	PARD3B	-3.07961	5.43208	-10.6169	8.2706e-10	1.49415e-07	12.6866
TC0900011035.hg.1	TMEM246	-2.1193	5.55964	-10.1921	1.68683e-09	2.71822e-07	11.9758
TC0600007788.hg.1	SCUBE3	-2.34106	4.53977	-8.92234	1.61093e-08	1.68813e-06	9.71663
TC0600010057.hg.1	ACAT2	-2.05685	6.88321	-10.0507	2.14803e-09	3.29313e-07	11.7344
TC1700006763.hg.1	ATP1B2	-2.62675	7.19871	-9.98666	2.39841e-09	3.59853e-07	11.6242
TC0700011797.hg.1	SAMD9L	2.7183	6.07595	10.7057	7.14304e-10	1.32672e-07	12.8326
TC1200012775.hg.1	ST8SIA1	-3.12315	4.49492	-8.29284	5.31342e-08	4.52832e-06	8.51783
TC1200012617.hg.1	FGD4	-2.20399	7.38877	-10.2895	1.42989e-09	2.35618e-07	12.1407
TC0100012149.hg.1	FMN2	-4.16539	5.12157	-15.7917	5.53146e-13	3.7806e-10	19.8508
TC0100016891.hg.1	KIF14	-2.69578	5.79471	-11.4006	2.33813e-10	5.25776e-08	13.9425
TC1200008541.hg.1	CFAP54	-2.18999	4.03273	-5.66994	1.3464e-05	0.000431479	2.95012
TC1400009422.hg.1	RAB15	-2.10619	6.10004	-8.99102	1.41862e-08	1.53891e-06	9.84419
TC0100008631.hg.1	SGIP1	-2.02236	5.74709	-13.3789	1.25967e-11	4.73639e-09	16.8214
TC1800008317.hg.1	ZNF521	-4.01959	5.28961	-21.9995	8.65007e-16	2.14313e-12	25.8624
TC0300008524.hg.1	STXBP5L	-2.18157	5.10529	-9.6457	4.34919e-09	5.84718e-07	11.029
TC0100007295.hg.1	EPHB2	-2.38481	6.68646	-13.5646	9.74719e-12	3.84288e-09	17.0722
TC1400010599.hg.1	TTC6	-3.157	3.29739	-3.61383	0.00166794	0.0201268	-1.83496
TC0100016952.hg.1	UBE2T	-2.01075	6.61822	-10.6065	8.41285e-10	1.51393e-07	12.6696
TC1400008329.hg.1	DIO3	-2.33605	4.14544	-8.06943	8.21724e-08	6.47417e-06	8.0794
TC1700007099.hg.1	DRG2	-2.64595	5.34283	-10.4244	1.13936e-09	1.95402e-07	12.3673
TC0100009241.hg.1	S1PR1	-2.13461	5.89316	-8.12451	7.37521e-08	5.90805e-06	8.18813
TC0900011192.hg.1	LPAR1	-4.26808	8.26805	-22.3563	6.28879e-16	1.6463e-12	26.1477
TC0100009345.hg.1	CELSR2	-2.43485	6.79602	-12.3002	5.92172e-11	1.66318e-08	15.3008
TC1900011870.hg.1	ELAVL3	-3.50084	6.21938	-13.5959	9.3383e-12	3.70184e-09	17.114
TC0200007458.hg.1	EPAS1	3.06604	7.06124	15.7933	5.52068e-13	3.7806e-10	19.8527
TC0700006795.hg.1	AHR	-3.46509	7.19036	-14.197	4.15729e-12	1.9421e-09	17.9028
TC0600008981.hg.1	AIM1	2.19128	4.29007	8.60331	2.93063e-08	2.73628e-06	9.11579
TC0600008447.hg.1	ADGRB3	-3.49539	6.07285	-12.7806	2.93498e-11	9.34536e-09	15.9918
TC2000009579.hg.1	BMP7	-2.14349	5.88536	-8.26666	5.58997e-08	4.72051e-06	8.46682
TC1200006604.hg.1	CD9	3.07168	8.64337	12.6116	3.7482e-11	1.14295e-08	15.7513
TC0500011758.hg.1	CDO1	-4.25226	6.64499	-10.2958	1.41469e-09	2.33668e-07	12.1514
TC0100017948.hg.1	CHML	-2.43252	4.94167	-8.43405	4.04726e-08	3.60191e-06	8.79143
TC1400010317.hg.1	CKB	-3.30502	7.65582	-14.6049	2.439e-12	1.25799e-09	18.4204
TC2100007451.hg.1	COL6A2	-2.1132	6.37678	-7.20959	4.68281e-07	2.73105e-05	6.32798
TC1800007014.hg.1	DSG2	-2.90824	4.30718	-11.4928	2.02358e-10	4.61021e-08	14.0857
TC2000009813.hg.1	EEF1A2	-2.88931	6.68459	-14.272	3.76524e-12	1.80141e-09	17.999
TC0500011648.hg.1	EFNA5	-4.59983	7.17981	-24.2014	1.2994e-16	5.3025e-13	27.5391
TC0500009108.hg.1	GPX3	2.41077	7.31532	7.08008	6.13872e-07	3.43158e-05	6.05544
TC0100011777.hg.1	H3F3A	-2.60926	9.08467	-14.9931	1.48493e-12	8.37509e-10	18.9004
TC0200006627.hg.1	ID2	-2.66802	6.69392	-13.3356	1.3378e-11	4.92464e-09	16.7625
TC0100013293.hg.1	ID3	-2.31908	6.58622	-12.7696	2.98172e-11	9.42366e-09	15.9763
TC0500012017.hg.1	IRF1	2.09129	5.26813	10.8403	5.7307e-10	1.10894e-07	13.0519
TC0500007368.hg.1	ITGA2	2.52701	6.3719	6.76134	1.20666e-06	5.99633e-05	5.3751
TC1700008228.hg.1	ITGA3	2.32864	6.9202	6.19242	4.16628e-06	0.000165016	4.12838
TC1000010265.hg.1	ITGB1	-2.21261	9.98384	-12.3215	5.73811e-11	1.62476e-08	15.3318
TC0700006844.hg.1	ITGB8	-2.61179	8.43537	-14.2325	3.96646e-12	1.87825e-09	17.9484
TC0100017193.hg.1	KCNH1	-2.1974	3.7953	-7.56946	2.23328e-07	1.48257e-05	7.07335
TC1200011495.hg.1	LUM	-2.78645	4.33483	-5.42975	2.33228e-05	0.000677112	2.39925
TC0800008324.hg.1	MATN2	2.26749	6.5611	7.2036	4.7416e-07	2.75722e-05	6.31542
TC0600012434.hg.1	ME1	-2.32961	5.90473	-8.07969	8.05318e-08	6.37386e-06	8.09968
TC2200008346.hg.1	MN1	-2.57489	6.53505	-12.5886	3.87555e-11	1.17405e-08	15.7184
TC1200012159.hg.1	MSI1	-2.6463	8.07748	-14.3506	3.39566e-12	1.65891e-09	18.0994
TC0900012115.hg.1	MTAP	-4.39748	5.778	-16.4766	2.45219e-13	1.85918e-10	20.6284
TC0800008845.hg.1	MYC	3.80303	6.17319	19.492	9.38642e-15	1.30232e-11	23.6917
TC1500008727.hg.1	NDN	-2.07069	5.23185	-10.1762	1.73293e-09	2.77215e-07	11.9489
TC1200009157.hg.1	P2RX7	4.70275	5.05005	15.2172	1.12071e-12	6.64502e-10	19.1719
TC1200011364.hg.1	PAWR	-2.23393	5.73231	-5.70772	1.23563e-05	0.000401868	3.03627
TC1300009026.hg.1	PCDH8	-2.09433	5.12021	-7.95459	1.0308e-07	7.81091e-06	7.85137
TC0700009977.hg.1	PDGFA	3.99903	6.54645	12.0615	8.46025e-11	2.23584e-08	14.9487
TC1700006524.hg.1	SERPINF1	-2.18752	6.99555	-4.88492	8.27231e-05	0.00189022	1.13339
TC0X00007222.hg.1	PLP2	3.22652	8.85427	4.7172	0.000122694	0.00257965	0.740566
TC0800010936.hg.1	PMP2	2.96917	4.99806	11.7461	1.36693e-10	3.3319e-08	14.4743
TC0700008745.hg.1	PRKAR2B	-2.51363	5.36709	-10.184	1.71006e-09	2.7474e-07	11.9621
TC0400011234.hg.1	MAPK10	-2.21749	6.85282	-11.2143	3.13863e-10	6.69915e-08	13.6503
TC1700008757.hg.1	MAP2K6	-2.66081	6.47559	-7.37321	3.33706e-07	2.069e-05	6.66907
TC0600014110.hg.1	PSMB9	2.28803	6.72615	7.83542	1.30661e-07	9.47159e-06	7.61281
TC0300007645.hg.1	PTPRG	-4.06176	6.04095	-18.4191	2.83724e-14	3.28044e-11	22.6641
TC0300009301.hg.1	PTX3	-4.56029	5.98488	-23.4003	2.54035e-16	8.06432e-13	26.9516
TC2000007015.hg.1	PYGB	2.00158	6.98713	7.22894	4.49807e-07	2.6414e-05	6.36851
TC0100015819.hg.1	S100A10	3.12066	8.19331	7.01996	6.9661e-07	3.80816e-05	5.92815
TC0X00006799.hg.1	SAT1	2.37175	7.14304	6.15725	4.50397e-06	0.00017593	4.05003
TC0800008299.hg.1	SDC2	-4.6744	7.45132	-21.2705	1.68437e-15	3.54087e-12	25.2622
TC2000009218.hg.1	SDC4	2.03195	6.38601	8.02148	9.03099e-08	6.97899e-06	7.98442
TC0400012173.hg.1	SFRP2	-3.51559	5.96589	-15.162	1.20066e-12	6.9994e-10	19.1055
TC1000012579.hg.1	SLIT1	-3.29281	7.73876	-7.6581	1.86592e-07	1.27656e-05	7.25424
TC0200006569.hg.1	SOX11	-2.40661	6.01904	-10.651	7.81733e-10	1.42713e-07	12.7427
TC1100011602.hg.1	UCP2	-2.56119	5.76504	-12.3463	5.53111e-11	1.57951e-08	15.3681
TC0200015865.hg.1	SCG2	-3.06807	6.20076	-8.4774	3.72475e-08	3.36015e-06	8.87488
TC0600007374.hg.1	HIST1H2AI	-2.69833	8.33952	-11.9302	1.0319e-10	2.61737e-08	14.7524
TC0600011125.hg.1	HIST1H2AB	-2.11888	5.87638	-9.32976	7.6442e-09	9.23862e-07	10.4642
TC0100009876.hg.1	HIST2H2AA3	-2.69877	8.02749	-11.9804	9.56268e-11	2.45245e-08	14.8277
TC0600011136.hg.1	HIST1H2BG	-2.22821	7.38679	-11.0271	4.23475e-10	8.55963e-08	13.3527
TC0600007293.hg.1	HIST1H2BI	-2.03809	4.8907	-8.73735	2.27552e-08	2.22806e-06	9.3699
TC0600011142.hg.1	HIST1H3G	-2.45145	5.75326	-11.9172	1.05238e-10	2.65478e-08	14.733
TC0600011124.hg.1	HIST1H3B	-3.27951	5.14584	-12.5888	3.87445e-11	1.17405e-08	15.7187
TC1100012949.hg.1	IFITM1	-2.86772	9.28101	-8.72555	2.32655e-08	2.26843e-06	9.34763
TC0100012172.hg.1	EXO1	-3.33145	5.18332	-11.7119	1.44064e-10	3.46133e-08	14.4223
TC0900012154.hg.1	TMEFF1	-2.30186	7.54237	-11.9403	1.01614e-10	2.58688e-08	14.7676
TC1100009982.hg.1	DCHS1	-2.79441	5.92467	-9.45391	6.11588e-09	7.72812e-07	10.6877
TC0100016794.hg.1	B3GALT2	-2.39015	4.63578	-6.73095	1.28788e-06	6.32659e-05	5.30953
TC0200010577.hg.1	ADAM23	-2.54396	5.77016	-7.80287	1.39449e-07	1.00144e-05	7.54732
TC1500008312.hg.1	IQGAP1	2.0583	9.04243	6.22173	3.90469e-06	0.000156441	4.19359
TC0200010545.hg.1	NRP2	2.89437	8.39204	9.52424	5.39438e-09	6.97221e-07	10.8134
TC0400011043.hg.1	CDKL2	-2.8239	4.30976	-9.12401	1.11096e-08	1.25215e-06	10.0894
TC1200006896.hg.1	GPRC5A	2.58248	6.1093	10.2628	1.4958e-09	2.44734e-07	12.0958
TC1500007097.hg.1	B2M	2.09001	10.0672	8.74055	2.2619e-08	2.21786e-06	9.37593
TC0500009319.hg.1	CCNG1	-2.93693	8.8118	-12.2867	6.04149e-11	1.68657e-08	15.281
TC0X00010982.hg.1	CDR1	-6.03114	7.62642	-24.6232	9.20546e-17	4.21748e-13	27.8388
TC0700010327.hg.1	DGKB	-2.05469	4.08066	-5.76407	1.08742e-05	0.000362944	3.16451
TC1300009712.hg.1	EFNB2	-2.30354	6.51324	-8.76332	2.16726e-08	2.14477e-06	9.41885
TC0700008351.hg.1	GNG11	-2.54057	5.63663	-9.43401	6.33767e-09	7.96485e-07	10.652
TC0100009788.hg.1	BCL9	-2.31585	7.55984	-14.4486	2.98734e-12	1.48558e-09	18.2237
TC1900009970.hg.1	BST2	4.49849	4.76995	20.4052	3.81953e-15	6.46269e-12	24.5177
TC1800007570.hg.1	CDH7	-2.51243	5.34157	-11.6252	1.6471e-10	3.86678e-08	14.2897
TC1500007972.hg.1	CRABP1	-2.66008	6.26037	-10.0739	2.06417e-09	3.18924e-07	11.7742
TC1900007426.hg.1	NCAN	-3.899	7.8702	-20.2819	4.30338e-15	6.9158e-12	24.4087
TC1300009218.hg.1	DACH1	-3.91592	5.03568	-19.5265	9.0667e-15	1.27067e-11	23.7237
TC0500012975.hg.1	DBN1	-2.11729	7.48938	-11.644	1.59989e-10	3.77511e-08	14.3185
TC1400008981.hg.1	FOXA1	-2.66099	5.58722	-4.74008	0.000116258	0.00247055	0.794212
TC1000008471.hg.1	KIF11	-2.4852	6.43943	-11.9839	9.51138e-11	2.44834e-08	14.833
TC0200014851.hg.1	LRP2	-5.96308	5.19405	-22.3607	6.26441e-16	1.6463e-12	26.1511
TC1500010866.hg.1	RAB27A	2.75756	6.3308	9.28892	8.2297e-09	9.75387e-07	10.3902
TC0500012138.hg.1	SPOCK1	-2.47426	6.05956	-8.33446	4.90239e-08	4.23262e-06	8.59877
TC1200011385.hg.1	LIN7A	-5.2452	5.66836	-12.8699	2.58155e-11	8.50009e-09	16.1179
TC0200014610.hg.1	NMI	3.43985	4.93949	12.0923	8.07731e-11	2.15103e-08	14.9944
TC1500007392.hg.1	CCNB2	-3.32489	6.07258	-15.7078	6.12388e-13	4.06535e-10	19.7532
TC0100010735.hg.1	RASAL2	-2.19069	7.50949	-10.5177	9.75014e-10	1.70165e-07	12.5226
TC1700006758.hg.1	MPDU1	-2.57609	8.16149	-15.9376	4.64017e-13	3.2847e-10	20.0192
TC1500009795.hg.1	IGDCC3	-2.83632	5.44069	-10.2563	1.51259e-09	2.47191e-07	12.0846
TC1700009540.hg.1	SPAG7	-2.13518	5.50717	-7.56074	2.27323e-07	1.50477e-05	7.05551
TC0500007044.hg.1	CDH6	-4.09921	7.1441	-14.1348	4.51435e-12	2.08781e-09	17.8226
TC1800009268.hg.1	DSC2	-2.87146	3.62078	-8.36718	4.60258e-08	4.00869e-06	8.66221
TC0X00011121.hg.1	GABRE	5.18466	6.64085	23.8004	1.81278e-16	6.44907e-13	27.2481
TC1400006659.hg.1	MMP14	2.53039	7.30078	10.7733	6.39336e-10	1.20523e-07	12.943
TC1600007235.hg.1	PLK1	-2.57483	8.08436	-10.6713	7.55991e-10	1.38743e-07	12.7761
TC1700011208.hg.1	TRIM25	2.32478	7.16417	6.90529	8.87774e-07	4.64458e-05	5.68403
TC1200009881.hg.1	CLEC2B	2.02391	5.32082	10.0285	2.23163e-09	3.38391e-07	11.6963
TC1800007340.hg.1	DCC	-5.1501	5.20168	-18.3505	3.05108e-14	3.43641e-11	22.5962
TC0700007596.hg.1	EGFR	2.6343	7.11904	16.7136	1.86313e-13	1.46045e-10	20.8899
TC0300008029.hg.1	EPHA3	-3.40474	6.44246	-10.6879	7.35576e-10	1.35535e-07	12.8034
TC0400012670.hg.1	FAT1	-2.06238	8.02673	-6.30082	3.2797e-06	0.000135188	4.36899
TC2200007318.hg.1	H1F0	-4.20477	7.52757	-18.3614	3.01593e-14	3.42988e-11	22.607
TC0600011232.hg.1	HIST1H1B	-2.91784	7.39992	-18.0381	4.26087e-14	4.51278e-11	22.2834
TC0800011646.hg.1	HAS2	-2.22446	5.0852	-5.37714	2.63256e-05	0.000746943	2.27793
TC2000007283.hg.1	SRC	-3.22163	5.38472	-8.65227	2.67123e-08	2.53849e-06	9.20889
TC0700013119.hg.1	XRCC2	-2.28205	6.24482	-9.33852	7.52439e-09	9.10482e-07	10.48
TC0500012302.hg.1	GNPDA1	2.63432	5.59563	9.22964	9.16346e-09	1.06749e-06	10.2825
TC0300009916.hg.1	HES1	-2.35199	7.22143	-9.61943	4.55588e-09	6.0721e-07	10.9825
TC1800007986.hg.1	LAMA1	-2.27959	5.29587	-9.16695	1.02713e-08	1.17485e-06	10.1681
TC1500007829.hg.1	LOXL1	-2.31275	5.99639	-9.87698	2.90019e-09	4.18717e-07	11.4343
TC0500008086.hg.1	NR2F1	-3.35992	7.44379	-14.4949	2.81253e-12	1.41386e-09	18.2822
TC0500011579.hg.1	ST8SIA4	-3.97093	6.33101	-13.4867	1.08509e-11	4.136e-09	16.9673
TC1300007718.hg.1	GPC6	-2.95413	5.67114	-9.78305	3.41634e-09	4.78787e-07	11.2706
TC0500008641.hg.1	RAD50	2.82357	8.82323	7.61451	2.03807e-07	1.36803e-05	7.16542
TC0500008777.hg.1	KIF20A	-2.45227	5.37163	-10.2478	1.53429e-09	2.50148e-07	12.0704
TC1900009752.hg.1	PRDX2	-2.36904	8.63169	-11.8981	1.08351e-10	2.72341e-08	14.7042
TC1200006738.hg.1	KLRG1	-2.97566	5.79906	-13.3633	1.28721e-11	4.80751e-09	16.8002
TC0600013010.hg.1	MAN1A1	-2.79822	5.95769	-8.41853	4.16964e-08	3.69187e-06	8.7615
TC0600013280.hg.1	MAP3K5	2.73363	5.27973	12.84	2.69452e-11	8.79649e-09	16.0758
TC1600007962.hg.1	MT1A	2.46769	10.1163	14.6469	2.31022e-12	1.2234e-09	18.4729
TC1600007964.hg.1	MT1B	2.83594	9.49589	13.2106	1.59307e-11	5.69666e-09	16.5915
TC1600007966.hg.1	MT1H	2.53946	7.81764	13.329	1.35014e-11	4.9557e-09	16.7535
TC1600011399.hg.1	MT1X	2.91464	9.96339	14.7692	1.97427e-12	1.07e-09	18.6251
TC1600007957.hg.1	MT2A	3.49411	10.8169	12.4345	4.85664e-11	1.4186e-08	15.4962
TC1300008059.hg.1	SOX1	-2.18225	4.21392	-7.51808	2.47964e-07	1.61293e-05	6.96802
TC1500008370.hg.1	ST8SIA2	-2.82006	4.88062	-11.671	1.53449e-10	3.6456e-08	14.3599
TC2000009461.hg.1	ATP9A	-2.25996	6.63225	-10.7942	6.17875e-10	1.17919e-07	12.977
TC0700013578.hg.1	SEMA3A	-2.49174	8.35446	-13.8965	6.20821e-12	2.66674e-09	17.5124
TC1800006484.hg.1	NDC80	-2.77353	5.65631	-11.7391	1.38167e-10	3.35727e-08	14.4637
TC1100006911.hg.1	SPON1	-3.87716	4.54469	-3.20479	0.00432838	0.0409367	-2.75935
TC1800009289.hg.1	ACAA2	-3.50427	7.3655	-13.2148	1.58376e-11	5.68543e-09	16.5972
TC0400012796.hg.1	PDGFRA	5.05535	6.75039	19.7791	7.04663e-15	1.01842e-11	23.956
TC0600007257.hg.1	TRIM38	2.34512	5.76958	10.7521	6.61974e-10	1.23781e-07	12.9083
TC0100018511.hg.1	C1orf61	-2.93173	5.58676	-9.00447	1.38386e-08	1.51064e-06	9.86909
TC0600007087.hg.1	CAP2	-3.36311	8.39913	-14.2829	3.71162e-12	1.7819e-09	18.013
TC0700011626.hg.1	SEMA3C	-4.3621	5.76319	-19.0104	1.53141e-14	1.94932e-11	23.2384
TC1100012948.hg.1	IFITM2	-2.45487	9.67661	-14.545	2.6356e-12	1.34936e-09	18.3452
TC0100012097.hg.1	LGALS8	3.02308	6.00507	12.0878	8.13215e-11	2.16148e-08	14.9877
TC0700010463.hg.1	IGF2BP3	-2.85016	7.32503	-11.2931	2.76999e-10	6.06186e-08	13.7743
TC0200008801.hg.1	SULT1C4	-3.09861	5.971	-13.5501	9.94377e-12	3.88633e-09	17.0527
TC0100016963.hg.1	KDM5B	-2.06825	8.20115	-9.83642	3.11235e-09	4.43796e-07	11.3638
TC0500010308.hg.1	CDH10	-2.56774	3.54899	-8.52693	3.38868e-08	3.10748e-06	8.9699
TC0X00007889.hg.1	DIAPH2	-3.66091	5.65034	-10.3877	1.21176e-09	2.05784e-07	12.3059
TC0X00007936.hg.1	CENPI	-2.34287	5.55629	-9.64818	4.33018e-09	5.82726e-07	11.0334
TC0100009938.hg.1	MLLT11	-3.19735	8.67574	-15.7306	5.95682e-13	3.97345e-10	19.7798
TC0100008815.hg.1	IFI44L	-2.5686	6.36677	-8.09079	7.87949e-08	6.25066e-06	8.12161
TC1300009249.hg.1	KLF12	-4.34708	5.71706	-19.1296	1.35533e-14	1.77402e-11	23.3517
TC1700012344.hg.1	GABARAP	-2.15806	10.4886	-14.5188	2.72677e-12	1.38075e-09	18.3123
TC0100008797.hg.1	AK5	-2.87018	4.3084	-4.02956	0.000624575	0.00943766	-0.87181
TC2000007089.hg.1	TPX2	-2.60589	7.07378	-10.3164	1.36627e-09	2.27022e-07	12.1861
TC1100007233.hg.1	KIAA1549L	-3.16104	6.39678	-11.8543	1.15815e-10	2.86942e-08	14.6383
TC0X00007537.hg.1	KIF4A	-2.3116	5.98386	-11.5653	1.80747e-10	4.17963e-08	14.1977
TC0700012416.hg.1	TSPAN12	-2.02123	6.76815	-9.56764	4.99386e-09	6.55509e-07	10.8906
TC1300009954.hg.1	DNAJC15	2.18504	6.67737	9.27627	8.42033e-09	9.94279e-07	10.3673
TC2000008445.hg.1	FLRT3	-3.28848	6.20454	-11.7975	1.26322e-10	3.10753e-08	14.5524
TC0300012773.hg.1	TM4SF1	2.88277	7.16631	11.4516	2.15826e-10	4.87701e-08	14.0219
TC2200008507.hg.1	SLC5A4	2.31129	4.87951	7.85109	1.26637e-07	9.20874e-06	7.64429
TC1200012714.hg.1	HSPB8	3.16196	5.08484	13.8002	7.06965e-12	2.96338e-09	17.3857
TC0700006783.hg.1	TSPAN13	-2.22003	6.95464	-11.0152	4.3166e-10	8.66724e-08	13.3337
TC0X00010196.hg.1	RPS6KA6	-3.10284	4.05792	-13.3667	1.28116e-11	4.80418e-09	16.8048
TC1200008165.hg.1	KCNMB4	-2.28206	6.39613	-7.69732	1.7239e-07	1.19412e-05	7.33392
TC0100015864.hg.1	S100A6	2.6942	6.41963	13.5084	1.05317e-11	4.05895e-09	16.9965
TC0200006725.hg.1	GREB1	-3.44508	5.16837	-14.0976	4.74312e-12	2.17189e-09	17.7745
TC0800010421.hg.1	ST18	-2.22472	2.48881	-9.66082	4.23466e-09	5.74328e-07	11.0557
TC1700012200.hg.1	CCDC144A	2.21386	5.50869	6.58549	1.76198e-06	8.14888e-05	4.99407
TC0800010558.hg.1	TOX	-3.6696	6.69305	-17.4785	7.85198e-14	7.12041e-11	21.7083
TC0100012690.hg.1	KLHL21	2.5414	6.52508	12.2968	5.95191e-11	1.66828e-08	15.2958
TC1900011935.hg.1	ZFP30	-2.44388	5.54037	-8.35182	4.74088e-08	4.11939e-06	8.63244
TC1800007835.hg.1	ADNP2	-5.78422	6.64173	-28.3053	5.63845e-18	4.88941e-14	30.2005
TC0100016649.hg.1	NMNAT2	-2.50939	5.48308	-4.92077	7.60546e-05	0.00176932	1.21723
TC0300012397.hg.1	PLXND1	-2.54496	6.03293	-7.89335	1.1641e-07	8.62324e-06	7.72902
TC0300010427.hg.1	RFTN1	-2.86305	6.30781	-8.33871	4.86239e-08	4.2007e-06	8.60701
TC2000009887.hg.1	PLCB1	-2.79208	6.41424	-10.5484	9.26411e-10	1.62331e-07	12.5736
TC1300008084.hg.1	ATP11A	-2.0085	5.53808	-7.33907	3.58049e-07	2.19812e-05	6.59819
TC0400012798.hg.1	ADGRL3	-5.3975	7.32761	-23.4878	2.3586e-16	7.79152e-13	27.017
TC0100009035.hg.1	KIAA1107	-2.11844	4.56324	-6.93351	8.36222e-07	4.41819e-05	5.74425
TC0600013190.hg.1	MOXD1	-2.17426	5.50119	-7.80248	1.39559e-07	1.00171e-05	7.54653
TC0700010504.hg.1	OSBPL3	2.18513	6.3269	8.49327	3.6135e-08	3.27256e-06	8.90535
TC1300009984.hg.1	SLITRK5	-2.18855	3.78574	-8.7134	2.38036e-08	2.31115e-06	9.32467
TC1500009504.hg.1	PYGO1	-2.45893	7.0388	-12.9995	2.14597e-11	7.29762e-09	16.2993
TC0800007993.hg.1	PI15	-7.02737	6.56964	-36.8121	2.77628e-20	7.7039e-16	34.3112
TC1500009702.hg.1	RPS27L	-2.29421	7.68513	-10.2744	1.46671e-09	2.40543e-07	12.1154
TC0X00010136.hg.1	TAF9B	-3.31272	6.87058	-16.9214	1.46831e-13	1.17081e-10	21.1161
TC0700011383.hg.1	SBDS	2.09388	7.93545	6.85126	9.95851e-07	5.10415e-05	5.56838
TC0400012222.hg.1	PDGFC	-2.64569	5.33147	-15.2836	1.0316e-12	6.19607e-10	19.2518
TC0300011706.hg.1	VGLL3	-6.20551	6.52554	-25.0905	6.32415e-17	3.13373e-13	28.1632
TC1500007551.hg.1	TRIP4	-3.07864	5.78711	-14.4733	2.89278e-12	1.44895e-09	18.255
TC0100011581.hg.1	CENPF	-3.41834	6.79512	-13.7933	7.13607e-12	2.9783e-09	17.3766
TC0300012482.hg.1	RAB6B	-2.01663	6.38213	-9.51138	5.51942e-09	7.08411e-07	10.7905
TC0800007137.hg.1	FZD3	-2.56231	8.18873	-15.4085	8.83639e-13	5.48817e-10	19.4008
TC0400007315.hg.1	CHRNA9	2.11892	5.38101	8.88736	1.71909e-08	1.77996e-06	9.65141
TC0100009183.hg.1	PALMD	-2.74333	4.50726	-6.51367	2.05897e-06	9.25104e-05	4.83733
TC0600010802.hg.1	ELOVL2	-2.55452	5.41398	-11.4019	2.33315e-10	5.25508e-08	13.9446
TC0800007774.hg.1	CHD7	-2.18188	6.76637	-11.6446	1.59845e-10	3.77511e-08	14.3194
TC1600007931.hg.1	LPCAT2	3.94237	5.92135	21.965	8.92276e-16	2.15328e-12	25.8346
TC0200014785.hg.1	FIGN	-3.63923	6.99824	-19.9336	6.04842e-15	9.02353e-12	24.0965
TC0900008318.hg.1	TMEM38B	2.18192	7.1158	8.5234	3.41154e-08	3.1202e-06	8.96314
TC0200007908.hg.1	ANTXR1	-2.04199	9.84103	-11.0426	4.13041e-10	8.42755e-08	13.3775
TC0400007306.hg.1	N4BP2	-2.30896	6.84156	-9.88412	2.86439e-09	4.14325e-07	11.4468
TC1800007440.hg.1	ZNF532	-5.85216	7.21464	-19.0805	1.42509e-14	1.83078e-11	23.3052
TC0300011956.hg.1	DPPA4	-2.20514	5.17728	-10.7377	6.7772e-10	1.26046e-07	12.8849
TC0100014849.hg.1	GBP3	2.0288	6.41213	9.32082	7.76857e-09	9.35634e-07	10.448
TC1200007170.hg.1	CCDC91	2.99451	7.35821	4.6443	0.000145697	0.00295963	0.56956
TC1800006912.hg.1	IMPACT	-2.52203	6.50288	-9.91154	2.73123e-09	4.01424e-07	11.4944
TC0X00010399.hg.1	BEX1	-2.84188	5.21954	-12.8012	2.84915e-11	9.21459e-09	16.021
TC1000007913.hg.1	H2AFY2	-3.80199	5.95301	-17.5643	7.14192e-14	6.65037e-11	21.7977
TC1700012460.hg.1	ABCA5	-2.02341	7.5525	-4.63202	0.000149979	0.00302851	0.540746
TC0900012218.hg.1	KLHL9	-3.5613	4.68303	-11.3968	2.35189e-10	5.28014e-08	13.9367
TC0500008875.hg.1	PCDHB2	-3.05612	6.3053	-12.6748	3.41913e-11	1.05654e-08	15.8417
TC0400008557.hg.1	USP53	2.05169	6.55499	5.0749	5.30504e-05	0.00131814	1.57691
TC2200007505.hg.1	SEPT3	-2.46554	7.68068	-12.7889	2.89991e-11	9.3136e-09	16.0037
TC0600013794.hg.1	AGPAT4	-2.29263	6.72786	-8.43582	4.03353e-08	3.59199e-06	8.79485
TC0400012868.hg.1	STOX2	-2.48727	6.18797	-13.5123	1.04742e-11	4.04803e-09	17.0019
TC0200011219.hg.1	ACKR3	-2.82376	6.08991	-11.9915	9.40248e-11	2.42481e-08	14.8444
TC0100010301.hg.1	VANGL2	-2.62794	6.43979	-9.32646	7.68993e-09	9.27774e-07	10.4582
TC1300009165.hg.1	PCDH9	-2.27512	5.88333	-10.3604	1.26857e-09	2.13861e-07	12.2602
TC0200014845.hg.1	SPC25	-2.41305	4.82485	-10.1373	1.85201e-09	2.92662e-07	11.8825
TC1000012496.hg.1	AS3MT	-2.23549	5.75568	-8.52706	3.38782e-08	3.10748e-06	8.97015
TC0400012972.hg.1	RNF150	-2.62768	5.79032	-12.8689	2.58534e-11	8.50009e-09	16.1165
TC0300012367.hg.1	KIAA1257	-3.5443	5.39626	-12.1972	6.90234e-11	1.87806e-08	15.1496
TC0500011896.hg.1	ZNF608	-2.16277	7.6019	-12.7928	2.88377e-11	9.30486e-09	16.0091
TC1800008550.hg.1	SYT4	-2.00433	4.1022	-6.137	4.71105e-06	0.000182681	4.00484
TC0100008686.hg.1	LRRC7	-2.66426	3.7461	-9.38831	6.8793e-09	8.4616e-07	10.5698
TC0300006465.hg.1	LRRN1	-5.3421	6.92367	-26.4696	2.16711e-17	1.43179e-13	29.0772
TC0300011943.hg.1	KIAA1524	-3.09163	6.03122	-14.505	2.77613e-12	1.40064e-09	18.2949
TC1600008498.hg.1	VAT1L	-2.00372	5.78263	-5.15358	4.41716e-05	0.00113682	1.75999
TC0600011140.hg.1	HIST1H3F	-2.22011	6.33899	-11.787	1.28378e-10	3.15252e-08	14.5364
TC1200012648.hg.1	MYL6	-2.07579	8.54466	-11.2945	2.76383e-10	6.05794e-08	13.7765
TC0600007285.hg.1	HIST1H2AE	-2.59244	8.23976	-13.776	7.30532e-12	3.03466e-09	17.3537
TC0600007274.hg.1	HIST1H2BD	-2.09016	8.56652	-9.87303	2.92017e-09	4.20289e-07	11.4275
TC0600014083.hg.1	HIST1H2AG	-2.45818	7.95536	-12.1717	7.17101e-11	1.93568e-08	15.1119
TC0800008679.hg.1	COL14A1	-2.30062	4.90074	-6.71479	1.33333e-06	6.50697e-05	5.27462
TC0X00010387.hg.1	TMSB15A	-2.05138	5.02697	-6.95892	7.92424e-07	4.23679e-05	5.79841
TC0X00007781.hg.1	ZNF711	-2.41471	6.38302	-12.1748	7.13792e-11	1.93428e-08	15.1165
TC1900011524.hg.1	ZNF667	2.71923	6.24966	12.3525	5.48015e-11	1.57096e-08	15.3772
TC0500011712.hg.1	EPB41L4A	-3.12358	4.57903	-17.6919	6.20675e-14	5.98025e-11	21.9299
TC0200014772.hg.1	IFIH1	2.46583	5.37773	8.53337	3.34733e-08	3.07974e-06	8.98223
TC0400006994.hg.1	NCAPG	-3.60073	7.30664	-15.4463	8.43401e-13	5.34327e-10	19.4457
TC0200016643.hg.1	DNMT3A	-2.22129	6.84148	-13.4924	1.07658e-11	4.12626e-09	16.975
TC0100011665.hg.1	2021-03-01	-2.09916	5.56773	-10.6009	8.49258e-10	1.52433e-07	12.6602
TC0500009411.hg.1	RANBP17	-3.27695	5.68802	-15.762	5.73391e-13	3.8619e-10	19.8163
TC0100013608.hg.1	MARCKSL1	-2.90298	7.09644	-12.773	2.96718e-11	9.39913e-09	15.9811
TC0300011084.hg.1	CAMKV	-2.67397	4.46757	-11.2143	3.13865e-10	6.69915e-08	13.6503
TC0100013556.hg.1	NKAIN1	-2.54975	6.05986	-10.3115	1.37775e-09	2.28111e-07	12.1778
TC0400011732.hg.1	NDNF	-2.55414	4.66688	-9.90662	2.75465e-09	4.04011e-07	11.4858
TC0800008011.hg.1	ZFHX4	-2.59844	7.70213	-14.0602	4.98558e-12	2.20998e-09	17.726
TC0900009776.hg.1	MOB3B	-2.18248	6.29792	-8.63749	2.74695e-08	2.5927e-06	9.18081
TC0800010081.hg.1	RNF122	-2.24351	6.00024	-9.40548	6.67039e-09	8.3003e-07	10.6007
TC0800007886.hg.1	PREX2	-3.69523	3.71449	-17.9816	4.5288e-14	4.70057e-11	22.2262
TC1700011917.hg.1	USP36	2.07535	7.48323	7.23914	4.40372e-07	2.59887e-05	6.38985
TC0400011486.hg.1	CXXC4	-3.60294	4.13647	-12.0424	8.70699e-11	2.27077e-08	14.9203
TC1000007861.hg.1	TET1	-2.55055	6.57536	-10.8886	5.29754e-10	1.04109e-07	13.1301
TC1200010182.hg.1	BHLHE41	3.92088	8.27538	5.93879	7.33363e-06	0.000262989	3.56009
TC0X00007274.hg.1	MAGED4B	-2.28594	6.56214	-11.8901	1.09667e-10	2.7515e-08	14.6922
TC0500010453.hg.1	ADAMTS12	-2.1723	5.56612	-7.54351	2.35437e-07	1.54693e-05	7.02021
TC0800011814.hg.1	GSDMC	2.00718	4.24453	8.83857	1.88267e-08	1.90665e-06	9.56018
TC0100010397.hg.1	NUF2	-3.33353	5.54444	-15.2274	1.10653e-12	6.58907e-10	19.1842
TC0X00009356.hg.1	TMEM47	-3.89892	8.95682	-23.8078	1.80151e-16	6.44907e-13	27.2536
TC1900008826.hg.1	CACNG7	-2.93481	7.23056	-16.4188	2.62348e-13	1.97823e-10	20.5641
TC0500008055.hg.1	ADGRV1	-5.56722	5.56675	-20.4415	3.68826e-15	6.31762e-12	24.5497
TC1200011767.hg.1	SLC41A2	2.12456	5.76815	10.6231	8.18579e-10	1.48462e-07	12.6969
TC1300009394.hg.1	SLITRK6	-3.48666	3.56571	-9.39872	6.75181e-09	8.3492e-07	10.5886
TC0100011999.hg.1	NTPCR	-2.68812	6.26215	-9.51796	5.45508e-09	7.02753e-07	10.8022
TC1000008767.hg.1	INA	-4.57245	5.46264	-11.1344	3.56492e-10	7.41551e-08	13.5238
TC1700006702.hg.1	TXNDC17	-2.23445	6.29674	-10.0642	2.09869e-09	3.23896e-07	11.7576
TC0700013594.hg.1	TRIM4	4.4562	6.28037	18.2635	3.34653e-14	3.71451e-11	22.5097
TC1100011658.hg.1	MAP6	-2.6005	7.31972	-12.102	7.96062e-11	2.12403e-08	15.0088
TC1900006660.hg.1	ATCAY	-2.00914	5.04999	-8.83865	1.88238e-08	1.90665e-06	9.56033
TC0200014775.hg.1	KCNH7	-2.85681	4.30448	-14.3448	3.42188e-12	1.66003e-09	18.0919
TC1100008999.hg.1	ZC3H12C	-2.27785	6.96531	-9.12724	1.10442e-08	1.24782e-06	10.0953
TC2100007816.hg.1	CYYR1	-2.0578	6.11082	-9.82217	3.19063e-09	4.5357e-07	11.3389
TC0100016678.hg.1	FAM129A	2.87707	6.58305	8.34382	4.8146e-08	4.1672e-06	8.61693
TC0300009179.hg.1	MED12L	-2.5877	5.95734	-9.97439	2.44975e-09	3.66261e-07	11.6031
TC0100015817.hg.1	THEM4	-3.06044	5.21145	-14.4389	3.02533e-12	1.4991e-09	18.2115
TC0600012536.hg.1	SRSF12	-2.63695	6.27914	-9.88588	2.85566e-09	4.13697e-07	11.4498
TC0300008991.hg.1	SPSB4	-2.76719	5.77913	-11.9686	9.73487e-11	2.48741e-08	14.81
TC1100007400.hg.1	TSPAN18	-2.06451	6.11471	-7.09423	5.95918e-07	3.34604e-05	6.08532
TC1900010523.hg.1	ZFP82	-2.05541	6.25983	-9.60787	4.65005e-09	6.16798e-07	10.9621
TC0600009140.hg.1	GTF3C6	-2.46388	5.78529	-12.6773	3.40707e-11	1.05517e-08	15.8452
TC0500007494.hg.1	RAB3C	-2.99356	4.68505	-11.4885	2.03713e-10	4.63346e-08	14.0791
TC0200016626.hg.1	MBOAT2	-4.02451	7.26724	-21.5031	1.35868e-15	2.94547e-12	25.4563
TC0300009353.hg.1	PPM1L	-3.47259	5.6424	-7.81502	1.36099e-07	9.8196e-06	7.57179
TC1500006963.hg.1	CASC5	-2.09481	4.66376	-10.5611	9.07185e-10	1.59528e-07	12.5945
TC0200015350.hg.1	RFTN2	-3.99798	6.41254	-13.135	1.77176e-11	6.30316e-09	16.4873
TC0300006781.hg.1	KCNH8	-2.52056	4.11473	-9.97517	2.44648e-09	3.66167e-07	11.6044
TC1300008772.hg.1	CCDC122	-2.47608	5.77499	-13.7524	7.5429e-12	3.124e-09	17.3225
TC1700007585.hg.1	SLFN5	2.36214	6.58462	6.85862	9.80358e-07	5.03963e-05	5.58416
TC0600013852.hg.1	C6orf118	-2.55033	2.53307	-4.8028	0.000100313	0.00220464	0.941172
TC1400008118.hg.1	AK7	-2.19414	5.60412	-8.89544	1.69344e-08	1.75866e-06	9.6665
TC0500007881.hg.1	JMY	2.2829	7.1886	9.45647	6.08797e-09	7.69986e-07	10.6923
TC0500009059.hg.1	GRPEL2	-2.36357	7.05222	-9.7396	3.68659e-09	5.09459e-07	11.1944
TC1000011418.hg.1	FGFBP3	-2.57109	5.6262	-13.8374	6.72268e-12	2.82648e-09	17.4348
TC0100018349.hg.1	CNIH3	3.78145	6.67158	16.5102	2.35804e-13	1.80087e-10	20.6657
TC1200008322.hg.1	TMTC2	-2.0426	7.18544	-10.5791	8.80455e-10	1.55221e-07	12.6243
TC0400012150.hg.1	TMEM154	7.09012	5.98442	31.1291	8.29324e-19	1.04604e-14	31.746
TC1800007610.hg.1	DOK6	-2.00578	3.25842	-8.19442	6.43331e-08	5.29727e-06	8.32554
TC2000009802.hg.1	NKAIN4	-2.56762	6.69806	-15.1846	1.16726e-12	6.8334e-10	19.1327
TC1700008344.hg.1	ANKFN1	3.88693	3.80671	17.6572	6.44777e-14	6.16962e-11	21.894
TC0600014350.hg.1	TXLNB	-2.00833	5.40184	-6.63491	1.58349e-06	7.47282e-05	5.10156
TC0900007518.hg.1	MAMDC2	2.00377	4.9837	4.98445	6.55238e-05	0.00156366	1.36599
TC1200010397.hg.1	CPNE8	-2.44786	6.87385	-7.72821	1.6199e-07	1.13512e-05	7.39653
TC0X00006791.hg.1	PTCHD1	2.24004	3.66847	7.56741	2.24259e-07	1.48733e-05	7.06917
TC0100014585.hg.1	NEGR1	-2.1472	5.70668	-12.1732	7.15499e-11	1.93513e-08	15.1141
TC0200010219.hg.1	FAM171B	-2.02481	8.34156	-12.9462	2.31489e-11	7.73927e-09	16.225
TC0600010572.hg.1	TUBB2B	-2.88706	7.18511	-11.712	1.44042e-10	3.46133e-08	14.4225
TC0200015087.hg.1	SESTD1	-2.77848	5.67367	-11.746	1.36703e-10	3.3319e-08	14.4742
TC1700009888.hg.1	CENPV	-2.19467	4.96224	-9.24781	8.86601e-09	1.03545e-06	10.3156
TC1100008069.hg.1	CNIH2	-2.62474	7.42077	-12.9266	2.38082e-11	7.90719e-09	16.1974
TC0300011391.hg.1	ADAMTS9	5.8095	4.55862	24.5944	9.42318e-17	4.21748e-13	27.8185
TC0X00010442.hg.1	TMSB15B	-2.14481	4.61859	-8.67738	2.54753e-08	2.441e-06	9.25651
TC0100012232.hg.1	COX20	-2.55468	7.63	-15.3498	9.50202e-13	5.80775e-10	19.3309
TC0500010670.hg.1	EMB	-3.3622	4.65419	-8.47216	3.7623e-08	3.38741e-06	8.8648
TC0X00007777.hg.1	APOOL	-3.19317	6.85863	-16.811	1.66581e-13	1.3207e-10	20.9963
TC0X00007381.hg.1	FOXR2	-2.05693	5.18733	-10.1995	1.66556e-09	2.68799e-07	11.9885
TC0100013902.hg.1	SVBP	-2.24401	4.37007	-8.34572	4.797e-08	4.15456e-06	8.62062
TC0100018526.hg.1	ILDR2	-2.27591	6.27636	-10.6976	7.23928e-10	1.3428e-07	12.8193
TC0200014362.hg.1	NCKAP5	-2.91014	5.22406	-13.3498	1.31155e-11	4.85257e-09	16.7819
TC1000009999.hg.1	SKIDA1	-2.23835	4.71622	-10.3135	1.37303e-09	2.276e-07	12.1812
TC0100009723.hg.1	FAM72D	-2.11156	6.90023	-8.13946	7.16235e-08	5.77085e-06	8.21758
TC1000008124.hg.1	norimu	3.34789	2.93831	13.3609	1.29148e-11	4.80751e-09	16.797
TC0700012614.hg.1	noykee	2.46658	7.5122	11.7325	1.39567e-10	3.38189e-08	14.4537
TC1500006579.hg.1	SNORD115-1	2.17435	6.41491	9.11535	1.12871e-08	1.26804e-06	10.0735
TC0600007488.hg.1	HLA-H	2.62772	5.63813	13.4095	1.20723e-11	4.58897e-09	16.863
TC1600007958.hg.1	MT1L	2.46294	9.5848	15.357	9.41843e-13	5.80488e-10	19.3394
TC2000008635.hg.1	LINC00261	-2.66257	4.28258	-3.26903	0.00373123	0.0366358	-2.61629
TC0X00010060.hg.1	XIST	-6.99233	7.32923	-36.1167	4.08949e-20	9.4566e-16	34.0308
TC0200010021.hg.1	H3F3AP4	-2.70285	9.09914	-16.4035	2.67085e-13	2.00307e-10	20.547
TC1400008229.hg.1	MEG3	2.14802	7.51136	11.9258	1.03879e-10	2.62697e-08	14.7459
TC0900010219.hg.1	AQP7P1	2.37745	6.75066	9.33833	7.52692e-09	9.10482e-07	10.4797
TC0900010123.hg.1	PGM5P2	2.3766	6.28773	8.38001	4.49023e-08	3.93058e-06	8.68705
TC0500012184.hg.1	SNORD63	2.45289	9.45074	11.8584	1.15098e-10	2.86702e-08	14.6444
TC0400008537.hg.1	SNORA24	2.05988	5.96568	7.46393	2.76984e-07	1.76928e-05	6.85662
TC0200011127.hg.1	SCARNA6	2.51183	7.6416	13.5603	9.80488e-12	3.84288e-09	17.0664
TC0200010481.hg.1	SNORD70	2.02	6.2519	7.87481	1.20788e-07	8.88584e-06	7.69188
TC0700006899.hg.1	SNORD93	3.73213	5.35651	20.7373	2.77936e-15	4.99103e-12	24.8077
TC1400010653.hg.1	SNORD112	2.76128	5.23826	12.2312	6.56191e-11	1.81723e-08	15.1995
TC1400010654.hg.1	SNORD114-1	6.6112	6.30604	42.0557	1.84783e-21	1.28188e-16	36.1788
TC1400008249.hg.1	SNORD114-2	5.36317	4.26653	15.2367	1.09366e-12	6.54048e-10	19.1955
TC1400008250.hg.1	SNORD114-3	7.97374	4.99488	48.5065	1.00407e-22	1.3931e-17	37.9923
TC1400008251.hg.1	SNORD114-4	2.20158	2.36869	11.9475	1.00517e-10	2.56364e-08	14.7784
TC1400008252.hg.1	SNORD114-5	3.56168	3.03005	17.903	4.93107e-14	4.99388e-11	22.1462
TC1400008256.hg.1	SNORD114-7	3.18255	3.90326	14.1854	4.22148e-12	1.96547e-09	17.8879
TC1400008258.hg.1	SNORD114-9	5.49297	4.68295	21.9178	9.31127e-16	2.18965e-12	25.7964
TC1400008259.hg.1	SNORD114-10	4.75658	2.54692	20.8458	2.50776e-15	4.57814e-12	24.9013
TC1400010668.hg.1	SNORD114-12	8.09214	4.60062	35.7641	4.99039e-20	9.89131e-16	33.8854
TC1400010669.hg.1	SNORD114-13	3.53205	2.62192	16.0664	3.97736e-13	2.87416e-10	20.1667
TC1400010670.hg.1	SNORD114-14	6.72988	6.51654	38.5619	1.08031e-20	3.7472e-16	34.9807
TC1400010671.hg.1	SNORD114-15	3.56385	3.91009	20.2227	4.55786e-15	7.18613e-12	24.3561
TC1400010672.hg.1	SNORD114-16	2.05615	3.90402	9.3054	7.98806e-09	9.56259e-07	10.4201
TC1400010673.hg.1	SNORD114-17	6.27367	4.51741	24.0501	1.47243e-16	5.5214e-13	27.43
TC1400010674.hg.1	SNORD114-18	2.42293	2.04394	9.36456	7.17951e-09	8.76096e-07	10.5271
TC1400010675.hg.1	SNORD114-19	2.90813	3.12444	8.94554	1.54312e-08	1.63685e-06	9.75979
TC1400010679.hg.1	SNORD114-20	5.31619	3.18396	29.4316	2.57049e-18	2.54744e-14	30.8418
TC1400010680.hg.1	SNORD114-21	6.58596	4.09855	29.8101	1.9868e-18	2.12045e-14	31.0497
TC1400010681.hg.1	SNORD114-22	6.08992	3.49959	22.2775	6.74491e-16	1.73301e-12	26.0851
TC1400010682.hg.1	SNORD114-23	4.28581	2.68586	17.1437	1.14143e-13	9.59803e-11	21.3547
TC1400010684.hg.1	SNORD114-25	6.05712	3.67712	18.6846	2.14628e-14	2.58944e-11	22.9245
TC1400010667.hg.1	SNORD114-26	4.41598	4.89943	17.3075	9.49751e-14	8.34007e-11	21.5286
TC1400010686.hg.1	SNORD114-28	6.93081	4.97553	26.4903	2.13344e-17	1.43179e-13	29.0904
TC1400010688.hg.1	SNORD114-30	3.66562	3.0844	13.3989	1.22525e-11	4.63206e-09	16.8485
TC1400010689.hg.1	SNORD114-31	2.26773	5.80414	12.2699	6.19455e-11	1.72583e-08	15.2564
TC1400008245.hg.1	SNORD113-1	5.2672	3.35914	30.6462	1.13714e-18	1.31478e-14	31.496
TC1400008247.hg.1	SNORD113-2	4.8584	2.82082	26.5395	2.05561e-17	1.43179e-13	29.1218
TC1400008248.hg.1	SNORD113-3	4.63072	4.29908	15.416	8.75571e-13	5.47212e-10	19.4097
TC1400010656.hg.1	SNORD113-4	6.34439	3.31604	40.4237	4.13844e-21	1.91396e-16	35.6407
TC1400010660.hg.1	SNORD113-6	6.9169	3.5095	34.5185	1.02429e-19	1.77644e-15	33.3533
TC1400010662.hg.1	SNORD113-7	2.42941	3.9734	11.8565	1.15441e-10	2.86942e-08	14.6415
TC1400010663.hg.1	SNORD113-8	4.79315	3.78022	18.3443	3.07121e-14	3.43641e-11	22.59
TC1400010664.hg.1	SNORD113-9	3.9595	3.21524	20.3745	3.9343e-15	6.57668e-12	24.4907
TC0X00007617.hg.1	TSIX	-3.35587	5.37932	-12.9228	2.39346e-11	7.92555e-09	16.1922
TC1500006580.hg.1	SNORD115-2	2.42194	7.17416	8.06778	8.24393e-08	6.48783e-06	8.07614
TC1500006581.hg.1	SNORD115-3	2.35864	5.04727	7.65968	1.85998e-07	1.27313e-05	7.25745
TC1500006582.hg.1	SNORD115-4	2.23076	9.49537	8.18159	6.59631e-08	5.40582e-06	8.30038
TC1500006583.hg.1	SNORD115-5	2.29309	9.47227	8.17772	6.64633e-08	5.42438e-06	8.29278
TC1500006584.hg.1	SNORD115-6	2.16774	9.03909	8.84595	1.85692e-08	1.893e-06	9.574
TC1500006585.hg.1	SNORD115-8	2.44158	8.18686	8.40857	4.25021e-08	3.75602e-06	8.74226
TC1500006588.hg.1	SNORD115-11	2.30273	9.3618	7.86654	1.22794e-07	8.99528e-06	7.6753
TC1500006590.hg.1	SNORD115-14	2.16166	9.6822	8.32394	5.00313e-08	4.30888e-06	8.57832
TC1500006592.hg.1	SNORD115-15	2.00539	7.92132	9.40951	6.62236e-09	8.2702e-07	10.608
TC1500006593.hg.1	SNORD115-16	2.11106	7.39051	9.29632	8.12021e-09	9.66805e-07	10.4037
TC1500006594.hg.1	SNORD115-17	2.44463	6.15135	7.55358	2.30659e-07	1.52249e-05	7.04084
TC1500006598.hg.1	SNORD115-22	2.28446	9.35776	7.70401	1.70081e-07	1.18226e-05	7.34749
TC1500006600.hg.1	SNORD115-25	2.47088	6.23546	8.03616	8.77344e-08	6.82327e-06	8.01352
TC1500006606.hg.1	SNORD115-38	2.28853	7.11695	7.72328	1.63607e-07	1.14529e-05	7.38654
TC1500006611.hg.1	SNORD115-48	2.65803	3.34286	11.0244	4.25269e-10	8.5637e-08	13.3485
TC2200009239.hg.1	MIAT	-2.91527	5.19597	-10.2294	1.58298e-09	2.56578e-07	12.0392
TC1500006599.hg.1	SNORD115-24	2.63982	6.96678	9.82309	3.18551e-09	4.53306e-07	11.3405
TC1500006601.hg.1	SNORD115-27	2.72033	4.03502	9.5995	4.7195e-09	6.24816e-07	10.9472
TC1500006602.hg.1	SNORD115-28	2.33284	6.32283	8.63156	2.77793e-08	2.61837e-06	9.16955
TC0900006993.hg.1	ANXA2P2	2.45424	8.73906	3.38261	0.002866	0.0302321	-2.36123
TC2000007058.hg.1	FRG1BP	2.05541	6.09043	9.2679	8.54893e-09	1.00419e-06	10.3521
TC1600007963.hg.1	MT1DP	2.37259	9.08309	14.2558	3.84667e-12	1.82776e-09	17.9782
TC1600007967.hg.1	MT1IP	2.01623	5.48394	9.0019	1.39044e-08	1.51426e-06	9.86433
TC1900008448.hg.1	SNAR-A1	2.06359	9.42664	9.77363	3.47314e-09	4.84303e-07	11.2541
TC1900008451.hg.1	SNAR-A1	2.06359	9.42664	9.77363	3.47314e-09	4.84303e-07	11.2541
TC0200008957.hg.1	PAX8-AS1	2.35022	6.08735	11.5239	1.92769e-10	4.42079e-08	14.1339
TC0700013625.hg.1	LINC-PINT	2.39385	6.15404	7.58212	2.17656e-07	1.44838e-05	7.09925
TC0500011464.hg.1	NR2F1-AS1	-2.92526	6.59697	-13.1114	1.83161e-11	6.44991e-09	16.4547
TC1700007216.hg.1	CCDC144CP	2.46554	7.48046	12.6672	3.45713e-11	1.06409e-08	15.8308
TC1200008551.hg.1	RMST	-6.54944	6.45969	-25.8199	3.56528e-17	2.0345e-13	28.6545
TC1900011182.hg.1	SNAR-A3	2.07308	9.44134	10.5871	8.68835e-10	1.53562e-07	12.6375
TC1900011181.hg.1	SNAR-A3	2.07308	9.44134	10.5871	8.68835e-10	1.53562e-07	12.6375
TC1900011180.hg.1	SNAR-A3	2.07308	9.44134	10.5871	8.68835e-10	1.53562e-07	12.6375
TC1900011177.hg.1	SNAR-A3	2.07308	9.44134	10.5871	8.68835e-10	1.53562e-07	12.6375
TC1900011186.hg.1	SNAR-A4	2.07308	9.44134	10.5871	8.68835e-10	1.53562e-07	12.6375
TC1900011183.hg.1	SNAR-A5	2.07308	9.44134	10.5871	8.68835e-10	1.53562e-07	12.6375
TC1900011184.hg.1	SNAR-A7	2.07308	9.44134	10.5871	8.68835e-10	1.53562e-07	12.6375
TC1900008449.hg.1	SNAR-A9	2.06359	9.42664	9.77363	3.47314e-09	4.84303e-07	11.2541
TC1900011179.hg.1	SNAR-A6	2.07308	9.44134	10.5871	8.68835e-10	1.53562e-07	12.6375
TC1900011185.hg.1	SNAR-A8	2.07308	9.44134	10.5871	8.68835e-10	1.53562e-07	12.6375
TC0800012431.hg.1	ZFHX4-AS1	-3.10148	4.39484	-9.94551	2.57516e-09	3.81721e-07	11.5532
TC0200013449.hg.1	LOC100133920	2.19744	6.59122	10.0948	1.99156e-09	3.09082e-07	11.81
TC2100007371.hg.1	TSPEAR-AS2	2.04314	5.9888	7.59105	2.1374e-07	1.42574e-05	7.11752
TC0500008868.hg.1	VTRNA1-2	2.71481	5.30204	12.2118	6.75432e-11	1.8557e-08	15.171
TC0600014310.hg.1	LINC00472	-2.30231	4.9845	-9.05828	1.25331e-08	1.38558e-06	9.96849
TC0100014090.hg.1	FOXD2-AS1	2.05642	5.85529	12.1971	6.90339e-11	1.87806e-08	15.1495
TCUn_GL000218v100006433.hg.1	LOC389834	2.23222	5.40156	10.9519	4.78118e-10	9.5311e-08	13.2321
TC2100006627.hg.1	MIR99AHG	-3.49968	8.06002	-20.1922	4.69517e-15	7.23812e-12	24.3289
TC1300010015.hg.1	ANKRD20A9P	2.00952	6.21258	9.25075	8.81887e-09	1.03081e-06	10.3209
TC0X00008593.hg.1	LINC00632	-3.74903	5.38629	-14.0735	4.89765e-12	2.19911e-09	17.7433
TC2100006641.hg.1	MIRLET7C	-2.17622	3.69956	-8.64682	2.69888e-08	2.56126e-06	9.19854
TC2100006640.hg.1	MIR99A	-2.08257	3.87853	-7.40142	3.14885e-07	1.96619e-05	6.72751
TC0400007020.hg.1	MIR218-1	-2.0085	4.57979	-4.50172	0.000204036	0.0038838	0.234875
TC0700013255.hg.1	MIR153-2	-2.30378	4.2851	-11.2958	2.75798e-10	6.05794e-08	13.7786
TC1400008273.hg.1	MIR329-2	2.16042	3.14327	8.96164	1.4978e-08	1.59733e-06	9.7897
TC1400008282.hg.1	MIR376B	2.41722	2.08602	9.47289	5.91184e-09	7.52512e-07	10.7217
TC0500012123.hg.1	VTRNA2-1	-2.74887	6.66813	-8.89574	1.69251e-08	1.75866e-06	9.66705
TC1400008276.hg.1	MIR543	2.16955	3.09456	6.92505	8.51336e-07	4.49205e-05	5.72622
TC1200008553.hg.1	MIR1251	-3.19475	3.52233	-14.2242	4.01054e-12	1.89266e-09	17.9377
TC0300009747.hg.1	LOC344887	2.94367	6.40008	13.9628	5.67884e-12	2.47771e-09	17.5992
TC1200012866.hg.1	FZD10-AS1	-2.22715	2.96219	-8.1557	6.93851e-08	5.62315e-06	8.24952
TC0X00011342.hg.1	LOC389906	-3.85088	4.6631	-8.90994	1.64845e-08	1.71836e-06	9.69352
TC1900011133.hg.1	MIR4324	-2.66265	4.00537	-10.1015	1.96869e-09	3.07597e-07	11.8215
TC1600007961.hg.1	MT1JP	2.41311	8.68111	13.6072	9.1947e-12	3.66586e-09	17.1292
TC1000012497.hg.1	BORCS7-ASMT	-2.46037	5.20155	-10.8411	5.72356e-10	1.10894e-07	13.0531
TC0400007018.hg.1	SLIT2-IT1	-2.54091	3.76594	-4.50205	0.00020388	0.00388161	0.235634
TC0200016428.hg.1	CEBPZOS	5.48995	6.99196	25.8645	3.44404e-17	2.0345e-13	28.684
TC0200013734.hg.1	LINC01158	-3.87536	7.29988	-20.3104	4.18624e-15	6.88397e-12	24.4339
TC0300013843.hg.1	ADAMTS9-AS2	2.92823	5.72019	10.753	6.61001e-10	1.23766e-07	12.9098
TC0700007000.hg.1	HOTAIRM1	3.75596	4.87922	19.2214	1.23417e-14	1.66247e-11	23.4385
TC0100015631.hg.1	LINC00624	2.66265	5.47505	13.3585	1.29591e-11	4.80751e-09	16.7936
TC1000011505.hg.1	ENTPD1-AS1	3.58127	4.51382	13.661	8.54264e-12	3.45554e-09	17.201
TC0200011935.hg.1	LOC645949	2.60761	4.67054	10.7892	6.22941e-10	1.18235e-07	12.9688
TC0500007000.hg.1	LINC01021	-2.14176	6.61872	-5.8564	8.82669e-06	0.000305478	3.37397
TC1800007161.hg.1	LINC00907	3.0552	3.52914	13.0214	2.08029e-11	7.17984e-09	16.3298
TC0900010217.hg.1	LOC286297	2.9603	6.15432	16.3429	2.8675e-13	2.13898e-10	20.4793
TC0900010278.hg.1	LOC286297	3.89826	7.07123	17.1056	1.19147e-13	9.8988e-11	21.3141
TC0300013992.hg.1	GLYCTK-AS1	-2.00333	4.62028	-5.93375	7.417e-06	0.000265704	3.54873
TC0900010345.hg.1	BANCR	2.24626	3.35301	12.4681	4.62253e-11	1.36448e-08	15.5449
TC1300008343.hg.1	ANKRD20A19P	2.27134	4.89434	8.03038	8.8738e-08	6.89359e-06	8.00208
TC1000010407.hg.1	CCNYL2	2.80228	3.83006	11.6042	1.70153e-10	3.96771e-08	14.2575
TC1300008548.hg.1	FRY-AS1	3.87316	4.06827	16.5086	2.36231e-13	1.80087e-10	20.664
TC0800010843.hg.1	CASC9	-2.61426	3.52197	-8.86612	1.78841e-08	1.83835e-06	9.61173
TC0500009327.hg.1	LOC102546299	-3.91804	5.85538	-25.5455	4.41488e-17	2.26867e-13	28.4718
TC0800012463.hg.1	CCAT1	2.27295	3.16023	9.75578	3.58344e-09	4.95831e-07	11.2228
TC1400006990.hg.1	LOC644919	-4.32458	5.48307	-15.2985	1.01273e-12	6.13586e-10	19.2696
TC0X00007051.hg.1	LOC101927501	-2.34788	4.15994	-6.46678	2.2802e-06	0.000100466	4.73464
TC1400006461.hg.1	DUXAP10	2.24502	7.91679	5.63664	1.45245e-05	0.000458835	2.87406
TC1900007964.hg.1	LINC01535	4.34086	4.3948	17.4953	7.70787e-14	7.08231e-11	21.7257
TC2200006442.hg.1	LOC102723769	-3.74882	6.83962	-14.882	1.70968e-12	9.4884e-10	18.7642
TC0800011782.hg.1	CASC11	2.59137	3.46965	11.251	2.96077e-10	6.39862e-08	13.7082
TC1800006519.hg.1	DLGAP1-AS2	2.53399	5.6419	9.38833	6.87906e-09	8.4616e-07	10.5699
TC1300008056.hg.1	LINC00403	-2.68902	4.05154	-9.94462	2.57913e-09	3.81901e-07	11.5516
TC1000007817.hg.1	LINC01515	-2.38282	6.03627	-6.71988	1.31883e-06	6.44756e-05	5.28562
TC1000010413.hg.1	LINC01518	2.61036	5.32691	10.6014	8.48455e-10	1.52433e-07	12.6612
TC0800011796.hg.1	LINC00824	2.0182	2.92617	7.43181	2.95835e-07	1.87252e-05	6.79034
TC0800011417.hg.1	ZFPM2-AS1	2.66832	6.87202	4.93343	7.38327e-05	0.00172457	1.24682
TC0800010641.hg.1	LOC102724623	-5.15239	3.92663	-21.6548	1.18232e-15	2.64582e-12	25.5817
TC0400010103.hg.1	LOC101929095	3.19319	4.16327	12.7474	3.07857e-11	9.70763e-09	15.9449

## Sheet: STable8
SUPPLEMENTARY TABLE 8. Differential Expression of GBMO-965 and NSCO Transcriptomes, Related to Figure 2.
Probe_ID	Symbol	logFC	AveExpr	t	P.Value	adj.P.Val	B
TC1700006729.hg.1	ACADVL	2.17247	6.97874	6.7726	1.18e-06	6.18e-05	5.43919
TC0100018565.hg.1	AGT	2.23461	6.45357	6.52701	2e-06	9.48e-05	4.90777
TC0X00007493.hg.1	AR	-2.19898	5.62872	-6.66653	1.48e-06	7.4e-05	5.21062
TC1100007684.hg.1	SERPING1	-2.46678	4.207	-5.03729	5.79e-05	0.0013871	1.53822
TC1900011894.hg.1	CACNA1A	2.41207	6.14859	13.3697	1.28e-11	5.86e-09	16.7925
TC2000008678.hg.1	CST3	2.26327	7.51334	11.235	3.04e-10	7.31e-08	13.6881
TC0100015023.hg.1	DPYD	2.36508	8.62835	12.3794	5.27e-11	1.8e-08	15.4103
TC0100011770.hg.1	EPHX1	2.75462	8.32596	12.6422	3.58e-11	1.34e-08	15.7865
TC0X00011226.hg.1	F8	2.24514	4.94313	13.2581	1.49e-11	6.61e-09	16.6415
TC1400009912.hg.1	GALC	4.70242	6.26534	18.3628	3.01e-14	5.29e-11	22.531
TC0600009310.hg.1	GJA1	-2.66762	6.48352	-12.2232	6.64e-11	2.16e-08	15.1834
TC0700010857.hg.1	GLI3	-3.21051	6.22799	-12.5673	4e-11	1.45e-08	15.6799
TC0500012340.hg.1	NR3C1	2.90688	6.60243	7.81558	1.36e-07	1.07e-05	7.60603
TC0900012167.hg.1	GSN	2.25291	6.66499	11.1884	3.27e-10	7.76e-08	13.615
TC0400011580.hg.1	CFI	5.19689	5.77768	20.9272	2.32e-15	8.05e-12	24.8581
TC0700008875.hg.1	MET	2.14914	5.23531	10.2012	1.66e-09	2.84e-07	12.0059
TC0X00009492.hg.1	NDP	3.07593	5.27992	14.12	4.6e-12	2.71e-09	17.7788
TC1700007478.hg.1	NF1	-5.5165	7.64339	-26.5411	2.05e-17	2.03e-13	28.925
TC0700010907.hg.1	PGAM2	2.16493	5.77611	11.7032	1.46e-10	4.2e-08	14.4098
TC1700009850.hg.1	PMP22	3.6471	8.38132	6.57269	1.81e-06	8.71e-05	5.0072
TC0300011757.hg.1	PROS1	2.26311	6.82712	4.64989	0.000143787	0.00283176	0.633337
TC0500008736.hg.1	TGFBI	2.62521	4.31036	5.08527	5.18e-05	0.00127119	1.6498
TC1700007189.hg.1	ALDH3A2	2.85025	8.0858	12.274	6.16e-11	2.03e-08	15.2575
TC0600007847.hg.1	CDKN1A	-3.34559	6.87018	-15.4104	8.82e-13	7.46e-10	19.3633
TC0200016548.hg.1	GPD2	2.98311	5.89757	9.12792	1.1e-08	1.33e-06	10.12
TC0800010774.hg.1	EYA1	3.14323	5.84648	13.7379	7.69e-12	3.97e-09	17.2828
TC0700010965.hg.1	IGFBP3	2.59086	7.35435	5.87101	8.54e-06	0.00030023	3.45191
TC1100009068.hg.1	NCAM1	2.10298	8.0249	6.78096	1.16e-06	6.1e-05	5.45714
TC2100008495.hg.1	IL10RB	2.07563	6.22438	5.55742	1.74e-05	0.000533967	2.73921
TC0X00010557.hg.1	IL13RA2	-3.04632	3.91909	-9.78034	3.43e-09	5.18e-07	11.284
TC0100011245.hg.1	ADORA1	2.67839	6.61581	15.6446	6.61e-13	5.92e-10	19.6368
TC0900007576.hg.1	ANXA1	2.62216	8.99552	8.70221	2.43e-08	2.56e-06	9.33026
TC0100009364.hg.1	CSF1	2.0911	7.86275	6.50144	2.11e-06	9.92e-05	4.852
TC0200010811.hg.1	CYP27A1	3.27955	5.27105	8.81659	1.96e-08	2.14e-06	9.54486
TC0X00011126.hg.1	GABRA3	2.05527	4.27652	8.3814	4.48e-08	4.2e-06	8.71888
TC0400009110.hg.1	GRIA2	-2.34317	6.46623	-8.12332	7.39e-08	6.36e-06	8.21677
TC1100008948.hg.1	GRIA4	-3.85909	6.81701	-16.6107	2.1e-13	2.35e-10	20.7223
TC2100007872.hg.1	GRIK1	3.61521	5.00394	17.8591	5.17e-14	8.13e-11	22.0309
TC1200009997.hg.1	GRIN2B	-3.22365	4.25272	-12.8773	2.55e-11	1.01e-08	16.1171
TC2200008201.hg.1	GSTT2	2.09179	5.43847	11.1548	3.45e-10	8.09e-08	13.5622
TC1100012197.hg.1	GUCY1A2	-2.81095	4.72056	-8.51221	3.49e-08	3.43e-06	8.96985
TC1500008485.hg.1	IGF1R	-2.60568	8.48197	-14.6103	2.42e-12	1.63e-09	18.3969
TC1700008769.hg.1	KCNJ2	2.08798	4.67567	6.43535	2.44e-06	0.000111638	4.70746
TC0X00009486.hg.1	MAOB	2.1267	4.57737	10.9549	4.76e-10	1.05e-07	13.2447
TC1200010022.hg.1	MGP	3.63253	4.35107	18.5894	2.37e-14	4.39e-11	22.7512
TC1600010732.hg.1	NQO1	2.00312	8.4621	4.14107	0.000479488	0.00708107	-0.558455
TC1200007037.hg.1	PDE3A	-2.81674	5.31558	-12.4351	4.85e-11	1.69e-08	15.4905
TC1100006923.hg.1	PDE3B	-2.24327	4.65382	-8.20565	6.29e-08	5.56e-06	8.37794
TC2000006674.hg.1	PLCB4	-2.06747	4.29139	-8.9878	1.43e-08	1.66e-06	9.86277
[truncated: 728 more rows]

## Sheet: STable9
SUPPLEMENTARY TABLE 9. Differential Expression of GBMO-1201 and NSCO Transcriptomes, Related to Figure 2.
[truncated: 948 more rows]

[truncated: 6 more sheets: STable10, STable11, STable12, STable13, STable14, STable15]
